# Supplementary material for: Therapeutic potential of pomegranate juice-derived nanovesicles in nude mouse benign prostatic hyperplasia (BPH) xenograft model
Source: Sci Rep. 2023 Aug 1;13:12427. doi: 10.1038/s41598-023-39511-w (PMC10394011; doi:10.1038/s41598-023-39511-w)
Supplement: Supplementary file 3 — Supplementary Table S1. [file 41598_2023_39511_MOESM3_ESM.xlsx]

## Sheet: Sheet 1
chromosome_name	start_position	end_position	external_gene_name	description	BPH_M	BPH_P	normalized_BPH_M	normalized_BPH_P	BPH log2(P/M)	BPH strong sig (FC>8)
X	100291644	100410273	PCDH19	protocadherin 19 [Source:HGNC Symbol;Acc:HGNC:14270]	1	81	0.774086	65.1882	5.22143	TRUE
1	39081316	39487177	MACF1	microtubule actin crosslinking factor 1 [Source:HGNC Symbol;Acc:HGNC:13664]	50	1765	38.7043	1420.46	5.16193	TRUE
5	43287470	43313512	HMGCS1	3-hydroxy-3-methylglutaryl-CoA synthase 1 [Source:HGNC Symbol;Acc:HGNC:5007]	1	75	0.774086	60.3594	5.11214	TRUE
15	24978583	25420336	SNHG14	small nucleolar RNA host gene 14 [Source:HGNC Symbol;Acc:HGNC:37462]	0	41	0	32.9965	5.08731	TRUE
1	218345336	218444619	TGFB2	transforming growth factor beta 2 [Source:HGNC Symbol;Acc:HGNC:11768]	13	460	10.0631	370.205	5.06838	TRUE
5	54977867	55022671	ESM1	endothelial cell specific molecule 1 [Source:HGNC Symbol;Acc:HGNC:3466]	0	37	0	29.7773	4.9438	TRUE
1	200551497	200620751	KIF14	kinesin family member 14 [Source:HGNC Symbol;Acc:HGNC:19181]	4	150	3.09634	120.719	4.89307	TRUE
15	48408313	48645721	FBN1	fibrillin 1 [Source:HGNC Symbol;Acc:HGNC:3603]	1	62	0.774086	49.8971	4.84244	TRUE
15	24978583	25420336	SNHG14	small nucleolar RNA host gene 14 [Source:HGNC Symbol;Acc:HGNC:37462]	0	34	0	27.3629	4.82594	TRUE
4	186587794	186726722	FAT1	FAT atypical cadherin 1 [Source:HGNC Symbol;Acc:HGNC:3595]	5	170	3.87043	136.815	4.82254	TRUE
3	111070071	111275563	NECTIN3	nectin cell adhesion molecule 3 [Source:HGNC Symbol;Acc:HGNC:17664]	1	61	0.774086	49.0923	4.81944	TRUE
1	246839098	246931948	AHCTF1	AT-hook containing transcription factor 1 [Source:HGNC Symbol;Acc:HGNC:24618]	3	115	2.32226	92.5511	4.81552	TRUE
1	70205682	70253052	SRSF11	serine and arginine rich splicing factor 11 [Source:HGNC Symbol;Acc:HGNC:10782]	0	33	0	26.5582	4.78441	TRUE
5	74627406	74641424	ENC1	ectodermal-neural cortex 1 [Source:HGNC Symbol;Acc:HGNC:3345]	9	270	6.96677	217.294	4.77613	TRUE
4	20251905	20620561	SLIT2	slit guidance ligand 2 [Source:HGNC Symbol;Acc:HGNC:11086]	6	186	4.64451	149.691	4.7386	TRUE
14	30622291	30737694	SCFD1	sec1 family domain containing 1 [Source:HGNC Symbol;Acc:HGNC:20726]	0	31	0	24.9486	4.69758	TRUE
2	17753858	17788946	GEN1	GEN1 Holliday junction 5' flap endonuclease [Source:HGNC Symbol;Acc:HGNC:26881]	3	105	2.32226	84.5032	4.68574	TRUE
8	121612116	121641440	HAS2	hyaluronan synthase 2 [Source:HGNC Symbol;Acc:HGNC:4819]	104	2593	80.5049	2086.83	4.67897	TRUE
10	128096659	128126423	MKI67	marker of proliferation Ki-67 [Source:HGNC Symbol;Acc:HGNC:7107]	32	816	24.7707	656.711	4.67365	TRUE
11	82822936	82970584	PRCP	prolylcarboxypeptidase [Source:HGNC Symbol;Acc:HGNC:9344]	1	53	0.774086	42.654	4.62097	TRUE
3	98804978	98805084	RNU6-26P	RNA, U6 small nuclear 26, pseudogene [Source:HGNC Symbol;Acc:HGNC:34252]	0	28	0	22.5342	4.55669	TRUE
2	95207535	95259774		novel C2H2 type zinc finger protein	1	49	0.774086	39.4348	4.51045	TRUE
1	183472216	183598246	SMG7	SMG7 nonsense mediated mRNA decay factor [Source:HGNC Symbol;Acc:HGNC:16792]	0	27	0	21.7294	4.50649	TRUE
13	110878540	110915069	ANKRD10	ankyrin repeat domain 10 [Source:HGNC Symbol;Acc:HGNC:20265]	5	136	3.87043	109.452	4.50322	TRUE
13	113888306	113923512	LINC00452	long intergenic non-protein coding RNA 452 [Source:HGNC Symbol;Acc:HGNC:42800]	1	48	0.774086	38.63	4.48145	TRUE
X	10445310	10833654	MID1	midline 1 [Source:HGNC Symbol;Acc:HGNC:7095]	0	25	0	20.1198	4.40053	TRUE
1	55039447	55064852	PCSK9	proprotein convertase subtilisin/kexin type 9 [Source:HGNC Symbol;Acc:HGNC:20001]	0	25	0	20.1198	4.40053	TRUE
6	85449584	85495791	NT5E	5'-nucleotidase ecto [Source:HGNC Symbol;Acc:HGNC:8021]	8	182	6.19269	146.472	4.35777	TRUE
18	23689453	23956222	LAMA3	laminin subunit alpha 3 [Source:HGNC Symbol;Acc:HGNC:6483]	0	24	0	19.315	4.34447	TRUE
3	160399274	160434954	SMC4	structural maintenance of chromosomes 4 [Source:HGNC Symbol;Acc:HGNC:14013]	0	24	0	19.315	4.34447	TRUE
1	55039447	55064852	PCSK9	proprotein convertase subtilisin/kexin type 9 [Source:HGNC Symbol;Acc:HGNC:20001]	1	43	0.774086	34.6061	4.32698	TRUE
2	215360440	215436073	FN1	fibronectin 1 [Source:HGNC Symbol;Acc:HGNC:3778]	8	175	6.19269	140.839	4.30158	TRUE
17	20784645	20785725	SCDP1	stearoyl-CoA desaturase pseudogene 1 [Source:HGNC Symbol;Acc:HGNC:10572]	3	80	2.32226	64.3834	4.29869	TRUE
10	99875577	100009947	DNMBP	dynamin binding protein [Source:HGNC Symbol;Acc:HGNC:30373]	33	647	25.5448	520.701	4.29672	TRUE
5	54977867	55022671	ESM1	endothelial cell specific molecule 1 [Source:HGNC Symbol;Acc:HGNC:3466]	0	23	0	18.5102	4.28616	TRUE
9	82979590	83063177	RASEF	RAS and EF-hand domain containing [Source:HGNC Symbol;Acc:HGNC:26464]	0	23	0	18.5102	4.28616	TRUE
21	46188141	46228824	LSS	lanosterol synthase [Source:HGNC Symbol;Acc:HGNC:6708]	0	23	0	18.5102	4.28616	TRUE
15	98648539	98964530	IGF1R	insulin like growth factor 1 receptor [Source:HGNC Symbol;Acc:HGNC:5465]	0	22	0	17.7054	4.22539	TRUE
17	62065498	62065955		novel transcript	17	320	13.1595	257.534	4.19051	TRUE
18	23506184	23586506	NPC1	NPC intracellular cholesterol transporter 1 [Source:HGNC Symbol;Acc:HGNC:7897]	1	39	0.774086	31.3869	4.19026	TRUE
3	99638475	99799226	COL8A1	collagen type VIII alpha 1 chain [Source:HGNC Symbol;Acc:HGNC:2215]	1	39	0.774086	31.3869	4.19026	TRUE
17	744421	753999	GEMIN4	gem nuclear organelle associated protein 4 [Source:HGNC Symbol;Acc:HGNC:15717]	0	21	0	16.9006	4.16194	TRUE
4	122152331	122364167	KIAA1109	KIAA1109 [Source:HGNC Symbol;Acc:HGNC:26953]	0	21	0	16.9006	4.16194	TRUE
3	140941830	140980995	SLC25A36	solute carrier family 25 member 36 [Source:HGNC Symbol;Acc:HGNC:25554]	2	55	1.54817	44.2636	4.15082	TRUE
7	31751179	32428131	PDE1C	phosphodiesterase 1C [Source:HGNC Symbol;Acc:HGNC:8776]	42	729	32.5116	586.694	4.13233	TRUE
3	170459548	170586075	SLC7A14	solute carrier family 7 member 14 [Source:HGNC Symbol;Acc:HGNC:29326]	4	88	3.09634	70.8217	4.13201	TRUE
22	42160013	42343616	TCF20	transcription factor 20 [Source:HGNC Symbol;Acc:HGNC:11631]	2	53	1.54817	42.654	4.09858	TRUE
14	74498183	74612378	LTBP2	latent transforming growth factor beta binding protein 2 [Source:HGNC Symbol;Acc:HGNC:6715]	0	20	0	16.0958	4.09557	TRUE
3	105366909	105576900	ALCAM	activated leukocyte cell adhesion molecule [Source:HGNC Symbol;Acc:HGNC:400]	0	20	0	16.0958	4.09557	TRUE
1	121519112	121575702	EMBP1	embigin pseudogene 1 [Source:HGNC Symbol;Acc:HGNC:38661]	1	36	0.774086	28.9725	4.07849	TRUE
3	25597984	25664907	TOP2B	DNA topoisomerase II beta [Source:HGNC Symbol;Acc:HGNC:11990]	2	51	1.54817	41.0444	4.04438	TRUE
7	92604921	92836573	CDK6	cyclin dependent kinase 6 [Source:HGNC Symbol;Acc:HGNC:1777]	1	35	0.774086	28.1677	4.03923	TRUE
2	216257865	216372483	MARCHF4	membrane associated ring-CH-type finger 4 [Source:HGNC Symbol;Acc:HGNC:29269]	89	1414	68.8936	1137.98	4.02643	TRUE
13	68985058	68986064	ZDHHC20P4	zinc finger DHHC-type containing 20 pseudogene 4 [Source:HGNC Symbol;Acc:HGNC:39776]	0	19	0	15.2911	4.02601	TRUE
19	11887782	11914329	ZNF69	zinc finger protein 69 [Source:HGNC Symbol;Acc:HGNC:13138]	0	19	0	15.2911	4.02601	TRUE
7	107743949	107761667	CBLL1	Cbl proto-oncogene like 1 [Source:HGNC Symbol;Acc:HGNC:21225]	0	19	0	15.2911	4.02601	TRUE
22	41092592	41180077	EP300	E1A binding protein p300 [Source:HGNC Symbol;Acc:HGNC:3373]	2	50	1.54817	40.2396	4.0165	TRUE
5	150485818	150558211	NDST1	N-deacetylase and N-sulfotransferase 1 [Source:HGNC Symbol;Acc:HGNC:7680]	1	34	0.774086	27.3629	3.99886	TRUE
4	145110838	145180589	OTUD4	OTU deubiquitinase 4 [Source:HGNC Symbol;Acc:HGNC:24949]	5	93	3.87043	74.8457	3.96095	TRUE
5	177682294	177713969		novel transcript	0	18	0	14.4863	3.95292	TRUE
8	119730774	119832863	TAF2	TATA-box binding protein associated factor 2 [Source:HGNC Symbol;Acc:HGNC:11536]	0	18	0	14.4863	3.95292	TRUE
21	25880550	26171128	APP	amyloid beta precursor protein [Source:HGNC Symbol;Acc:HGNC:620]	0	18	0	14.4863	3.95292	TRUE
22	36281280	36388010	MYH9	myosin heavy chain 9 [Source:HGNC Symbol;Acc:HGNC:7579]	2	47	1.54817	37.8252	3.92946	TRUE
10	100347233	100364826	SCD	stearoyl-CoA desaturase [Source:HGNC Symbol;Acc:HGNC:10571]	14105	204837	10918.5	164851	3.9162	TRUE
19	11089462	11133820	LDLR	low density lipoprotein receptor [Source:HGNC Symbol;Acc:HGNC:6547]	3	61	2.32226	49.0923	3.91435	TRUE
3	152243828	152465780	MBNL1	muscleblind like splicing regulator 1 [Source:HGNC Symbol;Acc:HGNC:6923]	0	17	0	13.6815	3.87592	TRUE
16	22814162	22916338	HS3ST2	heparan sulfate-glucosamine 3-sulfotransferase 2 [Source:HGNC Symbol;Acc:HGNC:5195]	0	17	0	13.6815	3.87592	TRUE
3	180602163	180617828	TTC14	tetratricopeptide repeat domain 14 [Source:HGNC Symbol;Acc:HGNC:24697]	0	17	0	13.6815	3.87592	TRUE
6	167826911	167972023	AFDN	afadin, adherens junction formation factor [Source:HGNC Symbol;Acc:HGNC:7137]	0	17	0	13.6815	3.87592	TRUE
8	143915153	143976734	PLEC	plectin [Source:HGNC Symbol;Acc:HGNC:9069]	12	186	9.28903	149.691	3.87242	TRUE
15	42575606	42720998	STARD9	StAR related lipid transfer domain containing 9 [Source:HGNC Symbol;Acc:HGNC:19162]	13	200	10.0631	160.958	3.87179	TRUE
3	194402672	194498364	ATP13A3	ATPase 13A3 [Source:HGNC Symbol;Acc:HGNC:24113]	1	31	0.774086	24.9486	3.87051	TRUE
5	43287470	43313512	HMGCS1	3-hydroxy-3-methylglutaryl-CoA synthase 1 [Source:HGNC Symbol;Acc:HGNC:5007]	3	58	2.32226	46.678	3.84309	TRUE
3	100709295	100748964	TFG	trafficking from ER to golgi regulator [Source:HGNC Symbol;Acc:HGNC:11758]	1	30	0.774086	24.1438	3.82505	TRUE
4	62816826	62818794	EXOC5P1	exocyst complex component 5 pseudogene 1 [Source:HGNC Symbol;Acc:HGNC:43870]	0	16	0	12.8767	3.79459	TRUE
4	125314918	125492932	FAT4	FAT atypical cadherin 4 [Source:HGNC Symbol;Acc:HGNC:23109]	0	16	0	12.8767	3.79459	TRUE
1	25884181	25906991	STMN1	stathmin 1 [Source:HGNC Symbol;Acc:HGNC:6510]	0	16	0	12.8767	3.79459	TRUE
12	109553715	109573580	MMAB	metabolism of cobalamin associated B [Source:HGNC Symbol;Acc:HGNC:19331]	0	16	0	12.8767	3.79459	TRUE
5	35852695	35879603	IL7R	interleukin 7 receptor [Source:HGNC Symbol;Acc:HGNC:6024]	0	16	0	12.8767	3.79459	TRUE
16	86576368	86583478	FOXL1	forkhead box L1 [Source:HGNC Symbol;Acc:HGNC:3817]	0	16	0	12.8767	3.79459	TRUE
15	72199029	72231819	PKM	pyruvate kinase M1/2 [Source:HGNC Symbol;Acc:HGNC:9021]	0	16	0	12.8767	3.79459	TRUE
2	215360440	215436073	FN1	fibronectin 1 [Source:HGNC Symbol;Acc:HGNC:3778]	0	16	0	12.8767	3.79459	TRUE
18	8705556	8832778	MTCL1	microtubule crosslinking factor 1 [Source:HGNC Symbol;Acc:HGNC:29121]	0	16	0	12.8767	3.79459	TRUE
11	12674421	12944737	TEAD1	TEA domain transcription factor 1 [Source:HGNC Symbol;Acc:HGNC:11714]	0	16	0	12.8767	3.79459	TRUE
11	118893875	118925926	BCL9L	BCL9 like [Source:HGNC Symbol;Acc:HGNC:23688]	3	56	2.32226	45.0684	3.79354	TRUE
1	53765478	53838463	NDC1	NDC1 transmembrane nucleoporin [Source:HGNC Symbol;Acc:HGNC:25525]	1	29	0.774086	23.339	3.77812	TRUE
4	118467590	118554100	CEP170P1	centrosomal protein 170 pseudogene 1 [Source:HGNC Symbol;Acc:HGNC:28364]	1	29	0.774086	23.339	3.77812	TRUE
2	33532744	33599347	FAM98A	family with sequence similarity 98 member A [Source:HGNC Symbol;Acc:HGNC:24520]	1	29	0.774086	23.339	3.77812	TRUE
11	71428193	71452868	DHCR7	7-dehydrocholesterol reductase [Source:HGNC Symbol;Acc:HGNC:2860]	1	29	0.774086	23.339	3.77812	TRUE
13	49531946	49585558	RCBTB1	RCC1 and BTB domain containing protein 1 [Source:HGNC Symbol;Acc:HGNC:18243]	1	29	0.774086	23.339	3.77812	TRUE
3	32951644	32956349	CCR4	C-C motif chemokine receptor 4 [Source:HGNC Symbol;Acc:HGNC:1605]	1	29	0.774086	23.339	3.77812	TRUE
5	65148738	65481920	ADAMTS6	ADAM metallopeptidase with thrombospondin type 1 motif 6 [Source:HGNC Symbol;Acc:HGNC:222]	1	29	0.774086	23.339	3.77812	TRUE
11	100687288	100993941	ARHGAP42	Rho GTPase activating protein 42 [Source:HGNC Symbol;Acc:HGNC:26545]	3	55	2.32226	44.2636	3.76812	TRUE
5	173888349	173961980	CPEB4	cytoplasmic polyadenylation element binding protein 4 [Source:HGNC Symbol;Acc:HGNC:21747]	8	120	6.19269	96.5751	3.76191	TRUE
3	98795941	98901695	DCBLD2	discoidin, CUB and LCCL domain containing 2 [Source:HGNC Symbol;Acc:HGNC:24627]	9	132	6.96677	106.233	3.7506	TRUE
9	104094260	104141419	SMC2	structural maintenance of chromosomes 2 [Source:HGNC Symbol;Acc:HGNC:14011]	7	106	5.4186	85.308	3.74916	TRUE
11	74830574	74832510		TEC	1	28	0.774086	22.5342	3.72961	TRUE
2	190880821	190965552	GLS	glutaminase [Source:HGNC Symbol;Acc:HGNC:4331]	4	66	3.09634	53.1163	3.72365	TRUE
X	153947557	153971818	HCFC1	host cell factor C1 [Source:HGNC Symbol;Acc:HGNC:4839]	35	458	27.093	368.595	3.71766	TRUE
1	154671593	154678345		novel transcript	8	116	6.19269	93.3559	3.71351	TRUE
6	130366017	130443067	TMEM200A	transmembrane protein 200A [Source:HGNC Symbol;Acc:HGNC:21075]	0	15	0	12.0719	3.7084	TRUE
15	39250682	39254845	LINC02915	long intergenic non-protein coding RNA 2915 [Source:HGNC Symbol;Acc:HGNC:33797]	0	15	0	12.0719	3.7084	TRUE
9	136440096	136483759	SEC16A	SEC16 homolog A, endoplasmic reticulum export factor [Source:HGNC Symbol;Acc:HGNC:29006]	0	15	0	12.0719	3.7084	TRUE
1	51577179	51798427	OSBPL9	oxysterol binding protein like 9 [Source:HGNC Symbol;Acc:HGNC:16386]	0	15	0	12.0719	3.7084	TRUE
5	123036271	123054667	PPIC-AS1	PPIC antisense RNA 1 [Source:HGNC Symbol;Acc:HGNC:40464]	0	15	0	12.0719	3.7084	TRUE
7	130393771	130442433	CEP41	centrosomal protein 41 [Source:HGNC Symbol;Acc:HGNC:12370]	0	15	0	12.0719	3.7084	TRUE
15	74461248	74513636	UBL7-DT	UBL7 divergent transcript [Source:HGNC Symbol;Acc:HGNC:48614]	0	15	0	12.0719	3.7084	TRUE
1	149475045	149556361	NBPF19	NBPF member 19 [Source:HGNC Symbol;Acc:HGNC:31999]	0	15	0	12.0719	3.7084	TRUE
2	160272151	160493807	RBMS1	RNA binding motif single stranded interacting protein 1 [Source:HGNC Symbol;Acc:HGNC:9907]	1	27	0.774086	21.7294	3.67941	TRUE
9	77177445	77421537	VPS13A	vacuolar protein sorting 13 homolog A [Source:HGNC Symbol;Acc:HGNC:1908]	1	27	0.774086	21.7294	3.67941	TRUE
9	132261356	132354986	SETX	senataxin [Source:HGNC Symbol;Acc:HGNC:445]	322	3921	249.256	3155.59	3.65689	TRUE
2	169827454	170084131	UBR3	ubiquitin protein ligase E3 component n-recognin 3 [Source:HGNC Symbol;Acc:HGNC:30467]	86	1054	66.5714	848.251	3.65171	TRUE
1	150363091	150476566	RPRD2	regulation of nuclear pre-mRNA domain containing 2 [Source:HGNC Symbol;Acc:HGNC:29039]	4	62	3.09634	49.8971	3.63518	TRUE
1	40040233	40072649	CAP1	cyclase associated actin cytoskeleton regulatory protein 1 [Source:HGNC Symbol;Acc:HGNC:20040]	2	38	1.54817	30.5821	3.63157	TRUE
7	155297776	155310235	INSIG1	insulin induced gene 1 [Source:HGNC Symbol;Acc:HGNC:6083]	2	38	1.54817	30.5821	3.63157	TRUE
3	157146508	157160760	CCNL1	cyclin L1 [Source:HGNC Symbol;Acc:HGNC:20569]	2	38	1.54817	30.5821	3.63157	TRUE
3	99638475	99799226	COL8A1	collagen type VIII alpha 1 chain [Source:HGNC Symbol;Acc:HGNC:2215]	1	26	0.774086	20.9246	3.6274	TRUE
9	115019575	115118257	TNC	tenascin C [Source:HGNC Symbol;Acc:HGNC:5318]	1	26	0.774086	20.9246	3.6274	TRUE
1	94148988	94275068	ARHGAP29	Rho GTPase activating protein 29 [Source:HGNC Symbol;Acc:HGNC:30207]	47	572	36.382	460.341	3.62542	TRUE
6	85387219	85390186	LINC02535	long intergenic non-protein coding RNA 2535 [Source:HGNC Symbol;Acc:HGNC:53569]	22	274	17.0299	220.513	3.61893	TRUE
14	24180219	24188869	IPO4	importin 4 [Source:HGNC Symbol;Acc:HGNC:19426]	0	14	0	11.2671	3.61672	TRUE
2	73385758	73625166	ALMS1	ALMS1 centrosome and basal body associated protein [Source:HGNC Symbol;Acc:HGNC:428]	0	14	0	11.2671	3.61672	TRUE
3	111732497	111976517	PHLDB2	pleckstrin homology like domain family B member 2 [Source:HGNC Symbol;Acc:HGNC:29573]	0	14	0	11.2671	3.61672	TRUE
17	6755447	6775647	XAF1	XIAP associated factor 1 [Source:HGNC Symbol;Acc:HGNC:30932]	0	14	0	11.2671	3.61672	TRUE
10	94333226	94362959	NOC3L	NOC3 like DNA replication regulator [Source:HGNC Symbol;Acc:HGNC:24034]	0	14	0	11.2671	3.61672	TRUE
8	26514031	26658178	DPYSL2	dihydropyrimidinase like 2 [Source:HGNC Symbol;Acc:HGNC:3014]	0	14	0	11.2671	3.61672	TRUE
2	74834127	74893359	HK2	hexokinase 2 [Source:HGNC Symbol;Acc:HGNC:4923]	74	883	57.2823	710.632	3.61	TRUE
3	142964497	143060725	U2SURP	U2 snRNP associated SURP domain containing [Source:HGNC Symbol;Acc:HGNC:30855]	2	37	1.54817	29.7773	3.59433	TRUE
7	55019017	55211628	EGFR	epidermal growth factor receptor [Source:HGNC Symbol;Acc:HGNC:3236]	4	60	3.09634	48.2875	3.58881	TRUE
14	35538352	35809304	RALGAPA1	Ral GTPase activating protein catalytic subunit alpha 1 [Source:HGNC Symbol;Acc:HGNC:17770]	1	25	0.774086	20.1198	3.57345	TRUE
5	173314723	173328447	STC2	stanniocalcin 2 [Source:HGNC Symbol;Acc:HGNC:11374]	11	139	8.51494	111.866	3.56827	TRUE
18	20946906	21111813	ROCK1	Rho associated coiled-coil containing protein kinase 1 [Source:HGNC Symbol;Acc:HGNC:10251]	20	236	15.4817	189.931	3.53411	TRUE
21	46324124	46445769	PCNT	pericentrin [Source:HGNC Symbol;Acc:HGNC:16068]	0	13	0	10.4623	3.51882	TRUE
5	16661907	16936288	MYO10	myosin X [Source:HGNC Symbol;Acc:HGNC:7593]	0	13	0	10.4623	3.51882	TRUE
16	53598153	53703938	RPGRIP1L	RPGRIP1 like [Source:HGNC Symbol;Acc:HGNC:29168]	0	13	0	10.4623	3.51882	TRUE
11	76349898	76381132	THAP12	THAP domain containing 12 [Source:HGNC Symbol;Acc:HGNC:9440]	0	13	0	10.4623	3.51882	TRUE
1	55039447	55064852	PCSK9	proprotein convertase subtilisin/kexin type 9 [Source:HGNC Symbol;Acc:HGNC:20001]	0	13	0	10.4623	3.51882	TRUE
12	38646822	38907430	CPNE8	copine 8 [Source:HGNC Symbol;Acc:HGNC:23498]	0	13	0	10.4623	3.51882	TRUE
9	34252380	34329268	KIF24	kinesin family member 24 [Source:HGNC Symbol;Acc:HGNC:19916]	0	13	0	10.4623	3.51882	TRUE
1	78619902	78646145	IFI44L	interferon induced protein 44 like [Source:HGNC Symbol;Acc:HGNC:17817]	0	13	0	10.4623	3.51882	TRUE
18	58862600	58986480	ZNF532	zinc finger protein 532 [Source:HGNC Symbol;Acc:HGNC:30940]	1	24	0.774086	19.315	3.5174	TRUE
4	6663396	6676755		novel protein, similar to Morf4 family associated protein 1	1	24	0.774086	19.315	3.5174	TRUE
17	82078338	82098294	FASN	fatty acid synthase [Source:HGNC Symbol;Acc:HGNC:3594]	4	57	3.09634	45.8732	3.51635	TRUE
6	56457987	56954830	DST	dystonin [Source:HGNC Symbol;Acc:HGNC:1090]	7	90	5.4186	72.4313	3.51606	TRUE
3	98981058	98983096	LINC00973	long intergenic non-protein coding RNA 973 [Source:HGNC Symbol;Acc:HGNC:48868]	26	299	20.1262	240.633	3.51571	TRUE
3	170459548	170586075	SLC7A14	solute carrier family 7 member 14 [Source:HGNC Symbol;Acc:HGNC:29326]	246	2715	190.425	2185.01	3.51345	TRUE
2	61187463	61471087	USP34	ubiquitin specific peptidase 34 [Source:HGNC Symbol;Acc:HGNC:20066]	131	1449	101.405	1166.14	3.51062	TRUE
12	89519412	89524796	GALNT4	polypeptide N-acetylgalactosaminyltransferase 4 [Source:HGNC Symbol;Acc:HGNC:4126]	8	100	6.19269	80.4792	3.50183	TRUE
17	64542282	64662307	SMURF2	SMAD specific E3 ubiquitin protein ligase 2 [Source:HGNC Symbol;Acc:HGNC:16809]	14	165	10.8372	132.791	3.49858	TRUE
8	67173511	67343781	ARFGEF1	ADP ribosylation factor guanine nucleotide exchange factor 1 [Source:HGNC Symbol;Acc:HGNC:15772]	63	694	48.7674	558.526	3.49093	TRUE
7	93885396	93890753	TFPI2	tissue factor pathway inhibitor 2 [Source:HGNC Symbol;Acc:HGNC:11761]	6	77	4.64451	61.969	3.47972	TRUE
5	6371874	6378571	MED10	mediator complex subunit 10 [Source:HGNC Symbol;Acc:HGNC:28760]	2	34	1.54817	27.3629	3.47647	TRUE
6	78934419	79078254	PHIP	pleckstrin homology domain interacting protein [Source:HGNC Symbol;Acc:HGNC:15673]	2	34	1.54817	27.3629	3.47647	TRUE
7	28299321	28825894	CREB5	cAMP responsive element binding protein 5 [Source:HGNC Symbol;Acc:HGNC:16844]	4	55	3.09634	44.2636	3.46594	TRUE
2	127298668	127388465	MAP3K2	mitogen-activated protein kinase kinase kinase 2 [Source:HGNC Symbol;Acc:HGNC:6854]	4	55	3.09634	44.2636	3.46594	TRUE
12	108778191	108857590	SSH1	slingshot protein phosphatase 1 [Source:HGNC Symbol;Acc:HGNC:30579]	1	23	0.774086	18.5102	3.45908	TRUE
6	167826911	167972023	AFDN	afadin, adherens junction formation factor [Source:HGNC Symbol;Acc:HGNC:7137]	1	23	0.774086	18.5102	3.45908	TRUE
7	31751179	32428131	PDE1C	phosphodiesterase 1C [Source:HGNC Symbol;Acc:HGNC:8776]	1	23	0.774086	18.5102	3.45908	TRUE
21	36748626	36990236	HLCS	holocarboxylase synthetase [Source:HGNC Symbol;Acc:HGNC:4976]	1	23	0.774086	18.5102	3.45908	TRUE
11	118893875	118925926	BCL9L	BCL9 like [Source:HGNC Symbol;Acc:HGNC:23688]	20	222	15.4817	178.664	3.44636	TRUE
1	78619902	78646145	IFI44L	interferon induced protein 44 like [Source:HGNC Symbol;Acc:HGNC:17817]	18	201	13.9335	161.763	3.44615	TRUE
7	106248298	106285966	NAMPT	nicotinamide phosphoribosyltransferase [Source:HGNC Symbol;Acc:HGNC:30092]	2	33	1.54817	26.5582	3.43494	TRUE
12	94423744	94424969	RBMS2P1	RNA binding motif single stranded interacting protein 2 pseudogene 1 [Source:HGNC Symbol;Acc:HGNC:30994]	5	64	3.87043	51.5067	3.43038	TRUE
X	72329516	72573101	HDAC8	histone deacetylase 8 [Source:HGNC Symbol;Acc:HGNC:13315]	0	12	0	9.65751	3.4138	TRUE
5	65148738	65481920	ADAMTS6	ADAM metallopeptidase with thrombospondin type 1 motif 6 [Source:HGNC Symbol;Acc:HGNC:222]	0	12	0	9.65751	3.4138	TRUE
21	46246890	46247682		novel transcript	0	12	0	9.65751	3.4138	TRUE
1	186311652	186375693	TPR	translocated promoter region, nuclear basket protein [Source:HGNC Symbol;Acc:HGNC:12017]	0	12	0	9.65751	3.4138	TRUE
1	100872372	100895179	EXTL2	exostosin like glycosyltransferase 2 [Source:HGNC Symbol;Acc:HGNC:3516]	0	12	0	9.65751	3.4138	TRUE
10	114431112	114768061	ABLIM1	actin binding LIM protein 1 [Source:HGNC Symbol;Acc:HGNC:78]	0	12	0	9.65751	3.4138	TRUE
7	76090431	76108779	GTF2IP7	general transcription factor IIi pseudogene 7 [Source:HGNC Symbol;Acc:HGNC:51720]	0	12	0	9.65751	3.4138	TRUE
10	14518557	14774897	FAM107B	family with sequence similarity 107 member B [Source:HGNC Symbol;Acc:HGNC:23726]	0	12	0	9.65751	3.4138	TRUE
3	169966635	169998373	SEC62	SEC62 homolog, preprotein translocation factor [Source:HGNC Symbol;Acc:HGNC:11846]	0	12	0	9.65751	3.4138	TRUE
17	9644698	9729687	USP43	ubiquitin specific peptidase 43 [Source:HGNC Symbol;Acc:HGNC:20072]	0	12	0	9.65751	3.4138	TRUE
6	56457987	56954830	DST	dystonin [Source:HGNC Symbol;Acc:HGNC:1090]	0	12	0	9.65751	3.4138	TRUE
10	96129715	96205288	ZNF518A	zinc finger protein 518A [Source:HGNC Symbol;Acc:HGNC:29009]	0	12	0	9.65751	3.4138	TRUE
3	46979666	47009704	NBEAL2	neurobeachin like 2 [Source:HGNC Symbol;Acc:HGNC:31928]	0	12	0	9.65751	3.4138	TRUE
2	160099667	160200313	ITGB6	integrin subunit beta 6 [Source:HGNC Symbol;Acc:HGNC:6161]	0	12	0	9.65751	3.4138	TRUE
13	110878540	110915069	ANKRD10	ankyrin repeat domain 10 [Source:HGNC Symbol;Acc:HGNC:20265]	10	114	7.74086	91.7463	3.40744	TRUE
12	89588049	89709300	ATP2B1	ATPase plasma membrane Ca2+ transporting 1 [Source:HGNC Symbol;Acc:HGNC:814]	6	73	4.64451	58.7498	3.40401	TRUE
11	126202096	126211692	RPUSD4	RNA pseudouridine synthase D4 [Source:HGNC Symbol;Acc:HGNC:25898]	1	22	0.774086	17.7054	3.39831	TRUE
19	46860997	47005077	ARHGAP35	Rho GTPase activating protein 35 [Source:HGNC Symbol;Acc:HGNC:4591]	12	133	9.28903	107.037	3.39235	TRUE
5	43287470	43313512	HMGCS1	3-hydroxy-3-methylglutaryl-CoA synthase 1 [Source:HGNC Symbol;Acc:HGNC:5007]	3	42	2.32226	33.8013	3.3889	TRUE
1	39081316	39487177	MACF1	microtubule actin crosslinking factor 1 [Source:HGNC Symbol;Acc:HGNC:13664]	4	52	3.09634	41.8492	3.38686	TRUE
7	139025706	139036042	ZC3HAV1L	zinc finger CCCH-type containing, antiviral 1 like [Source:HGNC Symbol;Acc:HGNC:22423]	40	410	30.9634	329.965	3.37218	TRUE
9	5510531	5571282	PDCD1LG2	programmed cell death 1 ligand 2 [Source:HGNC Symbol;Acc:HGNC:18731]	26	269	20.1262	216.489	3.36384	TRUE
3	142964497	143060725	U2SURP	U2 snRNP associated SURP domain containing [Source:HGNC Symbol;Acc:HGNC:30855]	4	51	3.09634	41.0444	3.35951	TRUE
1	200738893	200860704	CAMSAP2	calmodulin regulated spectrin associated protein family member 2 [Source:HGNC Symbol;Acc:HGNC:29188]	27	278	20.9003	223.732	3.35918	TRUE
2	95807052	95835003	LINC00342	long intergenic non-protein coding RNA 342 [Source:HGNC Symbol;Acc:HGNC:42470]	3	41	2.32226	32.9965	3.35515	TRUE
19	20776304	20809995	ZNF66	zinc finger protein 66 [Source:HGNC Symbol;Acc:HGNC:13135]	2	31	1.54817	24.9486	3.34812	TRUE
8	143915153	143976734	PLEC	plectin [Source:HGNC Symbol;Acc:HGNC:9069]	5	60	3.87043	48.2875	3.3391	TRUE
7	116210506	116258783	TES	testin LIM domain protein [Source:HGNC Symbol;Acc:HGNC:14620]	1	21	0.774086	16.9006	3.33486	TRUE
14	77505997	77616637	SPTLC2	serine palmitoyltransferase long chain base subunit 2 [Source:HGNC Symbol;Acc:HGNC:11278]	1	21	0.774086	16.9006	3.33486	TRUE
6	16761138	16763947	ATXN1-AS1	ATXN1 antisense RNA 1 [Source:HGNC Symbol;Acc:HGNC:40515]	1	21	0.774086	16.9006	3.33486	TRUE
5	154682986	154817605	LARP1	La ribonucleoprotein 1, translational regulator [Source:HGNC Symbol;Acc:HGNC:29531]	50	492	38.7043	395.958	3.32162	TRUE
1	68496676	68538627	DEPDC1-AS1	DEPDC1 antisense RNA 1 [Source:HGNC Symbol;Acc:HGNC:50592]	2	30	1.54817	24.1438	3.30267	TRUE
7	74174231	74197122	EIF4H	eukaryotic translation initiation factor 4H [Source:HGNC Symbol;Acc:HGNC:12741]	0	11	0	8.85272	3.30052	TRUE
16	1351931	1365737	GNPTG	N-acetylglucosamine-1-phosphate transferase subunit gamma [Source:HGNC Symbol;Acc:HGNC:23026]	0	11	0	8.85272	3.30052	TRUE
8	103483398	103501676		novel transcript	0	11	0	8.85272	3.30052	TRUE
2	156435290	156613735	GPD2	glycerol-3-phosphate dehydrogenase 2 [Source:HGNC Symbol;Acc:HGNC:4456]	0	11	0	8.85272	3.30052	TRUE
17	51177425	51260163	MBTD1	mbt domain containing 1 [Source:HGNC Symbol;Acc:HGNC:19866]	0	11	0	8.85272	3.30052	TRUE
2	46580937	46617055	PIGF	phosphatidylinositol glycan anchor biosynthesis class F [Source:HGNC Symbol;Acc:HGNC:8962]	0	11	0	8.85272	3.30052	TRUE
6	156776020	157210779	ARID1B	AT-rich interaction domain 1B [Source:HGNC Symbol;Acc:HGNC:18040]	0	11	0	8.85272	3.30052	TRUE
8	143915153	143976734	PLEC	plectin [Source:HGNC Symbol;Acc:HGNC:9069]	0	11	0	8.85272	3.30052	TRUE
17	29071122	29180398	MYO18A	myosin XVIIIA [Source:HGNC Symbol;Acc:HGNC:31104]	0	11	0	8.85272	3.30052	TRUE
18	23689453	23956222	LAMA3	laminin subunit alpha 3 [Source:HGNC Symbol;Acc:HGNC:6483]	0	11	0	8.85272	3.30052	TRUE
20	62596732	62603355		novel transcript	0	11	0	8.85272	3.30052	TRUE
11	33376108	33674102	KIAA1549L	KIAA1549 like [Source:HGNC Symbol;Acc:HGNC:24836]	0	11	0	8.85272	3.30052	TRUE
2	43637260	43767987	PLEKHH2	pleckstrin homology, MyTH4 and FERM domain containing H2 [Source:HGNC Symbol;Acc:HGNC:30506]	0	11	0	8.85272	3.30052	TRUE
12	124324415	124567589	NCOR2	nuclear receptor corepressor 2 [Source:HGNC Symbol;Acc:HGNC:7673]	0	11	0	8.85272	3.30052	TRUE
7	99027440	99144108	SMURF1	SMAD specific E3 ubiquitin protein ligase 1 [Source:HGNC Symbol;Acc:HGNC:16807]	0	11	0	8.85272	3.30052	TRUE
4	28823244	28824211	MESTP3	mesoderm specific transcript pseudogene 3 [Source:HGNC Symbol;Acc:HGNC:38553]	0	11	0	8.85272	3.30052	TRUE
5	39371675	39462300	DAB2	DAB adaptor protein 2 [Source:HGNC Symbol;Acc:HGNC:2662]	0	11	0	8.85272	3.30052	TRUE
19	39436156	39476670	SUPT5H	SPT5 homolog, DSIF elongation factor subunit [Source:HGNC Symbol;Acc:HGNC:11469]	0	11	0	8.85272	3.30052	TRUE
2	208236229	208266074	IDH1	isocitrate dehydrogenase (NADP(+)) 1 [Source:HGNC Symbol;Acc:HGNC:5382]	0	11	0	8.85272	3.30052	TRUE
19	46601074	46610782	CALM3	calmodulin 3 [Source:HGNC Symbol;Acc:HGNC:1449]	0	11	0	8.85272	3.30052	TRUE
X	15319452	15335554	PIGA	phosphatidylinositol glycan anchor biosynthesis class A [Source:HGNC Symbol;Acc:HGNC:8957]	0	11	0	8.85272	3.30052	TRUE
11	102110447	102233424	YAP1	Yes1 associated transcriptional regulator [Source:HGNC Symbol;Acc:HGNC:16262]	0	11	0	8.85272	3.30052	TRUE
5	141653401	141682230	ARAP3	ArfGAP with RhoGAP domain, ankyrin repeat and PH domain 3 [Source:HGNC Symbol;Acc:HGNC:24097]	0	11	0	8.85272	3.30052	TRUE
1	81501794	81503468	ARID3BP1	ARID3B pseudogene 1 [Source:HGNC Symbol;Acc:HGNC:54553]	0	11	0	8.85272	3.30052	TRUE
1	173039202	173050941	TNFSF18	TNF superfamily member 18 [Source:HGNC Symbol;Acc:HGNC:11932]	99	929	76.6345	747.652	3.26953	TRUE
2	160272151	160493807	RBMS1	RNA binding motif single stranded interacting protein 1 [Source:HGNC Symbol;Acc:HGNC:9907]	1	20	0.774086	16.0958	3.2685	TRUE
2	1620510	1625419		novel transcript	1	20	0.774086	16.0958	3.2685	TRUE
6	137867214	137883312	TNFAIP3	TNF alpha induced protein 3 [Source:HGNC Symbol;Acc:HGNC:11896]	1	20	0.774086	16.0958	3.2685	TRUE
CHR_HSCHR16_1_CTG1	15172578	15187178	PKD1P3	polycystin 1, transient receptor potential channel interacting pseudogene 3 [Source:HGNC Symbol;Acc:HGNC:30067]	1	20	0.774086	16.0958	3.2685	TRUE
1	85156889	85201724	SYDE2	synapse defective Rho GTPase homolog 2 [Source:HGNC Symbol;Acc:HGNC:25841]	1	20	0.774086	16.0958	3.2685	TRUE
9	110668779	110806558	MUSK	muscle associated receptor tyrosine kinase [Source:HGNC Symbol;Acc:HGNC:7525]	5	57	3.87043	45.8732	3.26664	TRUE
10	52314281	52318042	DKK1	dickkopf WNT signaling pathway inhibitor 1 [Source:HGNC Symbol;Acc:HGNC:2891]	12	121	9.28903	97.3799	3.25726	TRUE
5	102233986	102296284	SLCO4C1	solute carrier organic anion transporter family member 4C1 [Source:HGNC Symbol;Acc:HGNC:23612]	7	75	5.4186	60.3594	3.25695	TRUE
4	76033682	76041415	CXCL11	C-X-C motif chemokine ligand 11 [Source:HGNC Symbol;Acc:HGNC:10638]	2	29	1.54817	23.339	3.25573	TRUE
11	93661682	93730358	CEP295	centrosomal protein 295 [Source:HGNC Symbol;Acc:HGNC:29366]	196	1805	151.721	1452.65	3.25071	TRUE
7	379359	382712		novel transcript	3	38	2.32226	30.5821	3.24887	TRUE
14	68683411	68685565		novel transcript, antisense to RAD51L1	3	38	2.32226	30.5821	3.24887	TRUE
6	39104063	39115186	SAYSD1	SAYSVFN motif domain containing 1 [Source:HGNC Symbol;Acc:HGNC:21025]	6	65	4.64451	52.3115	3.23953	TRUE
3	157436850	157443633	PTX3	pentraxin 3 [Source:HGNC Symbol;Acc:HGNC:9692]	39	361	30.1893	290.53	3.22452	TRUE
NA	NA	NA	NA	NA	63	576	48.7674	463.56	3.22259	TRUE
20	63558086	63574239	HELZ2	helicase with zinc finger 2 [Source:HGNC Symbol;Acc:HGNC:30021]	15	145	11.6113	116.695	3.22226	TRUE
10	119571802	119597029	TIAL1	TIA1 cytotoxic granule associated RNA binding protein like 1 [Source:HGNC Symbol;Acc:HGNC:11804]	4	46	3.09634	37.0205	3.21437	TRUE
7	140084746	140176983	KDM7A	lysine demethylase 7A [Source:HGNC Symbol;Acc:HGNC:22224]	11	108	8.51494	86.9176	3.20788	TRUE
9	137007234	137028915	ABCA2	ATP binding cassette subfamily A member 2 [Source:HGNC Symbol;Acc:HGNC:32]	2	28	1.54817	22.5342	3.20722	TRUE
10	52314281	52318042	DKK1	dickkopf WNT signaling pathway inhibitor 1 [Source:HGNC Symbol;Acc:HGNC:2891]	7	72	5.4186	57.9451	3.19904	TRUE
X	40049815	40177329	BCOR	BCL6 corepressor [Source:HGNC Symbol;Acc:HGNC:20893]	1	19	0.774086	15.2911	3.19893	TRUE
7	34927292	35038271	DPY19L1	dpy-19 like C-mannosyltransferase 1 [Source:HGNC Symbol;Acc:HGNC:22205]	1	19	0.774086	15.2911	3.19893	TRUE
6	151239967	151358559	AKAP12	A-kinase anchoring protein 12 [Source:HGNC Symbol;Acc:HGNC:370]	1	19	0.774086	15.2911	3.19893	TRUE
11	94128841	94181968	PANX1	pannexin 1 [Source:HGNC Symbol;Acc:HGNC:8599]	1	19	0.774086	15.2911	3.19893	TRUE
11	114439435	114450279	REXO2	RNA exonuclease 2 [Source:HGNC Symbol;Acc:HGNC:17851]	1	19	0.774086	15.2911	3.19893	TRUE
4	139266880	139302551	NDUFC1	NADH:ubiquinone oxidoreductase subunit C1 [Source:HGNC Symbol;Acc:HGNC:7705]	1	19	0.774086	15.2911	3.19893	TRUE
1	19074510	19210266	UBR4	ubiquitin protein ligase E3 component n-recognin 4 [Source:HGNC Symbol;Acc:HGNC:30313]	187	1657	144.754	1333.54	3.19474	TRUE
1	58643440	58700077	MYSM1	Myb like, SWIRM and MPN domains 1 [Source:HGNC Symbol;Acc:HGNC:29401]	0	10	0	8.04792	3.17759	TRUE
13	59665583	60163928	DIAPH3	diaphanous related formin 3 [Source:HGNC Symbol;Acc:HGNC:15480]	0	10	0	8.04792	3.17759	TRUE
11	131370478	132336822	NTM	neurotrimin [Source:HGNC Symbol;Acc:HGNC:17941]	0	10	0	8.04792	3.17759	TRUE
3	141324213	141449792	ZBTB38	zinc finger and BTB domain containing 38 [Source:HGNC Symbol;Acc:HGNC:26636]	0	10	0	8.04792	3.17759	TRUE
8	144973589	145002912	ZNF252P	zinc finger protein 252, pseudogene [Source:HGNC Symbol;Acc:HGNC:13046]	0	10	0	8.04792	3.17759	TRUE
1	101236865	101243713	S1PR1	sphingosine-1-phosphate receptor 1 [Source:HGNC Symbol;Acc:HGNC:3165]	0	10	0	8.04792	3.17759	TRUE
7	151085831	151144436	AGAP3	ArfGAP with GTPase domain, ankyrin repeat and PH domain 3 [Source:HGNC Symbol;Acc:HGNC:16923]	0	10	0	8.04792	3.17759	TRUE
1	223994262	223995196		novel transcript	0	10	0	8.04792	3.17759	TRUE
2	178521183	178779963	TTN-AS1	TTN antisense RNA 1 [Source:HGNC Symbol;Acc:HGNC:44124]	0	10	0	8.04792	3.17759	TRUE
17	7661779	7687538	TP53	tumor protein p53 [Source:HGNC Symbol;Acc:HGNC:11998]	0	10	0	8.04792	3.17759	TRUE
3	40061110	40309698	EIF1B-AS1	EIF1B antisense RNA 1 [Source:HGNC Symbol;Acc:HGNC:44555]	0	10	0	8.04792	3.17759	TRUE
5	176173345	176199295		novel transcript	0	10	0	8.04792	3.17759	TRUE
3	44114212	44114310	MIR138-1	microRNA 138-1 [Source:HGNC Symbol;Acc:HGNC:31524]	0	10	0	8.04792	3.17759	TRUE
15	43663654	43684339		histidine acid phosphatase domain containing 2A (HISPPD2A) pseudogene	0	10	0	8.04792	3.17759	TRUE
3	132680609	132722432	NPHP3	nephrocystin 3 [Source:HGNC Symbol;Acc:HGNC:7907]	0	10	0	8.04792	3.17759	TRUE
11	95768953	95790409	FAM76B	family with sequence similarity 76 member B [Source:HGNC Symbol;Acc:HGNC:28492]	0	10	0	8.04792	3.17759	TRUE
16	81035842	81047350	ATMIN	ATM interactor [Source:HGNC Symbol;Acc:HGNC:29034]	0	10	0	8.04792	3.17759	TRUE
7	47275154	47582558	TNS3	tensin 3 [Source:HGNC Symbol;Acc:HGNC:21616]	3	36	2.32226	28.9725	3.17341	TRUE
1	94148988	94275068	ARHGAP29	Rho GTPase activating protein 29 [Source:HGNC Symbol;Acc:HGNC:30207]	6	62	4.64451	49.8971	3.17266	TRUE
8	70573218	70608416	TRAM1	translocation associated membrane protein 1 [Source:HGNC Symbol;Acc:HGNC:20568]	2	27	1.54817	21.7294	3.15703	TRUE
12	65824460	65966291	HMGA2	high mobility group AT-hook 2 [Source:HGNC Symbol;Acc:HGNC:5009]	41	361	31.7375	290.53	3.15463	TRUE
5	173314723	173328447	STC2	stanniocalcin 2 [Source:HGNC Symbol;Acc:HGNC:11374]	3	35	2.32226	28.1677	3.13414	TRUE
3	149284782	149333653		novel transcript	3	35	2.32226	28.1677	3.13414	TRUE
X	76173040	76178314	PBDC1	polysaccharide biosynthesis domain containing 1 [Source:HGNC Symbol;Acc:HGNC:28790]	1	18	0.774086	14.4863	3.12584	TRUE
11	61792980	61867354	FADS2	fatty acid desaturase 2 [Source:HGNC Symbol;Acc:HGNC:3575]	1	18	0.774086	14.4863	3.12584	TRUE
X	112774503	112840831	AMOT	angiomotin [Source:HGNC Symbol;Acc:HGNC:17810]	1	18	0.774086	14.4863	3.12584	TRUE
11	118893875	118925926	BCL9L	BCL9 like [Source:HGNC Symbol;Acc:HGNC:23688]	1	18	0.774086	14.4863	3.12584	TRUE
1	58643440	58700077	MYSM1	Myb like, SWIRM and MPN domains 1 [Source:HGNC Symbol;Acc:HGNC:29401]	1	18	0.774086	14.4863	3.12584	TRUE
20	37492472	37527931	BLCAP	BLCAP apoptosis inducing factor [Source:HGNC Symbol;Acc:HGNC:1055]	1	18	0.774086	14.4863	3.12584	TRUE
11	31432401	31509645	IMMP1L	inner mitochondrial membrane peptidase subunit 1 [Source:HGNC Symbol;Acc:HGNC:26317]	9	85	6.96677	68.4074	3.12302	TRUE
9	110873263	111038470	LPAR1	lysophosphatidic acid receptor 1 [Source:HGNC Symbol;Acc:HGNC:3166]	11	101	8.51494	81.284	3.11235	TRUE
CHR_HSCHR15_4_CTG8	28110217	28435080	HERC2	HECT and RLD domain containing E3 ubiquitin protein ligase 2 [Source:HGNC Symbol;Acc:HGNC:4868]	9	84	6.96677	67.6026	3.1062	TRUE
X	103675496	103688158	MORF4L2	mortality factor 4 like 2 [Source:HGNC Symbol;Acc:HGNC:16849]	2	26	1.54817	20.9246	3.10502	TRUE
1	156934840	157045742	ARHGEF11	Rho guanine nucleotide exchange factor 11 [Source:HGNC Symbol;Acc:HGNC:14580]	23	199	17.804	160.154	3.09933	TRUE
2	74940258	74942670	LINC01293	long intergenic non-protein coding RNA 1293 [Source:HGNC Symbol;Acc:HGNC:50362]	3	34	2.32226	27.3629	3.09377	TRUE
11	94706431	94876748	AMOTL1	angiomotin like 1 [Source:HGNC Symbol;Acc:HGNC:17811]	103	853	79.7308	686.488	3.09014	TRUE
5	109689927	109869625	MAN2A1	mannosidase alpha class 2A member 1 [Source:HGNC Symbol;Acc:HGNC:6824]	396	3201	306.538	2576.14	3.06693	TRUE
X	45505388	45632121	LINC01204	long intergenic non-protein coding RNA 1204 [Source:HGNC Symbol;Acc:HGNC:49635]	13	113	10.0631	90.9415	3.05496	TRUE
20	6040546	6054060	LRRN4	leucine rich repeat neuronal 4 [Source:HGNC Symbol;Acc:HGNC:16208]	11	97	8.51494	78.0649	3.05477	TRUE
11	58611119	58612642		novel transcript, antisense to ZFP91	4	41	3.09634	32.9965	3.05298	TRUE
12	95260099	95261021		novel transcript, sense intronic to VEZT	3	33	2.32226	26.5582	3.05224	TRUE
20	13008972	13169103	SPTLC3	serine palmitoyltransferase long chain base subunit 3 [Source:HGNC Symbol;Acc:HGNC:16253]	3	33	2.32226	26.5582	3.05224	TRUE
4	165327667	165343164	MSMO1	methylsterol monooxygenase 1 [Source:HGNC Symbol;Acc:HGNC:10545]	2	25	1.54817	20.1198	3.05106	TRUE
14	105419820	105470729	MTA1	metastasis associated 1 [Source:HGNC Symbol;Acc:HGNC:7410]	1	17	0.774086	13.6815	3.04885	TRUE
1	11609468	11613358	LINC01647	long intergenic non-protein coding RNA 1647 [Source:HGNC Symbol;Acc:HGNC:52434]	1	17	0.774086	13.6815	3.04885	TRUE
10	113834725	113854383	DCLRE1A	DNA cross-link repair 1A [Source:HGNC Symbol;Acc:HGNC:17660]	1	17	0.774086	13.6815	3.04885	TRUE
6	109366514	109382467	CD164	CD164 molecule [Source:HGNC Symbol;Acc:HGNC:1632]	1	17	0.774086	13.6815	3.04885	TRUE
17	2322396	2336657	TSR1	TSR1 ribosome maturation factor [Source:HGNC Symbol;Acc:HGNC:25542]	1	17	0.774086	13.6815	3.04885	TRUE
2	43886224	43996226	LRPPRC	leucine rich pentatricopeptide repeat containing [Source:HGNC Symbol;Acc:HGNC:15714]	0	9	0	7.24313	3.04319	TRUE
4	48497357	48780322	FRYL	FRY like transcription coactivator [Source:HGNC Symbol;Acc:HGNC:29127]	0	9	0	7.24313	3.04319	TRUE
20	23426104	23444930	CSTL1	cystatin like 1 [Source:HGNC Symbol;Acc:HGNC:15958]	0	9	0	7.24313	3.04319	TRUE
11	9384652	9448127	IPO7	importin 7 [Source:HGNC Symbol;Acc:HGNC:9852]	0	9	0	7.24313	3.04319	TRUE
14	35538352	35809304	RALGAPA1	Ral GTPase activating protein catalytic subunit alpha 1 [Source:HGNC Symbol;Acc:HGNC:17770]	0	9	0	7.24313	3.04319	TRUE
13	91398621	92873682	GPC5	glypican 5 [Source:HGNC Symbol;Acc:HGNC:4453]	0	9	0	7.24313	3.04319	TRUE
11	9573670	9593457	WEE1	WEE1 G2 checkpoint kinase [Source:HGNC Symbol;Acc:HGNC:12761]	0	9	0	7.24313	3.04319	TRUE
15	55180806	55197049	RSL24D1	ribosomal L24 domain containing 1 [Source:HGNC Symbol;Acc:HGNC:18479]	0	9	0	7.24313	3.04319	TRUE
9	15464066	15510995	PSIP1	PC4 and SFRS1 interacting protein 1 [Source:HGNC Symbol;Acc:HGNC:9527]	0	9	0	7.24313	3.04319	TRUE
5	134758771	134855133	DDX46	DEAD-box helicase 46 [Source:HGNC Symbol;Acc:HGNC:18681]	0	9	0	7.24313	3.04319	TRUE
2	165747588	165794659	GALNT3	polypeptide N-acetylgalactosaminyltransferase 3 [Source:HGNC Symbol;Acc:HGNC:4125]	0	9	0	7.24313	3.04319	TRUE
9	33695767	33696059	TRBV26OR9-2	T cell receptor beta variable 26/OR9-2 (pseudogene) [Source:HGNC Symbol;Acc:HGNC:15485]	0	9	0	7.24313	3.04319	TRUE
2	74918148	74938418	LINC01291	long intergenic non-protein coding RNA 1291 [Source:HGNC Symbol;Acc:HGNC:50358]	0	9	0	7.24313	3.04319	TRUE
2	215360440	215436073	FN1	fibronectin 1 [Source:HGNC Symbol;Acc:HGNC:3778]	0	9	0	7.24313	3.04319	TRUE
2	237627587	237813682	LRRFIP1	LRR binding FLII interacting protein 1 [Source:HGNC Symbol;Acc:HGNC:6702]	0	9	0	7.24313	3.04319	TRUE
2	46490750	46542577	ATP6V1E2	ATPase H+ transporting V1 subunit E2 [Source:HGNC Symbol;Acc:HGNC:18125]	0	9	0	7.24313	3.04319	TRUE
15	70570958	70586606	LINC02204	long intergenic non-protein coding RNA 2204 [Source:HGNC Symbol;Acc:HGNC:53070]	0	9	0	7.24313	3.04319	TRUE
17	32350132	32381885	ZNF207	zinc finger protein 207 [Source:HGNC Symbol;Acc:HGNC:12998]	0	9	0	7.24313	3.04319	TRUE
8	67062417	67196778	CSPP1	centrosome and spindle pole associated protein 1 [Source:HGNC Symbol;Acc:HGNC:26193]	0	9	0	7.24313	3.04319	TRUE
1	234629311	234634780	LINC00184	long intergenic non-protein coding RNA 184 [Source:HGNC Symbol;Acc:HGNC:37192]	0	9	0	7.24313	3.04319	TRUE
1	206186179	206204414	FAM72A	family with sequence similarity 72 member A [Source:HGNC Symbol;Acc:HGNC:24044]	0	9	0	7.24313	3.04319	TRUE
1	154581695	154628013	ADAR	adenosine deaminase RNA specific [Source:HGNC Symbol;Acc:HGNC:225]	0	9	0	7.24313	3.04319	TRUE
18	30989365	31042815	DSC3	desmocollin 3 [Source:HGNC Symbol;Acc:HGNC:3037]	0	9	0	7.24313	3.04319	TRUE
X	102769158	102885406	LINC00630	long intergenic non-protein coding RNA 630 [Source:HGNC Symbol;Acc:HGNC:44263]	0	9	0	7.24313	3.04319	TRUE
18	2655726	2805017	SMCHD1	structural maintenance of chromosomes flexible hinge domain containing 1 [Source:HGNC Symbol;Acc:HGNC:29090]	0	9	0	7.24313	3.04319	TRUE
8	94641074	94707466	ESRP1	epithelial splicing regulatory protein 1 [Source:HGNC Symbol;Acc:HGNC:25966]	0	9	0	7.24313	3.04319	TRUE
11	3339261	3379222	ZNF195	zinc finger protein 195 [Source:HGNC Symbol;Acc:HGNC:12986]	0	9	0	7.24313	3.04319	TRUE
16	75228181	75268053	BCAR1	BCAR1 scaffold protein, Cas family member [Source:HGNC Symbol;Acc:HGNC:971]	0	9	0	7.24313	3.04319	TRUE
15	89243945	89317261	FANCI	FA complementation group I [Source:HGNC Symbol;Acc:HGNC:25568]	0	9	0	7.24313	3.04319	TRUE
2	121337776	121649476	CLASP1	cytoplasmic linker associated protein 1 [Source:HGNC Symbol;Acc:HGNC:17088]	0	9	0	7.24313	3.04319	TRUE
10	122954381	122997513	PSTK	phosphoseryl-tRNA kinase [Source:HGNC Symbol;Acc:HGNC:28578]	0	9	0	7.24313	3.04319	TRUE
8	31033788	31176138	WRN	WRN RecQ like helicase [Source:HGNC Symbol;Acc:HGNC:12791]	0	9	0	7.24313	3.04319	TRUE
17	64506865	64542461	CEP95	centrosomal protein 95 [Source:HGNC Symbol;Acc:HGNC:25141]	0	9	0	7.24313	3.04319	TRUE
11	9138825	9265959	DENND5A	DENN domain containing 5A [Source:HGNC Symbol;Acc:HGNC:19344]	0	9	0	7.24313	3.04319	TRUE
15	41828092	41837581	JMJD7	jumonji domain containing 7 [Source:HGNC Symbol;Acc:HGNC:34397]	0	9	0	7.24313	3.04319	TRUE
8	108162787	108443496	EIF3E	eukaryotic translation initiation factor 3 subunit E [Source:HGNC Symbol;Acc:HGNC:3277]	0	9	0	7.24313	3.04319	TRUE
21	43719094	43762307	PDXK	pyridoxal kinase [Source:HGNC Symbol;Acc:HGNC:8819]	0	9	0	7.24313	3.04319	TRUE
17	7836482	7837823		novel transcript, sense intronic to KDM6B	0	9	0	7.24313	3.04319	TRUE
3	142306607	142448062	XRN1	5'-3' exoribonuclease 1 [Source:HGNC Symbol;Acc:HGNC:30654]	0	9	0	7.24313	3.04319	TRUE
3	38496127	38542161	EXOG	exo/endonuclease G [Source:HGNC Symbol;Acc:HGNC:3347]	0	9	0	7.24313	3.04319	TRUE
1	10636604	10796650	CASZ1	castor zinc finger 1 [Source:HGNC Symbol;Acc:HGNC:26002]	0	9	0	7.24313	3.04319	TRUE
12	46358188	46372773	SLC38A2	solute carrier family 38 member 2 [Source:HGNC Symbol;Acc:HGNC:13448]	0	9	0	7.24313	3.04319	TRUE
14	103697609	103715504	XRCC3	X-ray repair cross complementing 3 [Source:HGNC Symbol;Acc:HGNC:12830]	0	9	0	7.24313	3.04319	TRUE
16	28822999	28837237	ATXN2L	ataxin 2 like [Source:HGNC Symbol;Acc:HGNC:31326]	0	9	0	7.24313	3.04319	TRUE
18	20946906	21111813	ROCK1	Rho associated coiled-coil containing protein kinase 1 [Source:HGNC Symbol;Acc:HGNC:10251]	0	9	0	7.24313	3.04319	TRUE
1	44405194	44651724	RNF220	ring finger protein 220 [Source:HGNC Symbol;Acc:HGNC:25552]	0	9	0	7.24313	3.04319	TRUE
21	29024629	29054488	USP16	ubiquitin specific peptidase 16 [Source:HGNC Symbol;Acc:HGNC:12614]	0	9	0	7.24313	3.04319	TRUE
8	100685816	100722809	PABPC1	poly(A) binding protein cytoplasmic 1 [Source:HGNC Symbol;Acc:HGNC:8554]	0	9	0	7.24313	3.04319	TRUE
10	99875577	100009947	DNMBP	dynamin binding protein [Source:HGNC Symbol;Acc:HGNC:30373]	156	1243	120.757	1000.36	3.03988	TRUE
16	81988855	82011481	SDR42E1	short chain dehydrogenase/reductase family 42E, member 1 [Source:HGNC Symbol;Acc:HGNC:29834]	5	48	3.87043	38.63	3.02447	TRUE
13	101053776	101416508	NALCN	sodium leak channel, non-selective [Source:HGNC Symbol;Acc:HGNC:19082]	3	32	2.32226	25.7534	3.00948	TRUE
13	99446311	99564048	TM9SF2	transmembrane 9 superfamily member 2 [Source:HGNC Symbol;Acc:HGNC:11865]	3	32	2.32226	25.7534	3.00948	TRUE
16	2603350	2630494		potassium channel tetramerisation domain containing 5 (KCTD5) pseudogene	6	55	4.64451	44.2636	3.00343	TRUE
16	85690084	85751129	C16orf74	chromosome 16 open reading frame 74 [Source:HGNC Symbol;Acc:HGNC:23362]	51	5	39.4784	4.02396	-3.01025	TRUE
MT	5587	5655	MT-TA	mitochondrially encoded tRNA-Ala (GCN) [Source:HGNC Symbol;Acc:HGNC:7475]	52	5	40.2525	4.02396	-3.03758	TRUE
7	43951910	44019151		novel transcript, POLR2J4 pseudogene-RASA4 pseudogene readthrough	35	3	27.093	2.41438	-3.04052	TRUE
5	179911651	180072113	RNF130	ring finger protein 130 [Source:HGNC Symbol;Acc:HGNC:18280]	18	1	13.9335	0.804792	-3.04865	TRUE
11	128934731	128943399	TP53AIP1	tumor protein p53 regulated apoptosis inducing protein 1 [Source:HGNC Symbol;Acc:HGNC:29984]	18	1	13.9335	0.804792	-3.04865	TRUE
10	47995322	47999791	FAM25C	family with sequence similarity 25 member C [Source:HGNC Symbol;Acc:HGNC:23586]	18	1	13.9335	0.804792	-3.04865	TRUE
8	6870592	6877936	DEFB1	defensin beta 1 [Source:HGNC Symbol;Acc:HGNC:2766]	18	1	13.9335	0.804792	-3.04865	TRUE
11	66744451	66843516	C11orf80	chromosome 11 open reading frame 80 [Source:HGNC Symbol;Acc:HGNC:26197]	18	1	13.9335	0.804792	-3.04865	TRUE
19	15640897	15662825	CYP4F3	cytochrome P450 family 4 subfamily F member 3 [Source:HGNC Symbol;Acc:HGNC:2646]	837	96	647.91	77.2601	-3.05167	TRUE
12	52487176	52493257	KRT6A	keratin 6A [Source:HGNC Symbol;Acc:HGNC:6443]	48723	5646	37715.8	4543.86	-3.0529	TRUE
1	41478775	41484683	EDN2	endothelin 2 [Source:HGNC Symbol;Acc:HGNC:3177]	53	5	41.0265	4.02396	-3.0644	TRUE
6	52362123	52529886	EFHC1	EF-hand domain containing 1 [Source:HGNC Symbol;Acc:HGNC:16406]	27	2	20.9003	1.60958	-3.06906	TRUE
11	63552770	63563379	PLAAT2	phospholipase A and acyltransferase 2 [Source:HGNC Symbol;Acc:HGNC:17824]	247	27	191.199	21.7294	-3.07997	TRUE
2	159932006	160062615	PLA2R1	phospholipase A2 receptor 1 [Source:HGNC Symbol;Acc:HGNC:9042]	654	73	506.252	58.7498	-3.0857	TRUE
14	75258062	75258855		novel transcript	98	10	75.8604	8.04792	-3.08658	TRUE
12	52789685	52796117	KRT3	keratin 3 [Source:HGNC Symbol;Acc:HGNC:6440]	73	7	56.5083	5.63355	-3.11592	TRUE
1	186680622	186683165	PACERR	PTGS2 antisense NFKB1 complex-mediated expression regulator RNA [Source:HGNC Symbol;Acc:HGNC:50552]	55	5	42.5747	4.02396	-3.11659	TRUE
5	166979029	168264157	TENM2	teneurin transmembrane protein 2 [Source:HGNC Symbol;Acc:HGNC:29943]	28	2	21.6744	1.60958	-3.11917	TRUE
19	30037423	30038181		TAF9 RNA polymerase II, TATA box binding protein (TBP)-associated factor, 32kDa (TAF9) pseudogene	28	2	21.6744	1.60958	-3.11917	TRUE
11	62807682	62808063		novel transcript, sense intronic to STX5	19	1	14.7076	0.804792	-3.12156	TRUE
11	62908679	62921807	CHRM1	cholinergic receptor muscarinic 1 [Source:HGNC Symbol;Acc:HGNC:1950]	19	1	14.7076	0.804792	-3.12156	TRUE
20	45123425	45124465	WFDC12	WAP four-disulfide core domain 12 [Source:HGNC Symbol;Acc:HGNC:16115]	19	1	14.7076	0.804792	-3.12156	TRUE
1	153390032	153391073	S100A8	S100 calcium binding protein A8 [Source:HGNC Symbol;Acc:HGNC:10498]	19	1	14.7076	0.804792	-3.12156	TRUE
6	1312098	1314758	FOXQ1	forkhead box Q1 [Source:HGNC Symbol;Acc:HGNC:20951]	5253	579	4066.27	465.975	-3.12265	TRUE
14	32076114	32159728	ARHGAP5	Rho GTPase activating protein 5 [Source:HGNC Symbol;Acc:HGNC:675]	10	0	7.74086	0	-3.12777	TRUE
11	58933643	59058659		novel transcript	10	0	7.74086	0	-3.12777	TRUE
7	44958999	44960909		novel transcript, overlapping MYO1G	10	0	7.74086	0	-3.12777	TRUE
20	45416084	45456934	PIGT	phosphatidylinositol glycan anchor biosynthesis class T [Source:HGNC Symbol;Acc:HGNC:14938]	10	0	7.74086	0	-3.12777	TRUE
6	149794763	149795746	BTBD10P2	BTB domain containing 10 pseudogene 2 [Source:HGNC Symbol;Acc:HGNC:51541]	10	0	7.74086	0	-3.12777	TRUE
17	3565444	3609411	TRPV1	transient receptor potential cation channel subfamily V member 1 [Source:HGNC Symbol;Acc:HGNC:12716]	10	0	7.74086	0	-3.12777	TRUE
17	31094927	31382116	NF1	neurofibromin 1 [Source:HGNC Symbol;Acc:HGNC:7765]	10	0	7.74086	0	-3.12777	TRUE
5	43061395	43062441		novel transcript	10	0	7.74086	0	-3.12777	TRUE
15	45023147	45077185	SORD	sorbitol dehydrogenase [Source:HGNC Symbol;Acc:HGNC:11184]	10	0	7.74086	0	-3.12777	TRUE
3	172505508	172523475	TNFSF10	TNF superfamily member 10 [Source:HGNC Symbol;Acc:HGNC:11925]	10	0	7.74086	0	-3.12777	TRUE
16	589357	629272	RAB40C	RAB40C, member RAS oncogene family [Source:HGNC Symbol;Acc:HGNC:18285]	10	0	7.74086	0	-3.12777	TRUE
10	118297925	118342328	FAM204A	family with sequence similarity 204 member A [Source:HGNC Symbol;Acc:HGNC:25794]	10	0	7.74086	0	-3.12777	TRUE
1	152908546	152911886	IVL	involucrin [Source:HGNC Symbol;Acc:HGNC:6187]	4378	480	3388.95	386.3	-3.12974	TRUE
1	11736084	11754802	AGTRAP	angiotensin II receptor associated protein [Source:HGNC Symbol;Acc:HGNC:13539]	29	2	22.4485	1.60958	-3.1676	TRUE
11	112393118	112624567	LINC02763	long intergenic non-protein coding RNA 2763 [Source:HGNC Symbol;Acc:HGNC:54282]	29	2	22.4485	1.60958	-3.1676	TRUE
20	57168753	57266641	BMP7	bone morphogenetic protein 7 [Source:HGNC Symbol;Acc:HGNC:1074]	152	15	117.661	12.0719	-3.18231	TRUE
15	92779757	92781492		novel transcript	20	1	15.4817	0.804792	-3.19096	TRUE
19	382725	387533		novel transcript	20	1	15.4817	0.804792	-3.19096	TRUE
9	21967752	21995301	CDKN2A	cyclin dependent kinase inhibitor 2A [Source:HGNC Symbol;Acc:HGNC:1787]	20	1	15.4817	0.804792	-3.19096	TRUE
1	23380909	23424748	TCEA3	transcription elongation factor A3 [Source:HGNC Symbol;Acc:HGNC:11615]	20	1	15.4817	0.804792	-3.19096	TRUE
10	95237572	95291012	PDLIM1	PDZ and LIM domain 1 [Source:HGNC Symbol;Acc:HGNC:2067]	20	1	15.4817	0.804792	-3.19096	TRUE
1	212565334	212620777	ATF3	activating transcription factor 3 [Source:HGNC Symbol;Acc:HGNC:785]	388	39	300.345	31.3869	-3.21793	TRUE
7	128862042	128910719	KCP	kielin cysteine rich BMP regulator [Source:HGNC Symbol;Acc:HGNC:17585]	11	0	8.51494	0	-3.2502	TRUE
15	63504511	63594640	USP3	ubiquitin specific peptidase 3 [Source:HGNC Symbol;Acc:HGNC:12626]	11	0	8.51494	0	-3.2502	TRUE
9	33247820	33264720	BAG1	BAG cochaperone 1 [Source:HGNC Symbol;Acc:HGNC:937]	11	0	8.51494	0	-3.2502	TRUE
20	31607186	31607240	MIR3193	microRNA 3193 [Source:HGNC Symbol;Acc:HGNC:38204]	11	0	8.51494	0	-3.2502	TRUE
19	6677704	6730562	C3	complement C3 [Source:HGNC Symbol;Acc:HGNC:1318]	11	0	8.51494	0	-3.2502	TRUE
13	73399031	73399205		TEC	11	0	8.51494	0	-3.2502	TRUE
10	78179185	78551355	LINC00595	long intergenic non-protein coding RNA 595 [Source:HGNC Symbol;Acc:HGNC:31430]	11	0	8.51494	0	-3.2502	TRUE
10	78179185	78551355	LINC00595	long intergenic non-protein coding RNA 595 [Source:HGNC Symbol;Acc:HGNC:31430]	11	0	8.51494	0	-3.2502	TRUE
17	67044554	67056797	CACNG1	calcium voltage-gated channel auxiliary subunit gamma 1 [Source:HGNC Symbol;Acc:HGNC:1405]	11	0	8.51494	0	-3.2502	TRUE
MT	14674	14742	MT-TE	mitochondrially encoded tRNA-Glu (GAA/G) [Source:HGNC Symbol;Acc:HGNC:7479]	11	0	8.51494	0	-3.2502	TRUE
20	17565501	17565851		novel transcript, sense intronic to BFSP1	11	0	8.51494	0	-3.2502	TRUE
8	47527397	47528148		novel transcript, sense intronic to KIAA0146	11	0	8.51494	0	-3.2502	TRUE
15	78264086	78282196	DNAJA4	DnaJ heat shock protein family (Hsp40) member A4 [Source:HGNC Symbol;Acc:HGNC:14885]	11	0	8.51494	0	-3.2502	TRUE
17	41609778	41615899	KRT16	keratin 16 [Source:HGNC Symbol;Acc:HGNC:6423]	81	7	62.701	5.63355	-3.26346	TRUE
12	52487176	52493257	KRT6A	keratin 6A [Source:HGNC Symbol;Acc:HGNC:6443]	101	9	78.1827	7.24313	-3.26392	TRUE
17	19719059	19722428		novel transcript	42	3	32.5116	2.41438	-3.29497	TRUE
5	96165522	96172063		novel transcript	32	2	24.7707	1.60958	-3.30384	TRUE
10	98247690	98268194	LOXL4	lysyl oxidase like 4 [Source:HGNC Symbol;Acc:HGNC:17171]	3591	345	2779.74	277.653	-3.31893	TRUE
1	212565334	212620777	ATF3	activating transcription factor 3 [Source:HGNC Symbol;Acc:HGNC:785]	107	9	82.8272	7.24313	-3.34615	TRUE
12	94895297	95003748	NDUFA12	NADH:ubiquinone oxidoreductase subunit A12 [Source:HGNC Symbol;Acc:HGNC:23987]	12	0	9.28903	0	-3.36304	TRUE
1	151847101	151853712	THEM5	thioesterase superfamily member 5 [Source:HGNC Symbol;Acc:HGNC:26755]	12	0	9.28903	0	-3.36304	TRUE
1	109884176	109886264		novel transcript	12	0	9.28903	0	-3.36304	TRUE
8	142784882	142786539	LY6D	lymphocyte antigen 6 family member D [Source:HGNC Symbol;Acc:HGNC:13348]	12	0	9.28903	0	-3.36304	TRUE
3	129893811	129918578	TMCC1-DT	TMCC1 divergent transcript [Source:HGNC Symbol;Acc:HGNC:49060]	12	0	9.28903	0	-3.36304	TRUE
7	5526409	5563902	ACTB	actin beta [Source:HGNC Symbol;Acc:HGNC:132]	12	0	9.28903	0	-3.36304	TRUE
16	23388493	23453189	COG7	component of oligomeric golgi complex 7 [Source:HGNC Symbol;Acc:HGNC:18622]	12	0	9.28903	0	-3.36304	TRUE
21	38805183	38824955	ETS2	ETS proto-oncogene 2, transcription factor [Source:HGNC Symbol;Acc:HGNC:3489]	12	0	9.28903	0	-3.36304	TRUE
2	149038107	149215262	LYPD6B	LY6/PLAUR domain containing 6B [Source:HGNC Symbol;Acc:HGNC:27018]	12	0	9.28903	0	-3.36304	TRUE
19	12763003	12872740	HOOK2	hook microtubule tethering protein 2 [Source:HGNC Symbol;Acc:HGNC:19885]	12	0	9.28903	0	-3.36304	TRUE
10	4987775	5018031	AKR1C2	aldo-keto reductase family 1 member C2 [Source:HGNC Symbol;Acc:HGNC:385]	12	0	9.28903	0	-3.36304	TRUE
X	72329516	72573101	HDAC8	histone deacetylase 8 [Source:HGNC Symbol;Acc:HGNC:13315]	12	0	9.28903	0	-3.36304	TRUE
11	76186325	76210736	WNT11	Wnt family member 11 [Source:HGNC Symbol;Acc:HGNC:12776]	173	15	133.917	12.0719	-3.36753	TRUE
4	151670504	151761007	GATB	glutamyl-tRNA amidotransferase subunit B [Source:HGNC Symbol;Acc:HGNC:8849]	23	1	17.804	0.804792	-3.38113	TRUE
7	45912245	45921874	IGFBP3	insulin like growth factor binding protein 3 [Source:HGNC Symbol;Acc:HGNC:5472]	45	3	34.8339	2.41438	-3.39163	TRUE
15	43232590	43266928	TGM5	transglutaminase 5 [Source:HGNC Symbol;Acc:HGNC:11781]	67	5	51.8637	4.02396	-3.39538	TRUE
13	23939557	23946782	ANKRD20A19P	ankyrin repeat domain 20 family member A19, pseudogene [Source:HGNC Symbol;Acc:HGNC:42737]	24	1	18.5781	0.804792	-3.43933	TRUE
4	151674483	151677893		novel transcript, antisense to PET112L	24	1	18.5781	0.804792	-3.43933	TRUE
6	170166243	170262733		novel transcript	24	1	18.5781	0.804792	-3.43933	TRUE
9	129665647	129722674	PRRX2	paired related homeobox 2 [Source:HGNC Symbol;Acc:HGNC:21338]	182	15	140.884	12.0719	-3.44017	TRUE
20	36306336	36528637	DLGAP4	DLG associated protein 4 [Source:HGNC Symbol;Acc:HGNC:24476]	13	0	10.0631	0	-3.46769	TRUE
4	6693878	6697170	S100P	S100 calcium binding protein P [Source:HGNC Symbol;Acc:HGNC:10504]	13	0	10.0631	0	-3.46769	TRUE
17	41500981	41505705	KRT13	keratin 13 [Source:HGNC Symbol;Acc:HGNC:6415]	13	0	10.0631	0	-3.46769	TRUE
17	41523617	41528308	KRT19	keratin 19 [Source:HGNC Symbol;Acc:HGNC:6436]	13	0	10.0631	0	-3.46769	TRUE
19	45467995	45475179	FOSB	FosB proto-oncogene, AP-1 transcription factor subunit [Source:HGNC Symbol;Acc:HGNC:3797]	13	0	10.0631	0	-3.46769	TRUE
1	21678298	21783606	USP48	ubiquitin specific peptidase 48 [Source:HGNC Symbol;Acc:HGNC:18533]	13	0	10.0631	0	-3.46769	TRUE
14	35044907	35113130	FAM177A1	family with sequence similarity 177 member A1 [Source:HGNC Symbol;Acc:HGNC:19829]	13	0	10.0631	0	-3.46769	TRUE
2	240126563	240136807	COPS9	COP9 signalosome subunit 9 [Source:HGNC Symbol;Acc:HGNC:21314]	13	0	10.0631	0	-3.46769	TRUE
1	86547078	86580754	CLCA4	chloride channel accessory 4 [Source:HGNC Symbol;Acc:HGNC:2018]	48	3	37.1561	2.41438	-3.48222	TRUE
17	41500981	41505705	KRT13	keratin 13 [Source:HGNC Symbol;Acc:HGNC:6415]	60	4	46.4451	3.21917	-3.49123	TRUE
1	219173869	219212865	LYPLAL1	lysophospholipase like 1 [Source:HGNC Symbol;Acc:HGNC:20440]	25	1	19.3521	0.804792	-3.49528	TRUE
14	75278826	75282230	FOS	Fos proto-oncogene, AP-1 transcription factor subunit [Source:HGNC Symbol;Acc:HGNC:3796]	108	8	83.6013	6.43834	-3.50763	TRUE
3	157081738	157088547	LINC02029	long intergenic non-protein coding RNA 2029 [Source:HGNC Symbol;Acc:HGNC:52863]	62	4	47.9933	3.21917	-3.53755	TRUE
6	19837370	19842197	ID4	inhibitor of DNA binding 4, HLH protein [Source:HGNC Symbol;Acc:HGNC:5363]	776	63	600.691	50.7019	-3.54073	TRUE
1	145465617	145465780	RNVU1-31	RNA, variant U1 small nuclear 31 [Source:HGNC Symbol;Acc:HGNC:54448]	26	1	20.1262	0.804792	-3.54913	TRUE
12	9852369	9869386	CLEC2B	C-type lectin domain family 2 member B [Source:HGNC Symbol;Acc:HGNC:2053]	14	0	10.8372	0	-3.56526	TRUE
2	150468195	150539011	RND3	Rho family GTPase 3 [Source:HGNC Symbol;Acc:HGNC:671]	14	0	10.8372	0	-3.56526	TRUE
17	19737984	19748943	ALDH3A1	aldehyde dehydrogenase 3 family member A1 [Source:HGNC Symbol;Acc:HGNC:405]	14	0	10.8372	0	-3.56526	TRUE
15	59115547	59116089		novel transcript, antisense to CCNB2	14	0	10.8372	0	-3.56526	TRUE
MT	15956	16023	MT-TP	mitochondrially encoded tRNA-Pro (CCN) [Source:HGNC Symbol;Acc:HGNC:7494]	90	6	69.6677	4.82875	-3.59979	TRUE
15	41981394	42051190	PLA2G4E	phospholipase A2 group IVE [Source:HGNC Symbol;Acc:HGNC:24791]	27	1	20.9003	0.804792	-3.60105	TRUE
3	149369022	149377692	TM4SF1	transmembrane 4 L six family member 1 [Source:HGNC Symbol;Acc:HGNC:11853]	232	17	179.588	13.6815	-3.62063	TRUE
18	63586989	63604639	SERPINB13	serpin family B member 13 [Source:HGNC Symbol;Acc:HGNC:8944]	195	14	150.947	11.2671	-3.6307	TRUE
NA	NA	NA	NA	NA	4203	323	3253.48	259.948	-3.64059	TRUE
MT	7446	7514	MT-TS1	mitochondrially encoded tRNA-Ser (UCN) 1 [Source:HGNC Symbol;Acc:HGNC:7497]	80	5	61.9269	4.02396	-3.64678	TRUE
7	45912245	45921874	IGFBP3	insulin like growth factor binding protein 3 [Source:HGNC Symbol;Acc:HGNC:5472]	67	4	51.8637	3.21917	-3.64725	TRUE
8	143857324	143878467	EPPK1	epiplakin 1 [Source:HGNC Symbol;Acc:HGNC:15577]	276	20	213.648	16.0958	-3.65025	TRUE
18	3411608	3459978	TGIF1	TGFB induced factor homeobox 1 [Source:HGNC Symbol;Acc:HGNC:11776]	133	9	102.953	7.24313	-3.6566	TRUE
1	58415384	58546802	OMA1	OMA1 zinc metallopeptidase [Source:HGNC Symbol;Acc:HGNC:29661]	15	0	11.6113	0	-3.65664	TRUE
10	62811996	62819167	EGR2	early growth response 2 [Source:HGNC Symbol;Acc:HGNC:3239]	15	0	11.6113	0	-3.65664	TRUE
12	52806549	52814116	KRT4	keratin 4 [Source:HGNC Symbol;Acc:HGNC:6441]	15	0	11.6113	0	-3.65664	TRUE
2	233681901	233773300	UGT1A7	UDP glucuronosyltransferase family 1 member A7 [Source:HGNC Symbol;Acc:HGNC:12539]	15	0	11.6113	0	-3.65664	TRUE
7	95583499	95596516	PDK4	pyruvate dehydrogenase kinase 4 [Source:HGNC Symbol;Acc:HGNC:8812]	42	2	32.5116	1.60958	-3.68277	TRUE
1	22117313	22143969	WNT4	Wnt family member 4 [Source:HGNC Symbol;Acc:HGNC:12783]	2213	163	1713.05	131.181	-3.69682	TRUE
22	29073035	29168333	KREMEN1	kringle containing transmembrane protein 1 [Source:HGNC Symbol;Acc:HGNC:17550]	16	0	12.3854	0	-3.74259	TRUE
9	128149071	128153453	LCN2	lipocalin 2 [Source:HGNC Symbol;Acc:HGNC:6526]	16	0	12.3854	0	-3.74259	TRUE
15	100849831	100876836	GCAWKR	gastric cancer associated WDR5 and KAT2A binding lncRNA [Source:HGNC Symbol;Acc:HGNC:53740]	16	0	12.3854	0	-3.74259	TRUE
4	51918772	51919381		novel transcript	16	0	12.3854	0	-3.74259	TRUE
19	38730187	38769904	CAPN12	calpain 12 [Source:HGNC Symbol;Acc:HGNC:13249]	16	0	12.3854	0	-3.74259	TRUE
12	6466537	6467135		novel transcript, antisense to VAMP1	30	1	23.2226	0.804792	-3.74645	TRUE
12	120291763	120291903	RNU4-2	RNA, U4 small nuclear 2 [Source:HGNC Symbol;Acc:HGNC:10193]	44	2	34.0598	1.60958	-3.74792	TRUE
14	75278826	75282230	FOS	Fos proto-oncogene, AP-1 transcription factor subunit [Source:HGNC Symbol;Acc:HGNC:3796]	3242	226	2509.59	181.883	-3.77903	TRUE
13	73054976	73077541	KLF5	Kruppel like factor 5 [Source:HGNC Symbol;Acc:HGNC:6349]	89	5	68.8936	4.02396	-3.79826	TRUE
12	52487176	52493257	KRT6A	keratin 6A [Source:HGNC Symbol;Acc:HGNC:6443]	205	13	158.688	10.4623	-3.80028	TRUE
14	49853616	49853914	RN7SL3	RNA component of signal recognition particle 7SL3 [Source:HGNC Symbol;Acc:HGNC:23135]	46	2	35.6079	1.60958	-3.81026	TRUE
3	114314500	115147288	ZBTB20	zinc finger and BTB domain containing 20 [Source:HGNC Symbol;Acc:HGNC:13503]	17	0	13.1595	0	-3.82369	TRUE
1	23549139	23550915		novel transcript	17	0	13.1595	0	-3.82369	TRUE
18	3247481	3256236	MYL12A	myosin light chain 12A [Source:HGNC Symbol;Acc:HGNC:16701]	17	0	13.1595	0	-3.82369	TRUE
12	52806549	52814116	KRT4	keratin 4 [Source:HGNC Symbol;Acc:HGNC:6441]	79	4	61.1528	3.21917	-3.88079	TRUE
MT	15888	15953	MT-TT	mitochondrially encoded tRNA-Thr (ACN) [Source:HGNC Symbol;Acc:HGNC:7499]	233	14	180.362	11.2671	-3.88601	TRUE
20	45174902	45176544	PI3	peptidase inhibitor 3 [Source:HGNC Symbol;Acc:HGNC:8947]	11387	738	8814.52	593.937	-3.88924	TRUE
8	142740949	142742406	SLURP1	secreted LY6/PLAUR domain containing 1 [Source:HGNC Symbol;Acc:HGNC:18746]	49	2	37.9302	1.60958	-3.899	TRUE
12	52644558	52652211	KRT2	keratin 2 [Source:HGNC Symbol;Acc:HGNC:6439]	18	0	13.9335	0	-3.90048	TRUE
1	202011370	202015657		novel transcript	113	6	87.4717	4.82875	-3.92396	TRUE
19	51022216	51028039	KLK11	kallikrein related peptidase 11 [Source:HGNC Symbol;Acc:HGNC:6359]	113	6	87.4717	4.82875	-3.92396	TRUE
1	152947154	152949258	SPRR5	small proline rich protein 5 [Source:HGNC Symbol;Acc:HGNC:53428]	35	1	27.093	0.804792	-3.96031	TRUE
19	46189029	46203160	IGFL2-AS1	IGFL2 antisense RNA 1 [Source:HGNC Symbol;Acc:HGNC:52559]	100	5	77.4086	4.02396	-3.96411	TRUE
1	152153595	152159228	RPTN	repetin [Source:HGNC Symbol;Acc:HGNC:26809]	1373	83	1062.82	66.7978	-3.97187	TRUE
19	45467995	45475179	FOSB	FosB proto-oncogene, AP-1 transcription factor subunit [Source:HGNC Symbol;Acc:HGNC:3797]	19	0	14.7076	0	-3.97339	TRUE
17	41582279	41586895	KRT14	keratin 14 [Source:HGNC Symbol;Acc:HGNC:6416]	86	4	66.5714	3.21917	-4.00138	TRUE
MT	4329	4400	MT-TQ	mitochondrially encoded tRNA-Gln (CAA/G) [Source:HGNC Symbol;Acc:HGNC:7495]	154	8	119.209	6.43834	-4.01442	TRUE
19	9721903	9722410		novel transcript	105	5	81.279	4.02396	-4.03363	TRUE
12	52022832	52059507	NR4A1	nuclear receptor subfamily 4 group A member 1 [Source:HGNC Symbol;Acc:HGNC:7980]	88	4	68.1196	3.21917	-4.03406	TRUE
17	35757199	35758325		novel transcript, sense intronic to MMP28	37	1	28.6412	0.804792	-4.0377	TRUE
1	41478775	41484683	EDN2	endothelin 2 [Source:HGNC Symbol;Acc:HGNC:3177]	20	0	15.4817	0	-4.04279	TRUE
3	184741937	184742462		novel transcript	20	0	15.4817	0	-4.04279	TRUE
21	38959448	38960609		novel transcript	20	0	15.4817	0	-4.04279	TRUE
1	23557926	23559501	ID3	inhibitor of DNA binding 3, HLH protein [Source:HGNC Symbol;Acc:HGNC:5362]	520	29	402.525	23.339	-4.05132	TRUE
8	118923557	118951885	TNFRSF11B	TNF receptor superfamily member 11b [Source:HGNC Symbol;Acc:HGNC:11909]	1105	62	855.365	49.8971	-4.07257	TRUE
1	107571161	107965180	VAV3	vav guanine nucleotide exchange factor 3 [Source:HGNC Symbol;Acc:HGNC:12659]	73	3	56.5083	2.41438	-4.07407	TRUE
13	28820339	29505947	MTUS2	microtubule associated scaffold protein 2 [Source:HGNC Symbol;Acc:HGNC:20595]	78	3	60.3787	2.41438	-4.16804	TRUE
6	43182184	43224587	CUL9	cullin 9 [Source:HGNC Symbol;Acc:HGNC:15982]	22	0	17.0299	0	-4.17232	TRUE
17	8072636	8087716	ALOX12B	arachidonate 12-lipoxygenase, 12R type [Source:HGNC Symbol;Acc:HGNC:430]	41	1	31.7375	0.804792	-4.18104	TRUE
1	153357854	153361023	S100A9	S100 calcium binding protein A9 [Source:HGNC Symbol;Acc:HGNC:10499]	37101	1956	28719.4	1574.17	-4.18849	TRUE
17	19737984	19748943	ALDH3A1	aldehyde dehydrogenase 3 family member A1 [Source:HGNC Symbol;Acc:HGNC:405]	42	1	32.5116	0.804792	-4.21476	TRUE
2	8678845	8684461	ID2	inhibitor of DNA binding 2 [Source:HGNC Symbol;Acc:HGNC:5361]	43	1	33.2857	0.804792	-4.2477	TRUE
12	52689626	52703524	KRT77	keratin 77 [Source:HGNC Symbol;Acc:HGNC:20411]	24	0	18.5781	0	-4.29117	TRUE
17	41582279	41586895	KRT14	keratin 14 [Source:HGNC Symbol;Acc:HGNC:6416]	1979	95	1531.92	76.4553	-4.30677	TRUE
17	41609778	41615899	KRT16	keratin 16 [Source:HGNC Symbol;Acc:HGNC:6423]	2111	101	1634.1	81.284	-4.31262	TRUE
1	153416520	153423222	S100A7A	S100 calcium binding protein A7A [Source:HGNC Symbol;Acc:HGNC:21657]	67	2	51.8637	1.60958	-4.34039	TRUE
10	5498697	5499570	CALML5	calmodulin like 5 [Source:HGNC Symbol;Acc:HGNC:18180]	46	1	35.6079	0.804792	-4.34225	TRUE
18	63476958	63505085	SERPINB5	serpin family B member 5 [Source:HGNC Symbol;Acc:HGNC:8949]	25	0	19.3521	0	-4.34711	TRUE
18	80046900	80095482	RBFADN	RBFA downstream neighbor [Source:HGNC Symbol;Acc:HGNC:48591]	27	0	20.9003	0	-4.45288	TRUE
17	47951967	47957883	PRR15L	proline rich 15 like [Source:HGNC Symbol;Acc:HGNC:28149]	28	0	21.6744	0	-4.50299	TRUE
5	54455699	54456377	HSPB3	heat shock protein family B (small) member 3 [Source:HGNC Symbol;Acc:HGNC:5248]	28	0	21.6744	0	-4.50299	TRUE
1	153373711	153375621	S100A12	S100 calcium binding protein A12 [Source:HGNC Symbol;Acc:HGNC:10489]	130	4	100.631	3.21917	-4.59024	TRUE
11	69475567	69481545	LINC02747	long intergenic non-protein coding RNA 2747 [Source:HGNC Symbol;Acc:HGNC:54266]	30	0	23.2226	0	-4.59828	TRUE
1	153297116	153312952	PGLYRP3	peptidoglycan recognition protein 3 [Source:HGNC Symbol;Acc:HGNC:30014]	57	1	44.1229	0.804792	-4.64395	TRUE
8	40153482	40155310	TCIM	transcriptional and immune response regulator [Source:HGNC Symbol;Acc:HGNC:1357]	32	0	24.7707	0	-4.68766	TRUE
1	153031203	153032900	SPRR1B	small proline rich protein 1B [Source:HGNC Symbol;Acc:HGNC:11260]	26629	955	20613.1	768.577	-4.74342	TRUE
12	52806549	52814116	KRT4	keratin 4 [Source:HGNC Symbol;Acc:HGNC:6441]	65	1	50.3156	0.804792	-4.82949	TRUE
17	41500981	41505705	KRT13	keratin 13 [Source:HGNC Symbol;Acc:HGNC:6415]	66	1	51.0897	0.804792	-4.85109	TRUE
9	72007881	72008136	HSPB1P1	heat shock protein family B (small) member 1 pseudogene 1 [Source:HGNC Symbol;Acc:HGNC:5251]	36	0	27.8671	0	-4.85135	TRUE
10	84173801	84185294	C10orf99	chromosome 10 open reading frame 99 [Source:HGNC Symbol;Acc:HGNC:31428]	101	2	78.1827	1.60958	-4.92329	TRUE
11	30384493	30586872	MPPED2	metallophosphoesterase domain containing 2 [Source:HGNC Symbol;Acc:HGNC:1180]	74	1	57.2823	0.804792	-5.01315	TRUE
1	212624474	212626775	FAM71A	family with sequence similarity 71 member A [Source:HGNC Symbol;Acc:HGNC:26541]	41	0	31.7375	0	-5.03287	TRUE
9	95123521	95123868		ribosomal protein S26 (RPS26) pseudogene	41	0	31.7375	0	-5.03287	TRUE
1	152970648	152972574	SPRR4	small proline rich protein 4 [Source:HGNC Symbol;Acc:HGNC:23173]	460	12	356.079	9.65751	-5.0663	TRUE
11	72158822	72159734	FOLR1P1	folate receptor 1 pseudogene 1 [Source:HGNC Symbol;Acc:HGNC:3792]	44	0	34.0598	0	-5.13174	TRUE
17	41500981	41505705	KRT13	keratin 13 [Source:HGNC Symbol;Acc:HGNC:6415]	167	3	129.272	2.41438	-5.25376	TRUE
8	142750150	142752532	LYPD2	LY6/PLAUR domain containing 2 [Source:HGNC Symbol;Acc:HGNC:25215]	49	0	37.9302	0	-5.28282	TRUE
17	16829999	16832830	KRT16P2	keratin 16 pseudogene 2 [Source:HGNC Symbol;Acc:HGNC:37807]	134	2	103.727	1.60958	-5.32668	TRUE
18	63637259	63644256	SERPINB4	serpin family B member 4 [Source:HGNC Symbol;Acc:HGNC:10570]	415	7	321.246	5.63355	-5.60224	TRUE
12	52674736	52680407	KRT1	keratin 1 [Source:HGNC Symbol;Acc:HGNC:6412]	9817	150	7599.2	120.719	-5.96441	TRUE
18	63655197	63661893	SERPINB3	serpin family B member 3 [Source:HGNC Symbol;Acc:HGNC:10569]	103	0	79.7308	0	-6.33505	TRUE
20	31605283	31606515	ID1	inhibitor of DNA binding 1, HLH protein [Source:HGNC Symbol;Acc:HGNC:5360]	690	4	534.119	3.21917	-6.98676	TRUE
