# Supplementary material for: Therapeutic potential of pomegranate juice-derived nanovesicles in nude mouse benign prostatic hyperplasia (BPH) xenograft model
Source: Sci Rep. 2023 Aug 1;13:12427. doi: 10.1038/s41598-023-39511-w (PMC10394011; doi:10.1038/s41598-023-39511-w)
Supplement: Supplementary file 4 — Supplementary Table S2. [file 41598_2023_39511_MOESM4_ESM.xlsx]

## Sheet: Table S2
source	term_name	term_id	adjusted_p_value	negative_log10_of_adjusted_p_value	term_size	query_size	intersection_size	effective_domain_size	intersections
GO:MF	cytoskeletal protein binding	GO:0008092	0.000778717	3.10862	999	235	30	20183	MACF1,KIF14,ENC1,MID1,EP300,MYH9,AFDN,PLEC,STARD9,STMN1,MTCL1,CAP1,ALMS1,DPYSL2,EGFR,ROCK1,MYO10,KIF24,DST,ARFGEF1,SSH1,TPR,ABLIM1,CAMSAP2,ACTB,HOOK2,MYL12A,KRT2,MTUS2,S100A9
GO:MF	microtubule binding	GO:0008017	0.00748802	2.12563	271	235	13	20183	MACF1,KIF14,MID1,STARD9,MTCL1,ALMS1,DPYSL2,KIF24,DST,CAMSAP2,HOOK2,MTUS2,S100A9
GO:MF	tubulin binding	GO:0015631	0.0163643	1.7861	379	235	15	20183	MACF1,KIF14,MID1,STARD9,STMN1,MTCL1,ALMS1,DPYSL2,KIF24,DST,TPR,CAMSAP2,HOOK2,MTUS2,S100A9
GO:MF	transcription regulator inhibitor activity	GO:0140416	0.0367031	1.4353	21	235	4	20183	ID4,ID3,ID2,ID1
GO:MF	cell adhesion molecule binding	GO:0050839	0.0422853	1.37381	560	235	18	20183	NECTIN3,TES,MACF1,ESM1,FBN1,LAMA3,FN1,MYH9,AFDN,PLEC,PKM,HCFC1,PHLDB2,EGFR,FASN,DST,ITGB6,S100P
GO:MF	protein binding	GO:0005515	0.0425103	1.37151	14833	235	197	20183	NECTIN3,TES,KRT1,MACF1,HMGCS1,TGFB2,ESM1,KIF14,FBN1,FAT1,SRSF11,ENC1,SLIT2,SCFD1,GEN1,HAS2,MKI67,PRCP,SMG7,ANKRD10,MID1,PCSK9,NT5E,LAMA3,SMC4,FN1,DNMBP,RASEF,LSS,IGF1R,NPC1,COL8A1,GEMIN4,KIAA1109,PDE1C,SLC7A14,TCF20,LTBP2,ALCAM,TOP2B,CDK6,ZNF69,CBLL1,EP300,NDST1,OTUD4,TAF2,APP,MYH9,SCD,LDLR,MBNL1,TTC14,AFDN,PLEC,STARD9,TFG,FAT4,STMN1,MMAB,IL7R,PKM,MTCL1,TEAD1,BCL9L,CEP170P1,FAM98A,DHCR7,RCBTB1,CC…
GO:BP	anatomical structure morphogenesis	GO:0009653	9.18e-10	9.03696	2702	225	70	21100	NECTIN3,KRT1,MACF1,TGFB2,ESM1,KIF14,FBN1,FAT1,SLIT2,SCFD1,HAS2,PRCP,LAMA3,FN1,DNMBP,IGF1R,COL8A1,ALCAM,TOP2B,EP300,NDST1,APP,MYH9,LDLR,MBNL1,PLEC,FAT4,STMN1,IL7R,FOXL1,PKM,BCL9L,CAP1,INSIG1,TNC,PHLDB2,DPYSL2,HK2,EGFR,ROCK1,MYO10,RPGRIP1L,SMURF2,PHIP,SSH1,ABLIM1,NBEAL2,ITGB6,ARHGAP35,ACTB,ETS2,WNT11,KRT19,ID4,RND3,TM4SF1,OMA1,EGR2,WNT4,KLF5,KRT6A,NR4A1,EDN2,ID3,TNFRSF11B,VAV3,ID2,KRT16,SERPINB5,ID1
GO:BP	anatomical structure development	GO:0048856	1.88e-08	7.72615	5754	225	109	21100	NECTIN3,KRT1,PCDH19,MACF1,TGFB2,ESM1,KIF14,FBN1,FAT1,ENC1,SLIT2,SCFD1,HAS2,PRCP,MID1,PCSK9,LAMA3,FN1,DNMBP,IGF1R,COL8A1,KIAA1109,ALCAM,TOP2B,CDK6,EP300,NDST1,APP,MYH9,LDLR,MBNL1,AFDN,PLEC,FAT4,STMN1,IL7R,FOXL1,PKM,TEAD1,BCL9L,CCR4,ADAMTS6,SEC16A,VPS13A,SETX,UBR3,CAP1,INSIG1,TNC,PHLDB2,DPYSL2,HK2,EGFR,STC2,ROCK1,MYO10,RPGRIP1L,FASN,SMURF2,PHIP,SSH1,ABLIM1,NBEAL2,ITGB6,ATP2B1,ARHGAP35,CAMSAP2,SPTLC…
GO:BP	tissue development	GO:0009888	2.19e-08	7.66054	1940	225	55	21100	TGFB2,FAT1,SLIT2,HAS2,LAMA3,FN1,COL8A1,KIAA1109,CDK6,EP300,AFDN,PLEC,FAT4,FOXL1,BCL9L,TNC,PHLDB2,EGFR,STC2,ROCK1,RPGRIP1L,FASN,SMURF2,ITGB6,ATP2B1,ARHGAP35,SPTLC2,ATF3,ACTB,ETS2,AKR1C2,WNT11,TGM5,KRT13,KRT19,FOS,ID4,EPPK1,EGR2,KRT4,WNT4,KLF5,KRT6A,KRT2,KRT14,NR4A1,ID3,ID2,KRT16,CALML5,SERPINB5,SPRR1B,SPRR4,SERPINB3,ID1
GO:BP	developmental process	GO:0032502	1.45336e-06	5.83763	6317	225	111	21100	NECTIN3,NDC1,KRT1,PCDH19,MACF1,TGFB2,ESM1,KIF14,FBN1,FAT1,ENC1,SLIT2,SCFD1,HAS2,PRCP,MID1,PCSK9,LAMA3,FN1,DNMBP,IGF1R,COL8A1,KIAA1109,ALCAM,TOP2B,CDK6,EP300,NDST1,APP,MYH9,LDLR,MBNL1,AFDN,PLEC,FAT4,STMN1,IL7R,FOXL1,PKM,TEAD1,BCL9L,CCR4,ADAMTS6,SEC16A,VPS13A,SETX,UBR3,CAP1,INSIG1,TNC,PHLDB2,NOC3L,DPYSL2,HK2,EGFR,STC2,ROCK1,MYO10,RPGRIP1L,FASN,SMURF2,PHIP,SSH1,ABLIM1,NBEAL2,ITGB6,ATP2B1,ARHGAP35,CA…
GO:BP	cell morphogenesis	GO:0000902	1.57013e-06	5.80407	1012	225	35	21100	MACF1,TGFB2,KIF14,FAT1,SLIT2,SCFD1,HAS2,LAMA3,FN1,DNMBP,IGF1R,ALCAM,TOP2B,EP300,APP,MYH9,PLEC,STMN1,IL7R,BCL9L,CAP1,DPYSL2,EGFR,ROCK1,MYO10,PHIP,SSH1,NBEAL2,ITGB6,ARHGAP35,ACTB,RND3,EGR2,EDN2,ID1
GO:BP	epithelium development	GO:0060429	1.98089e-06	5.70314	1180	225	38	21100	TGFB2,FAT1,SLIT2,LAMA3,KIAA1109,CDK6,EP300,AFDN,PLEC,FAT4,TNC,PHLDB2,EGFR,ROCK1,RPGRIP1L,FASN,SMURF2,ARHGAP35,ACTB,AKR1C2,WNT11,KRT13,KRT19,ID4,EPPK1,KRT4,WNT4,KLF5,KRT6A,KRT2,KRT14,ID3,ID2,KRT16,SERPINB5,SPRR1B,SPRR4,ID1
GO:BP	locomotion	GO:0040011	2.87702e-06	5.54106	1833	225	49	21100	MACF1,TGFB2,KIF14,FAT1,SLIT2,HAS2,PRCP,LAMA3,FN1,IGF1R,ALCAM,TOP2B,CDK6,CBLL1,EP300,APP,MYH9,AFDN,PLEC,CCR4,VPS13A,CAP1,PHLDB2,DPYSL2,EGFR,ROCK1,DST,SMURF2,ITGB6,ARHGAP35,ACTB,WNT11,IGFBP3,S100P,RND3,EPPK1,EGR2,WNT4,SLURP1,KRT2,NR4A1,EDN2,VAV3,S100A9,KRT16,S100A12,C10ORF99,SERPINB3,ID1
GO:BP	localization of cell	GO:0051674	9.39103e-06	5.02729	1655	225	45	21100	MACF1,TGFB2,KIF14,FAT1,SLIT2,HAS2,PRCP,LAMA3,FN1,IGF1R,TOP2B,CDK6,CBLL1,APP,MYH9,AFDN,PLEC,CCR4,VPS13A,CAP1,PHLDB2,EGFR,ROCK1,DST,SMURF2,ITGB6,ARHGAP35,ACTB,WNT11,IGFBP3,S100P,RND3,EPPK1,WNT4,SLURP1,KRT2,NR4A1,EDN2,VAV3,S100A9,KRT16,S100A12,C10ORF99,SERPINB3,ID1
GO:BP	cell motility	GO:0048870	9.39103e-06	5.02729	1655	225	45	21100	MACF1,TGFB2,KIF14,FAT1,SLIT2,HAS2,PRCP,LAMA3,FN1,IGF1R,TOP2B,CDK6,CBLL1,APP,MYH9,AFDN,PLEC,CCR4,VPS13A,CAP1,PHLDB2,EGFR,ROCK1,DST,SMURF2,ITGB6,ARHGAP35,ACTB,WNT11,IGFBP3,S100P,RND3,EPPK1,WNT4,SLURP1,KRT2,NR4A1,EDN2,VAV3,S100A9,KRT16,S100A12,C10ORF99,SERPINB3,ID1
GO:BP	supramolecular fiber organization	GO:0097435	1.00805e-05	4.99652	778	225	29	21100	TGFB2,FAT1,SLIT2,MID1,LTBP2,APP,LDLR,PLEC,STMN1,ALMS1,PHLDB2,ROCK1,KIF24,DST,ARFGEF1,SSH1,ARHGAP35,CAMSAP2,HOOK2,WNT11,KRT13,KRT19,RND3,EPPK1,WNT4,KRT2,KRT14,KRT16,ID1
GO:BP	response to wounding	GO:0009611	1.58816e-05	4.7991	558	225	24	21100	KRT1,MACF1,TGFB2,PRCP,FN1,IGF1R,MYH9,PLEC,DCBLD2,TNC,PHLDB2,DST,ARFGEF1,TFPI2,ITGB6,ARHGAP35,ACTB,EPPK1,WNT4,KREMEN1,KRT6A,MYL12A,ID3,VAV3
GO:BP	cytoskeleton organization	GO:0007010	1.84348e-05	4.73436	1453	225	41	21100	MACF1,FAT1,SLIT2,GEN1,MID1,MYH9,PLEC,STARD9,STMN1,MTCL1,CAP1,ALMS1,PHLDB2,DPYSL2,ROCK1,PCNT,KIF24,DST,ARFGEF1,PHIP,SSH1,TPR,ABLIM1,ARHGAP35,CAMSAP2,ACTB,HOOK2,WNT11,KRT13,KRT19,RND3,EPPK1,KRT4,WNT4,KRT6A,KRT2,KRT14,CUL9,S100A9,KRT16,ID1
GO:BP	animal organ development	GO:0048513	2.04769e-05	4.68874	3513	225	72	21100	NECTIN3,KRT1,PCDH19,TGFB2,KIF14,FBN1,FAT1,SLIT2,HAS2,PCSK9,LAMA3,FN1,IGF1R,COL8A1,TOP2B,CDK6,EP300,NDST1,APP,MYH9,PLEC,FAT4,STMN1,IL7R,FOXL1,TEAD1,BCL9L,ADAMTS6,SEC16A,INSIG1,TNC,PHLDB2,DPYSL2,HK2,EGFR,STC2,ROCK1,RPGRIP1L,FASN,SMURF2,ABLIM1,NBEAL2,ITGB6,ATP2B1,ARHGAP35,SPTLC2,ATF3,LY6D,ACTB,WNT11,KRT19,FOS,ID4,EGR2,WNT4,KLF5,KRT6A,KRT2,NR4A1,EDN2,ID3,TNFRSF11B,ALOX12B,ID2,KRT16,SERPINB5,PGLYRP3,T…
GO:BP	cell migration	GO:0016477	2.15409e-05	4.66674	1461	225	41	21100	MACF1,TGFB2,KIF14,FAT1,SLIT2,HAS2,PRCP,LAMA3,FN1,IGF1R,TOP2B,CBLL1,APP,MYH9,AFDN,PLEC,CCR4,CAP1,PHLDB2,EGFR,ROCK1,SMURF2,ITGB6,ARHGAP35,WNT11,IGFBP3,S100P,RND3,EPPK1,WNT4,SLURP1,KRT2,NR4A1,EDN2,VAV3,S100A9,KRT16,S100A12,C10ORF99,SERPINB3,ID1
GO:BP	movement of cell or subcellular component	GO:0006928	2.47367e-05	4.60666	2085	225	51	21100	MACF1,TGFB2,KIF14,FAT1,SLIT2,HAS2,PRCP,LAMA3,FN1,IGF1R,ALCAM,TOP2B,CDK6,CBLL1,APP,MYH9,AFDN,PLEC,STARD9,STMN1,CCR4,VPS13A,CAP1,PHLDB2,DPYSL2,EGFR,ROCK1,KIF24,DST,SMURF2,ITGB6,ARHGAP35,ACTB,WNT11,IGFBP3,S100P,RND3,EPPK1,EGR2,WNT4,SLURP1,KRT2,NR4A1,EDN2,VAV3,S100A9,KRT16,S100A12,C10ORF99,SERPINB3,ID1
GO:BP	intermediate filament cytoskeleton organization	GO:0045104	6.91365e-05	4.16029	66	225	9	21100	MACF1,PLEC,DST,KRT13,KRT19,EPPK1,KRT2,KRT14,KRT16
GO:BP	intermediate filament-based process	GO:0045103	7.91307e-05	4.10165	67	225	9	21100	MACF1,PLEC,DST,KRT13,KRT19,EPPK1,KRT2,KRT14,KRT16
GO:BP	wound healing	GO:0042060	8.13902e-05	4.08943	429	225	20	21100	KRT1,MACF1,TGFB2,PRCP,FN1,MYH9,PLEC,DCBLD2,PHLDB2,DST,ARFGEF1,TFPI2,ITGB6,ARHGAP35,ACTB,EPPK1,WNT4,KRT6A,MYL12A,VAV3
GO:BP	circulatory system development	GO:0072359	0.000153569	3.8137	1099	225	33	21100	KRT1,TGFB2,ESM1,FBN1,SLIT2,HAS2,PRCP,FN1,IGF1R,COL8A1,EP300,NDST1,MYH9,LDLR,PLEC,FAT4,FOXL1,PKM,ADAMTS6,HK2,EGFR,ROCK1,RPGRIP1L,WNT11,EGR2,WNT4,KLF5,NR4A1,EDN2,ID3,VAV3,ID2,ID1
GO:BP	regulation of cellular component organization	GO:0051128	0.000162481	3.7892	2276	225	52	21100	MACF1,TGFB2,KIF14,ENC1,SLIT2,SCFD1,GEN1,HAS2,MKI67,MID1,PCSK9,SMC4,FN1,IGF1R,KIAA1109,CBLL1,EP300,APP,MYH9,LDLR,STMN1,TEAD1,FAM98A,DCBLD2,SMC2,HCFC1,SETX,TNC,ALMS1,PHLDB2,DPYSL2,EGFR,ROCK1,MYO10,KIF24,ARFGEF1,PHIP,SSH1,HDAC8,TPR,ARHGAP35,CAMSAP2,WNT11,IGFBP3,RND3,OMA1,WNT4,KREMEN1,KLF5,CUL9,S100A9,ID1
GO:BP	ameboidal-type cell migration	GO:0001667	0.000267722	3.57232	418	225	19	21100	MACF1,TGFB2,SLIT2,HAS2,PRCP,FN1,MYH9,PLEC,CAP1,ROCK1,SMURF2,WNT11,S100P,EPPK1,KRT2,NR4A1,EDN2,KRT16,ID1
GO:BP	epithelial cell differentiation	GO:0030855	0.000489554	3.3102	670	225	24	21100	FAT1,KIAA1109,CDK6,AFDN,PLEC,FAT4,ROCK1,FASN,AKR1C2,WNT11,KRT13,KRT19,KRT4,WNT4,KLF5,KRT6A,KRT2,KRT14,ID3,ID2,KRT16,SPRR1B,SPRR4,ID1
GO:BP	intermediate filament organization	GO:0045109	0.000584439	3.23326	42	225	7	21100	PLEC,KRT13,KRT19,EPPK1,KRT2,KRT14,KRT16
GO:BP	cell differentiation	GO:0030154	0.000924739	3.03398	4160	225	76	21100	NECTIN3,MACF1,TGFB2,KIF14,FBN1,FAT1,ENC1,SLIT2,HAS2,PCSK9,LAMA3,FN1,IGF1R,COL8A1,KIAA1109,ALCAM,TOP2B,CDK6,EP300,APP,MYH9,LDLR,MBNL1,AFDN,PLEC,FAT4,STMN1,IL7R,FOXL1,BCL9L,CCR4,SETX,INSIG1,TNC,PHLDB2,NOC3L,DPYSL2,EGFR,ROCK1,RPGRIP1L,FASN,NBEAL2,ITGB6,ARHGAP35,CAMSAP2,ATF3,LY6D,ACTB,ETS2,AKR1C2,WNT11,IGFBP3,KRT13,KRT19,FOS,ID4,EGR2,KRT4,WNT4,KREMEN1,KLF5,KRT6A,KRT2,KRT14,NR4A1,EDN2,ID3,TNFRSF11B,S1…
GO:BP	response to endogenous stimulus	GO:0009719	0.00101451	2.99374	1557	225	39	21100	TGFB2,FBN1,SLIT2,HAS2,PRCP,PCSK9,IGF1R,NPC1,LTBP2,EP300,NDST1,APP,LDLR,FAT4,PKM,BCL9L,CPEB4,SETX,INSIG1,EGFR,STC2,ROCK1,SMURF2,PHIP,SSH1,TPR,ITGB6,ATP2B1,ACTB,AKR1C2,KRT19,FOSB,FOS,EGR2,PDK4,WNT4,NR4A1,TNFRSF11B,ID1
GO:BP	cellular developmental process	GO:0048869	0.00116989	2.93186	4184	225	76	21100	NECTIN3,MACF1,TGFB2,KIF14,FBN1,FAT1,ENC1,SLIT2,HAS2,PCSK9,LAMA3,FN1,IGF1R,COL8A1,KIAA1109,ALCAM,TOP2B,CDK6,EP300,APP,MYH9,LDLR,MBNL1,AFDN,PLEC,FAT4,STMN1,IL7R,FOXL1,BCL9L,CCR4,SETX,INSIG1,TNC,PHLDB2,NOC3L,DPYSL2,EGFR,ROCK1,RPGRIP1L,FASN,NBEAL2,ITGB6,ARHGAP35,CAMSAP2,ATF3,LY6D,ACTB,ETS2,AKR1C2,WNT11,IGFBP3,KRT13,KRT19,FOS,ID4,EGR2,KRT4,WNT4,KREMEN1,KLF5,KRT6A,KRT2,KRT14,NR4A1,EDN2,ID3,TNFRSF11B,S1…
GO:BP	regulation of developmental process	GO:0050793	0.00120001	2.92081	2425	225	52	21100	KRT1,MACF1,TGFB2,KIF14,FBN1,SLIT2,HAS2,LAMA3,FN1,DNMBP,IGF1R,KIAA1109,CDK6,APP,MYH9,LDLR,FAT4,IL7R,PKM,BCL9L,INSIG1,PHLDB2,DPYSL2,HK2,EGFR,STC2,ROCK1,MYO10,SMURF2,PHIP,ATP2B1,ARHGAP35,CAMSAP2,WNT11,IGFBP3,FOS,ID4,RND3,EPPK1,OMA1,EGR2,WNT4,KREMEN1,KLF5,KRT2,ID3,TNFRSF11B,ID2,PGLYRP3,TCIM,SERPINB3,ID1
GO:BP	multicellular organismal process	GO:0032501	0.00149266	2.82604	7354	225	114	21100	NECTIN3,NDC1,KRT1,PCDH19,MACF1,TGFB2,ESM1,KIF14,FBN1,FAT1,ENC1,SLIT2,HAS2,PRCP,MID1,PCSK9,LAMA3,FN1,IGF1R,NPC1,COL8A1,KIAA1109,ALCAM,TOP2B,CDK6,EP300,NDST1,APP,MYH9,SCD,LDLR,MBNL1,PLEC,FAT4,STMN1,IL7R,FOXL1,PKM,TEAD1,BCL9L,CCR4,ADAMTS6,ARHGAP42,GLS,SEC16A,VPS13A,SETX,UBR3,INSIG1,TNC,ALMS1,PHLDB2,DPYSL2,HK2,EGFR,STC2,ROCK1,RPGRIP1L,FASN,SMURF2,TFPI2,NAMPT,ABLIM1,NBEAL2,ITGB6,ATP2B1,ARHGAP35,PDCD1L…
GO:BP	response to organic substance	GO:0010033	0.00151327	2.82008	3010	225	60	21100	TGFB2,FBN1,SLIT2,HAS2,PRCP,PCSK9,NT5E,IGF1R,NPC1,LTBP2,EP300,NDST1,OTUD4,TAF2,APP,SCD,LDLR,FAT4,IL7R,PKM,BCL9L,CCR4,CPEB4,SETX,INSIG1,XAF1,HK2,EGFR,STC2,ROCK1,FASN,SMURF2,PHIP,SSH1,HLCS,TPR,ITGB6,ATP2B1,PDCD1LG2,ATF3,LY6D,ACTB,AKR1C2,WNT11,S100P,KRT19,FOSB,FOS,EGR2,PDK4,WNT4,KLF5,ZBTB20,NR4A1,EDN2,ID3,TNFRSF11B,S100A9,HSPB3,ID1
GO:BP	establishment or maintenance of cell polarity	GO:0007163	0.00208553	2.68078	226	225	13	21100	FAT1,IGF1R,MYH9,MTCL1,CAP1,ROCK1,RPGRIP1L,DST,ARFGEF1,ARHGAP35,ACTB,WNT11,RND3
GO:BP	cell adhesion	GO:0007155	0.00253138	2.59664	1489	225	37	21100	NECTIN3,PCDH19,MACF1,TGFB2,KIF14,FBN1,FAT1,HAS2,NT5E,LAMA3,FN1,COL8A1,ALCAM,CDK6,CBLL1,APP,MYH9,AFDN,FAT4,IL7R,TNC,PHLDB2,EGFR,ROCK1,MYO10,DST,ITGB6,PDCD1LG2,LY6D,ACTB,RND3,WNT4,MYL12A,SLURP1,VAV3,S100A9,ID1
GO:BP	response to stimulus	GO:0050896	0.00297826	2.52604	8885	225	130	21100	IFI44L,KRT1,MACF1,TGFB2,ESM1,KIF14,FBN1,SLIT2,SCFD1,GEN1,HAS2,PRCP,MID1,PCSK9,NT5E,LAMA3,FN1,DNMBP,IGF1R,NPC1,PDE1C,LTBP2,ALCAM,CDK6,EP300,NDST1,OTUD4,TAF2,APP,MYH9,SCD,LDLR,AFDN,PLEC,TFG,FAT4,STMN1,IL7R,FOXL1,PKM,TEAD1,BCL9L,CCR4,ARHGAP42,CPEB4,DCBLD2,SEC16A,SETX,CAP1,INSIG1,TNC,ARHGAP29,PHLDB2,XAF1,DPYSL2,HK2,EGFR,RALGAPA1,STC2,ROCK1,PCNT,MYO10,RPGRIP1L,THAP12,CPNE8,FASN,DST,USP34,SMURF2,ARFGEF…
GO:BP	blood vessel development	GO:0001568	0.00388397	2.41072	700	225	23	21100	KRT1,TGFB2,ESM1,SLIT2,HAS2,PRCP,FN1,COL8A1,NDST1,MYH9,LDLR,PKM,ADAMTS6,HK2,ROCK1,WNT11,EGR2,WNT4,KLF5,NR4A1,EDN2,VAV3,ID1
GO:BP	regulation of multicellular organismal process	GO:0051239	0.0040489	2.39266	2666	225	54	21100	KRT1,MACF1,TGFB2,KIF14,FBN1,SLIT2,HAS2,PRCP,PCSK9,LAMA3,FN1,IGF1R,KIAA1109,CDK6,APP,SCD,LDLR,FAT4,IL7R,PKM,BCL9L,ARHGAP42,GLS,ALMS1,PHLDB2,HK2,EGFR,STC2,ROCK1,SMURF2,ITGB6,ATP2B1,PDCD1LG2,WNT11,DLGAP4,FOS,ID4,EPPK1,OMA1,EGR2,PDK4,WNT4,KREMEN1,LCN2,ZBTB20,NR4A1,EDN2,TNFRSF11B,ALOX12B,ID2,PGLYRP3,TCIM,SERPINB3,ID1
GO:BP	peptide cross-linking	GO:0018149	0.00505342	2.29641	37	225	6	21100	KRT1,FN1,TGM5,PI3,KRT2,SPRR1B
GO:BP	multicellular organism development	GO:0007275	0.00661053	2.17976	4768	225	81	21100	NECTIN3,KRT1,PCDH19,MACF1,TGFB2,ESM1,KIF14,FBN1,FAT1,ENC1,SLIT2,HAS2,PRCP,MID1,PCSK9,LAMA3,FN1,IGF1R,COL8A1,KIAA1109,ALCAM,TOP2B,CDK6,EP300,NDST1,APP,MYH9,LDLR,MBNL1,PLEC,FAT4,STMN1,IL7R,FOXL1,PKM,TEAD1,CCR4,ADAMTS6,SEC16A,VPS13A,SETX,UBR3,INSIG1,TNC,PHLDB2,DPYSL2,HK2,EGFR,STC2,ROCK1,RPGRIP1L,FASN,SMURF2,NBEAL2,ITGB6,ATP2B1,ARHGAP35,CAMSAP2,LY6D,ACTB,ETS2,WNT11,KRT19,FOS,ID4,TM4SF1,EGR2,WNT4,KREM…
GO:BP	epithelial cell migration	GO:0010631	0.00714785	2.14582	293	225	14	21100	MACF1,TGFB2,SLIT2,HAS2,PRCP,MYH9,ROCK1,S100P,EPPK1,KRT2,NR4A1,EDN2,KRT16,ID1
GO:BP	vasculature development	GO:0001944	0.00799159	2.09737	731	225	23	21100	KRT1,TGFB2,ESM1,SLIT2,HAS2,PRCP,FN1,COL8A1,NDST1,MYH9,LDLR,PKM,ADAMTS6,HK2,ROCK1,WNT11,EGR2,WNT4,KLF5,NR4A1,EDN2,VAV3,ID1
GO:BP	epithelium migration	GO:0090132	0.00804114	2.09468	296	225	14	21100	MACF1,TGFB2,SLIT2,HAS2,PRCP,MYH9,ROCK1,S100P,EPPK1,KRT2,NR4A1,EDN2,KRT16,ID1
GO:BP	cellular response to endogenous stimulus	GO:0071495	0.00853154	2.06897	1316	225	33	21100	TGFB2,FBN1,SLIT2,HAS2,PRCP,PCSK9,IGF1R,NPC1,LTBP2,EP300,NDST1,APP,FAT4,PKM,BCL9L,CPEB4,SETX,INSIG1,EGFR,ROCK1,SMURF2,PHIP,SSH1,ITGB6,ATP2B1,ACTB,AKR1C2,FOSB,FOS,PDK4,WNT4,NR4A1,ID1
GO:BP	cellular response to organic substance	GO:0071310	0.010047	1.99797	2391	225	49	21100	TGFB2,FBN1,SLIT2,HAS2,PRCP,PCSK9,IGF1R,NPC1,LTBP2,EP300,NDST1,OTUD4,APP,LDLR,FAT4,IL7R,PKM,BCL9L,CCR4,CPEB4,SETX,INSIG1,HK2,EGFR,STC2,ROCK1,FASN,SMURF2,PHIP,SSH1,TPR,ITGB6,ATP2B1,PDCD1LG2,ATF3,ACTB,AKR1C2,WNT11,FOSB,FOS,EGR2,PDK4,WNT4,KLF5,ZBTB20,NR4A1,EDN2,ID3,ID1
GO:BP	tissue migration	GO:0090130	0.0101311	1.99434	302	225	14	21100	MACF1,TGFB2,SLIT2,HAS2,PRCP,MYH9,ROCK1,S100P,EPPK1,KRT2,NR4A1,EDN2,KRT16,ID1
GO:BP	organelle organization	GO:0006996	0.010399	1.98301	3874	225	69	21100	NDC1,MACF1,KIF14,FAT1,AHCTF1,SLIT2,SCFD1,GEN1,MKI67,MID1,SMC4,SLC25A36,TOP2B,EP300,MYH9,PLEC,STARD9,TFG,STMN1,MTCL1,RCBTB1,SMC2,HCFC1,SEC16A,CEP41,VPS13A,SETX,CAP1,INSIG1,IPO4,ALMS1,PHLDB2,DPYSL2,HK2,ROCK1,PCNT,RPGRIP1L,KIF24,DST,ARFGEF1,PHIP,SSH1,HDAC8,TPR,ABLIM1,ZNF518A,ARHGAP35,CAMSAP2,NDUFA12,ACTB,COG7,HOOK2,WNT11,KRT13,KRT19,RND3,EPPK1,OMA1,KRT4,WNT4,KRT6A,KRT2,KRT14,VAV3,CUL9,S100A9,KRT16,F…
GO:BP	system development	GO:0048731	0.0159038	1.7985	4313	225	74	21100	NECTIN3,KRT1,PCDH19,MACF1,TGFB2,ESM1,KIF14,FBN1,FAT1,ENC1,SLIT2,HAS2,PRCP,PCSK9,LAMA3,FN1,IGF1R,COL8A1,ALCAM,TOP2B,CDK6,EP300,NDST1,APP,MYH9,LDLR,MBNL1,PLEC,FAT4,STMN1,IL7R,FOXL1,PKM,CCR4,ADAMTS6,SEC16A,VPS13A,SETX,INSIG1,TNC,DPYSL2,HK2,EGFR,STC2,ROCK1,RPGRIP1L,FASN,NBEAL2,ITGB6,ATP2B1,ARHGAP35,CAMSAP2,LY6D,ACTB,ETS2,WNT11,KRT19,FOS,ID4,EGR2,WNT4,KREMEN1,KLF5,NR4A1,EDN2,ID3,TNFRSF11B,VAV3,S100A9,…
GO:BP	tube development	GO:0035295	0.0172559	1.76306	1054	225	28	21100	KRT1,TGFB2,ESM1,SLIT2,HAS2,PRCP,FN1,COL8A1,EP300,MYH9,LDLR,FAT4,FOXL1,PKM,HK2,EGFR,ROCK1,RPGRIP1L,ITGB6,ARHGAP35,WNT11,WNT4,KLF5,NR4A1,EDN2,VAV3,ID2,ID1
GO:BP	cellular response to chemical stimulus	GO:0070887	0.0172861	1.7623	3019	225	57	21100	TGFB2,FBN1,SLIT2,HAS2,PRCP,PCSK9,IGF1R,NPC1,LTBP2,EP300,NDST1,OTUD4,APP,LDLR,PLEC,FAT4,IL7R,PKM,BCL9L,CCR4,CPEB4,SETX,INSIG1,HK2,EGFR,STC2,ROCK1,CPNE8,FASN,SMURF2,PHIP,SSH1,TPR,ITGB6,ATP2B1,PDCD1LG2,ATF3,ACTB,AKR1C2,WNT11,FOSB,FOS,ALDH3A1,EGR2,UGT1A7,PDK4,WNT4,KLF5,ZBTB20,NR4A1,EDN2,ID3,VAV3,S100A9,S100A12,C10ORF99,ID1
GO:BP	regulation of locomotion	GO:0040012	0.0179638	1.7456	997	225	27	21100	MACF1,TGFB2,KIF14,SLIT2,HAS2,PRCP,LAMA3,FN1,IGF1R,CDK6,CBLL1,APP,AFDN,CCR4,PHLDB2,EGFR,ROCK1,SMURF2,WNT11,IGFBP3,EPPK1,WNT4,SLURP1,EDN2,KRT16,C10ORF99,SERPINB3
GO:BP	establishment of skin barrier	GO:0061436	0.0183171	1.73714	27	225	5	21100	KRT1,PLEC,STMN1,ALOX12B,KRT16
GO:BP	cell development	GO:0048468	0.0184296	1.73448	2094	225	44	21100	NECTIN3,MACF1,TGFB2,KIF14,FBN1,FAT1,ENC1,SLIT2,HAS2,LAMA3,FN1,IGF1R,ALCAM,TOP2B,CDK6,EP300,APP,MYH9,LDLR,AFDN,PLEC,FAT4,STMN1,SETX,TNC,DPYSL2,ROCK1,RPGRIP1L,FASN,NBEAL2,ARHGAP35,CAMSAP2,ACTB,KRT19,ID4,EGR2,WNT4,KREMEN1,KLF5,KRT2,EDN2,S100A9,ID2,ID1
GO:BP	generation of neurons	GO:0048699	0.020489	1.68848	1436	225	34	21100	MACF1,TGFB2,ENC1,SLIT2,PCSK9,LAMA3,FN1,IGF1R,ALCAM,TOP2B,CDK6,EP300,APP,FAT4,STMN1,CCR4,SETX,TNC,DPYSL2,ROCK1,RPGRIP1L,ARHGAP35,CAMSAP2,ACTB,WNT11,ID4,EGR2,WNT4,KREMEN1,EDN2,ID3,S100A9,ID2,ID1
GO:BP	blood vessel morphogenesis	GO:0048514	0.020872	1.68044	613	225	20	21100	KRT1,TGFB2,ESM1,SLIT2,HAS2,PRCP,FN1,COL8A1,MYH9,LDLR,PKM,HK2,ROCK1,WNT11,WNT4,KLF5,NR4A1,EDN2,VAV3,ID1
GO:BP	cell morphogenesis involved in differentiation	GO:0000904	0.0216829	1.66388	722	225	22	21100	MACF1,KIF14,FAT1,SLIT2,HAS2,LAMA3,FN1,IGF1R,ALCAM,TOP2B,EP300,APP,MYH9,STMN1,DPYSL2,ROCK1,NBEAL2,ARHGAP35,ACTB,EGR2,EDN2,ID1
GO:BP	regulation of cell migration	GO:0030334	0.0226838	1.64428	893	225	25	21100	MACF1,TGFB2,KIF14,SLIT2,HAS2,PRCP,LAMA3,FN1,IGF1R,CBLL1,APP,AFDN,PHLDB2,EGFR,ROCK1,SMURF2,WNT11,IGFBP3,EPPK1,WNT4,SLURP1,EDN2,KRT16,C10ORF99,SERPINB3
GO:BP	regulation of cell motility	GO:2000145	0.0230598	1.63715	952	225	26	21100	MACF1,TGFB2,KIF14,SLIT2,HAS2,PRCP,LAMA3,FN1,IGF1R,CDK6,CBLL1,APP,AFDN,PHLDB2,EGFR,ROCK1,SMURF2,WNT11,IGFBP3,EPPK1,WNT4,SLURP1,EDN2,KRT16,C10ORF99,SERPINB3
GO:BP	anatomical structure formation involved in morphogenesis	GO:0048646	0.0241444	1.61718	1134	225	29	21100	KRT1,TGFB2,ESM1,SLIT2,PRCP,LAMA3,FN1,COL8A1,EP300,MYH9,PLEC,PKM,PHLDB2,HK2,ROCK1,NBEAL2,ITGB6,ARHGAP35,ETS2,WNT11,KRT19,TM4SF1,EGR2,WNT4,KLF5,NR4A1,EDN2,VAV3,ID1
GO:BP	regulation of supramolecular fiber organization	GO:1902903	0.0264341	1.57784	374	225	15	21100	SLIT2,MID1,APP,LDLR,STMN1,ALMS1,PHLDB2,ROCK1,ARFGEF1,SSH1,ARHGAP35,CAMSAP2,WNT11,WNT4,ID1
GO:BP	response to transforming growth factor beta	GO:0071559	0.0281987	1.54977	245	225	12	21100	TGFB2,FBN1,IGF1R,LTBP2,EP300,BCL9L,ROCK1,SMURF2,ITGB6,FOS,WNT4,ID1
GO:BP	regulation of cellular component movement	GO:0051270	0.0310503	1.50793	1028	225	27	21100	MACF1,TGFB2,KIF14,SLIT2,HAS2,PRCP,LAMA3,FN1,IGF1R,CDK6,CBLL1,APP,AFDN,STMN1,PHLDB2,EGFR,ROCK1,SMURF2,WNT11,IGFBP3,EPPK1,WNT4,SLURP1,EDN2,KRT16,C10ORF99,SERPINB3
GO:BP	skin development	GO:0043588	0.0317176	1.4987	290	225	13	21100	KRT1,TGFB2,PLEC,STMN1,EGFR,ROCK1,ITGB6,KRT6A,KRT2,ALOX12B,KRT16,SPRR1B,SPRR4
GO:BP	response to growth factor	GO:0070848	0.0317481	1.49828	685	225	21	21100	TGFB2,FBN1,SLIT2,HAS2,IGF1R,LTBP2,EP300,NDST1,APP,FAT4,BCL9L,SETX,EGFR,ROCK1,SMURF2,TPR,ITGB6,FOS,WNT4,NR4A1,ID1
GO:BP	tube morphogenesis	GO:0035239	0.0323186	1.49055	854	225	24	21100	KRT1,TGFB2,ESM1,SLIT2,HAS2,PRCP,FN1,COL8A1,MYH9,LDLR,FAT4,PKM,HK2,EGFR,ROCK1,ARHGAP35,WNT11,WNT4,KLF5,NR4A1,EDN2,VAV3,ID2,ID1
GO:BP	response to external stimulus	GO:0009605	0.0328825	1.48304	2788	225	53	21100	IFI44L,KRT1,TGFB2,SLIT2,PCSK9,NT5E,LAMA3,IGF1R,ALCAM,CDK6,EP300,OTUD4,APP,LDLR,PLEC,STMN1,IL7R,CCR4,CPEB4,TNC,PHLDB2,DPYSL2,STC2,MAP3K2,HLCS,ITGB6,ATP2B1,ARHGAP35,PDCD1LG2,ATF3,WNT11,FOSB,FOS,EPPK1,OMA1,EGR2,PDK4,WNT4,KREMEN1,LCN2,KRT6A,PI3,NR4A1,EDN2,TNFRSF11B,VAV3,S100A9,ID2,KRT16,S100A12,PGLYRP3,C10ORF99,SERPINB4
GO:BP	response to stress	GO:0006950	0.0337818	1.47132	3851	225	67	21100	IFI44L,KRT1,MACF1,TGFB2,SCFD1,GEN1,HAS2,PRCP,MID1,PCSK9,NT5E,FN1,IGF1R,CDK6,EP300,NDST1,OTUD4,APP,MYH9,LDLR,PLEC,IL7R,CCR4,CPEB4,DCBLD2,SEC16A,SETX,INSIG1,TNC,PHLDB2,HK2,EGFR,STC2,FASN,DST,ARFGEF1,TFPI2,TPR,USP43,ITGB6,ATP2B1,ARHGAP35,ATF3,NDUFA12,ACTB,FOS,EPPK1,OMA1,PDK4,WNT4,KREMEN1,LCN2,KRT6A,MYL12A,PI3,ID3,VAV3,S100A9,ID2,KRT16,HSPB3,S100A12,PGLYRP3,TCIM,C10ORF99,SERPINB4,SERPINB3
GO:BP	regulation of water loss via skin	GO:0033561	0.0372354	1.42904	31	225	5	21100	KRT1,PLEC,STMN1,ALOX12B,KRT16
GO:BP	axon development	GO:0061564	0.0390236	1.40867	484	225	17	21100	MACF1,SLIT2,LAMA3,FN1,IGF1R,ALCAM,TOP2B,APP,STMN1,TNC,DPYSL2,ARHGAP35,CAMSAP2,ACTB,EGR2,KREMEN1,EDN2
GO:BP	multicellular organismal homeostasis	GO:0048871	0.0392129	1.40657	535	225	18	21100	KRT1,HAS2,PRCP,IGF1R,SCD,PLEC,STMN1,ALMS1,ITGB6,ACTB,OMA1,PDK4,LCN2,EDN2,TNFRSF11B,ALOX12B,KRT16,ID1
GO:BP	morphogenesis of an epithelium	GO:0002009	0.0392129	1.40657	535	225	18	21100	TGFB2,FAT1,SLIT2,LAMA3,FAT4,TNC,PHLDB2,EGFR,RPGRIP1L,SMURF2,ARHGAP35,ACTB,WNT11,ID4,WNT4,KRT6A,KRT16,SERPINB5
GO:BP	plasma membrane bounded cell projection organization	GO:0120036	0.0411815	1.3853	1485	225	34	21100	MACF1,ENC1,SLIT2,LAMA3,FN1,IGF1R,ALCAM,TOP2B,EP300,APP,MYH9,FAT4,STMN1,FAM98A,CEP41,SETX,TNC,DPYSL2,ROCK1,PCNT,MYO10,RPGRIP1L,KIF24,ABLIM1,ARHGAP35,CAMSAP2,ACTB,EGR2,KREMEN1,KLF5,EDN2,VAV3,S100A9,ID1
GO:BP	positive regulation of cell population proliferation	GO:0008284	0.0440467	1.35609	929	225	25	21100	TGFB2,ESM1,KIF14,HAS2,FN1,IGF1R,CDK6,IL7R,FAM98A,TNC,EGFR,PHIP,NAMPT,PDCD1LG2,ATF3,AKR1C2,COPS9,ID4,KRT6A,NR4A1,EDN2,VAV3,ID2,SERPINB3,ID1
GO:BP	cell growth	GO:0016049	0.0456399	1.34066	490	225	17	21100	MACF1,TGFB2,KIF14,SLIT2,FN1,KIAA1109,ALCAM,APP,TEAD1,DCBLD2,TNC,DPYSL2,EGFR,WNT11,IGFBP3,EDN2,S100A9
GO:BP	neuron differentiation	GO:0030182	0.0476539	1.3219	1366	225	32	21100	MACF1,TGFB2,ENC1,SLIT2,PCSK9,LAMA3,FN1,IGF1R,ALCAM,TOP2B,EP300,APP,FAT4,STMN1,SETX,TNC,DPYSL2,ROCK1,RPGRIP1L,ARHGAP35,CAMSAP2,ACTB,WNT11,ID4,EGR2,WNT4,KREMEN1,EDN2,ID3,S100A9,ID2,ID1
GO:BP	negative regulation of cellular process	GO:0048523	0.0499806	1.3012	4856	225	79	21100	TES,TGFB2,KIF14,FBN1,ENC1,SLIT2,SCFD1,GEN1,MID1,PCSK9,IGF1R,NPC1,CDK6,ZNF69,CBLL1,EP300,OTUD4,APP,MYH9,LDLR,AFDN,PLEC,STMN1,IL7R,BCL9L,ARHGAP42,CPEB4,DCBLD2,HCFC1,SETX,INSIG1,PHLDB2,HK2,EGFR,ROCK1,RPGRIP1L,THAP12,KIF24,SMURF2,ARFGEF1,TFPI2,PHIP,SSH1,HDAC8,TPR,ARHGAP35,PDCD1LG2,CAMSAP2,ATF3,ETS2,WNT11,IGFBP3,FOSB,COPS9,ID4,SERPINB13,EPPK1,TGIF1,OMA1,KRT4,PDK4,WNT4,KREMEN1,KLF5,ZBTB20,PI3,SLURP1,NR…
GO:CC	cytoplasm	GO:0005737	6.16e-07	6.21049	12241	234	176	21698	NDC1,IFI44L,TES,KRT1,MACF1,HMGCS1,TGFB2,KIF14,FBN1,FAT1,AHCTF1,ENC1,SLIT2,SCFD1,HAS2,PRCP,SMG7,MID1,PCSK9,NT5E,LAMA3,SMC4,FN1,DNMBP,RASEF,LSS,IGF1R,NPC1,COL8A1,GEMIN4,SLC25A36,PDE1C,SLC7A14,TOP2B,CDK6,MARCHF4,CBLL1,EP300,NDST1,OTUD4,APP,MYH9,SCD,LDLR,MBNL1,HS3ST2,AFDN,PLEC,STARD9,ATP13A3,TFG,STMN1,MMAB,IL7R,PKM,MTCL1,CEP170P1,DHCR7,RCBTB1,CPEB4,SMC2,GLS,HCFC1,SEC16A,OSBPL9,CEP41,NBPF19,RBMS1,VPS1…
GO:CC	cornified envelope	GO:0001533	4.74231e-06	5.32401	58	234	9	21698	KRT1,PI3,KRT2,RPTN,KRT14,KRT77,KRT16,SERPINB5,SPRR1B
GO:CC	intermediate filament cytoskeleton	GO:0045111	5.27457e-05	4.27781	255	234	15	21698	KRT1,MACF1,SMG7,PLEC,PHLDB2,DST,KRT13,KRT19,EPPK1,KRT4,KRT6A,KRT2,KRT14,KRT77,KRT16
GO:CC	extracellular region	GO:0005576	7.69374e-05	4.11386	4315	234	80	21698	KRT1,TGFB2,ESM1,FBN1,FAT1,AHCTF1,SLIT2,PRCP,PCSK9,NT5E,LAMA3,FN1,NPC1,COL8A1,GEMIN4,LTBP2,ALCAM,APP,MYH9,LDLR,PLEC,FAT4,STMN1,IL7R,PKM,MTCL1,ADAMTS6,SMC2,SETX,CAP1,TNC,DPYSL2,EGFR,STC2,ROCK1,CPNE8,FASN,GALNT4,TFPI2,CREB5,NAMPT,EXTL2,ATP2B1,PDCD1LG2,LY6D,ACTB,LYPD6B,WNT11,IGFBP3,S100P,KRT13,KRT19,CLCA4,ALDH3A1,SERPINB13,WNT4,LCN2,KRT6A,MYL12A,PI3,SLURP1,KRT2,KLK11,RPTN,KRT14,EDN2,TNFRSF11B,MTUS2,S…
GO:CC	cytoskeleton	GO:0005856	0.000148988	3.82685	2355	234	52	21698	NDC1,KRT1,MACF1,KIF14,ENC1,GEN1,SMG7,MID1,DNMBP,CDK6,APP,MYH9,PLEC,STARD9,STMN1,MTCL1,CEP170P1,CEP41,CAP1,ALMS1,PHLDB2,DPYSL2,HK2,ROCK1,PCNT,MYO10,RPGRIP1L,KIF24,DST,SSH1,TPR,ABLIM1,ITGB6,ARHGAP35,CAMSAP2,ACTB,HOOK2,KRT13,KRT19,RND3,EPPK1,KRT4,KRT6A,MYL12A,KRT2,KRT14,MTUS2,S100A9,KRT77,KRT16,S100A12,ID1
GO:CC	cytosol	GO:0005829	0.000172948	3.76209	5420	234	93	21698	TES,KRT1,HMGCS1,KIF14,AHCTF1,SCFD1,SMG7,MID1,NT5E,SMC4,DNMBP,RASEF,GEMIN4,PDE1C,SLC7A14,TOP2B,CDK6,CBLL1,EP300,OTUD4,APP,MYH9,MBNL1,AFDN,PLEC,TFG,STMN1,IL7R,PKM,CEP170P1,SMC2,GLS,SEC16A,OSBPL9,CEP41,RBMS1,VPS13A,ARHGAP29,ALMS1,PHLDB2,XAF1,DPYSL2,HK2,ROCK1,PCNT,MYO10,RPGRIP1L,KIF24,FASN,DST,USP34,SMURF2,ARFGEF1,MAP3K2,HLCS,NAMPT,EXTL2,NBEAL2,ARHGAP35,ZC3HAV1L,CAMSAP2,NDUFA12,ACTB,ETS2,HOOK2,AKR1C2…
GO:CC	intermediate filament	GO:0005882	0.000301496	3.52072	217	234	13	21698	KRT1,MACF1,PLEC,DST,KRT13,KRT19,EPPK1,KRT4,KRT6A,KRT2,KRT14,KRT77,KRT16
GO:CC	polymeric cytoskeletal fiber	GO:0099513	0.000410646	3.38653	769	234	25	21698	KRT1,MACF1,KIF14,MID1,PLEC,STMN1,CEP170P1,DPYSL2,PCNT,RPGRIP1L,KIF24,DST,CAMSAP2,ACTB,HOOK2,KRT13,KRT19,EPPK1,KRT4,KRT6A,KRT2,KRT14,MTUS2,KRT77,KRT16
GO:CC	extracellular space	GO:0005615	0.000444476	3.35215	3364	234	65	21698	KRT1,TGFB2,FBN1,FAT1,AHCTF1,SLIT2,PRCP,PCSK9,NT5E,LAMA3,FN1,NPC1,COL8A1,GEMIN4,LTBP2,ALCAM,APP,MYH9,LDLR,PLEC,FAT4,STMN1,PKM,MTCL1,SMC2,CAP1,TNC,DPYSL2,EGFR,STC2,CPNE8,FASN,GALNT4,TFPI2,CREB5,NAMPT,ATP2B1,ACTB,WNT11,IGFBP3,S100P,KRT13,KRT19,ALDH3A1,SERPINB13,WNT4,LCN2,KRT6A,MYL12A,PI3,SLURP1,KRT2,KLK11,KRT14,EDN2,TNFRSF11B,S100A9,KRT77,KRT16,S100A7A,SERPINB5,S100A12,C10ORF99,SERPINB4,SERPINB3
GO:CC	supramolecular polymer	GO:0099081	0.00197351	2.70476	1010	234	28	21698	KRT1,MACF1,KIF14,FBN1,MID1,COL8A1,MYH9,PLEC,STMN1,CEP170P1,DPYSL2,PCNT,RPGRIP1L,KIF24,DST,CAMSAP2,ACTB,HOOK2,KRT13,KRT19,EPPK1,KRT4,KRT6A,KRT2,KRT14,MTUS2,KRT77,KRT16
GO:CC	supramolecular complex	GO:0099080	0.00375188	2.42575	1349	234	33	21698	KRT1,MACF1,KIF14,FBN1,AHCTF1,MID1,COL8A1,MYH9,MBNL1,PLEC,STMN1,CEP170P1,DPYSL2,ROCK1,PCNT,RPGRIP1L,KIF24,DST,TPR,RPUSD4,CAMSAP2,ACTB,HOOK2,KRT13,KRT19,EPPK1,KRT4,KRT6A,KRT2,KRT14,MTUS2,KRT77,KRT16
GO:CC	supramolecular fiber	GO:0099512	0.00484056	2.3151	1001	234	27	21698	KRT1,MACF1,KIF14,FBN1,MID1,MYH9,PLEC,STMN1,CEP170P1,DPYSL2,PCNT,RPGRIP1L,KIF24,DST,CAMSAP2,ACTB,HOOK2,KRT13,KRT19,EPPK1,KRT4,KRT6A,KRT2,KRT14,MTUS2,KRT77,KRT16
GO:CC	keratin filament	GO:0045095	0.00620587	2.2072	102	234	8	21698	KRT1,KRT13,EPPK1,KRT4,KRT6A,KRT2,KRT14,KRT77
GO:CC	extracellular exosome	GO:0070062	0.00621583	2.2065	2110	234	44	21698	KRT1,FAT1,AHCTF1,SLIT2,PRCP,NT5E,LAMA3,FN1,NPC1,GEMIN4,LTBP2,ALCAM,APP,MYH9,PLEC,FAT4,STMN1,PKM,SMC2,CAP1,DPYSL2,CPNE8,FASN,GALNT4,CREB5,NAMPT,ATP2B1,ACTB,S100P,KRT13,KRT19,SERPINB13,WNT4,LCN2,KRT6A,MYL12A,SLURP1,KRT2,KLK11,KRT14,S100A9,KRT77,KRT16,SERPINB3
GO:CC	extracellular vesicle	GO:1903561	0.0081185	2.09052	2133	234	44	21698	KRT1,FAT1,AHCTF1,SLIT2,PRCP,NT5E,LAMA3,FN1,NPC1,GEMIN4,LTBP2,ALCAM,APP,MYH9,PLEC,FAT4,STMN1,PKM,SMC2,CAP1,DPYSL2,CPNE8,FASN,GALNT4,CREB5,NAMPT,ATP2B1,ACTB,S100P,KRT13,KRT19,SERPINB13,WNT4,LCN2,KRT6A,MYL12A,SLURP1,KRT2,KLK11,KRT14,S100A9,KRT77,KRT16,SERPINB3
GO:CC	extracellular membrane-bounded organelle	GO:0065010	0.0082123	2.08554	2134	234	44	21698	KRT1,FAT1,AHCTF1,SLIT2,PRCP,NT5E,LAMA3,FN1,NPC1,GEMIN4,LTBP2,ALCAM,APP,MYH9,PLEC,FAT4,STMN1,PKM,SMC2,CAP1,DPYSL2,CPNE8,FASN,GALNT4,CREB5,NAMPT,ATP2B1,ACTB,S100P,KRT13,KRT19,SERPINB13,WNT4,LCN2,KRT6A,MYL12A,SLURP1,KRT2,KLK11,KRT14,S100A9,KRT77,KRT16,SERPINB3
GO:CC	extracellular organelle	GO:0043230	0.0082123	2.08554	2134	234	44	21698	KRT1,FAT1,AHCTF1,SLIT2,PRCP,NT5E,LAMA3,FN1,NPC1,GEMIN4,LTBP2,ALCAM,APP,MYH9,PLEC,FAT4,STMN1,PKM,SMC2,CAP1,DPYSL2,CPNE8,FASN,GALNT4,CREB5,NAMPT,ATP2B1,ACTB,S100P,KRT13,KRT19,SERPINB13,WNT4,LCN2,KRT6A,MYL12A,SLURP1,KRT2,KLK11,KRT14,S100A9,KRT77,KRT16,SERPINB3
GO:CC	hemidesmosome	GO:0030056	0.0100748	1.99676	6	234	3	21698	PLEC,DST,EPPK1
GO:CC	vesicle lumen	GO:0031983	0.0233981	1.63082	325	234	13	21698	TGFB2,FN1,APP,PKM,VPS13A,CAP1,EGFR,ROCK1,S100P,LCN2,S100A9,S100A12,SERPINB3
GO:CC	PCSK9-LDLR complex	GO:1990666	0.0482549	1.31646	2	234	2	21698	PCSK9,LDLR
KEGG	TGF-beta signaling pathway	KEGG:04350	0.00329539	2.48209	86	112	8	7559	TGFB2,FBN1,EP300,ROCK1,SMURF2,TGIF1,ID3,ID1
KEGG	Focal adhesion	KEGG:04510	0.0107269	1.96952	192	112	11	7559	LAMA3,FN1,IGF1R,TNC,EGFR,ROCK1,ITGB6,ARHGAP35,ACTB,MYL12A,VAV3
KEGG	Adherens junction	KEGG:04520	0.0466178	1.33145	69	112	6	7559	NECTIN3,IGF1R,EP300,AFDN,EGFR,ACTB
REAC	Formation of the cornified envelope	REAC:R-HSA-6809371	2.18054e-05	4.66144	128	160	13	10770	KRT1,TGM5,KRT13,KRT19,KRT4,KRT6A,PI3,KRT2,RPTN,KRT14,KRT77,KRT16,SPRR1B
REAC	NGF-stimulated transcription	REAC:R-HSA-9031628	3.54066e-05	4.45092	39	160	8	10770	EP300,FOSB,FOS,ID4,EGR2,ID3,ID2,ID1
REAC	Nuclear Events (kinase and transcription factor activation)	REAC:R-HSA-198725	0.00128473	2.89119	61	160	8	10770	EP300,FOSB,FOS,ID4,EGR2,ID3,ID2,ID1
REAC	Type I hemidesmosome assembly	REAC:R-HSA-446107	0.00610027	2.21465	11	160	4	10770	LAMA3,PLEC,DST,KRT14
REAC	Keratinization	REAC:R-HSA-6805567	0.00787489	2.10376	215	160	13	10770	KRT1,TGM5,KRT13,KRT19,KRT4,KRT6A,PI3,KRT2,RPTN,KRT14,KRT77,KRT16,SPRR1B
REAC	Metal sequestration by antimicrobial proteins	REAC:R-HSA-6799990	0.0266161	1.57486	6	160	3	10770	LCN2,S100A9,S100A7A
WP	TGF-beta signaling pathway	WP:WP366	0.00415657	2.38127	129	113	10	7364	FN1,EP300,APP,TNC,ROCK1,SMURF2,ATF3,FOSB,FOS,TGIF1
WP	Focal adhesion	WP:WP306	0.02382	1.62306	190	113	11	7364	LAMA3,FN1,IGF1R,TNC,EGFR,ROCK1,ITGB6,ARHGAP35,ACTB,MYL12A,VAV3
WP	SREBF and miR33 in cholesterol and lipid homeostasis	WP:WP2011	0.0274206	1.56192	19	113	4	7364	HMGCS1,SCD,LDLR,FASN
MIRNA	hsa-miR-218-5p	MIRNA:hsa-miR-218-5p	0.000216485	3.66457	783	198	31	13650	FAT1,SLIT2,MKI67,ANKRD10,MID1,FN1,IGF1R,SLC25A36,CDK6,MBNL1,PKM,DHCR7,DCBLD2,SEC16A,CAP1,ALMS1,EGFR,MYO10,DST,USP34,GALNT4,PHIP,SSH1,HLCS,NAMPT,HDAC8,TPR,ACTB,ETS2,LYPD6B,TM4SF1
HPA	skin 2; cells in corneal layer[â‰¥Low]	HPA:0471401	1.95405e-06	5.70906	138	154	14	10976	KRT1,ATP2B1,KRT13,KRT19,KRT4,KRT6A,PI3,KRT2,RPTN,ALOX12B,S100A9,SERPINB5,SERPINB4,SERPINB3
HPA	skin 2; cells in corneal layer[â‰¥Medium]	HPA:0471402	1.21841e-05	4.91421	90	154	11	10976	KRT1,KRT13,KRT19,KRT6A,PI3,KRT2,ALOX12B,S100A9,SERPINB5,SERPINB4,SERPINB3
HPA	skin 2	HPA:0470000	0.00585113	2.23276	7003	154	122	10976	NECTIN3,KRT1,PCDH19,HMGCS1,FBN1,FAT1,SRSF11,SCFD1,GEN1,MKI67,SMG7,NT5E,SMC4,FN1,RASEF,LSS,IGF1R,NPC1,COL8A1,KIAA1109,TCF20,ALCAM,TOP2B,CDK6,ZNF69,CBLL1,EP300,NDST1,MYH9,SCD,MBNL1,AFDN,PLEC,ATP13A3,TFG,FAT4,STMN1,MMAB,DHCR7,DCBLD2,SMC2,GLS,SEC16A,OSBPL9,VPS13A,UBR3,RPRD2,CAP1,ARHGAP29,PHLDB2,DPYSL2,HK2,U2SURP,EGFR,STC2,ROCK1,MYO10,THAP12,CPNE8,ZNF532,ARFGEF1,PHIP,MAP3K2,HLCS,HDAC8,TPR,EXTL2,ABLIM1…
HPA	skin 1; cells in corneal layer[â‰¥Medium]	HPA:0461402	0.0077702	2.10957	64	154	7	10976	KRT1,KRT6A,KRT2,ALOX12B,SERPINB5,SERPINB4,SERPINB3
HPA	skin 1; cells in corneal layer[â‰¥Low]	HPA:0461401	0.0121716	1.91465	93	154	8	10976	KRT1,KRT4,KRT6A,KRT2,ALOX12B,SERPINB5,SERPINB4,SERPINB3
HPA	skin 2; cells in spinous layer[â‰¥Low]	HPA:0471411	0.0189892	1.72149	872	154	27	10976	KRT1,MKI67,MBNL1,STMN1,U2SURP,EGFR,MYO10,TPR,ATP2B1,NDUFA12,LY6D,KRT13,ALDH3A1,SERPINB13,KRT4,KRT6A,MYL12A,PI3,KRT2,KRT14,S100A9,CALML5,SERPINB5,C10ORF99,SPRR4,SERPINB4,SERPINB3
HPA	skin 1	HPA:0460000	0.0196448	1.70675	7212	154	123	10976	NECTIN3,TES,KRT1,PCDH19,MACF1,HMGCS1,FBN1,FAT1,SRSF11,SCFD1,GEN1,MKI67,PRCP,SMG7,NT5E,SMC4,FN1,RASEF,LSS,NPC1,COL8A1,KIAA1109,TCF20,ALCAM,TOP2B,CDK6,ZNF69,CBLL1,EP300,NDST1,MYH9,SCD,MBNL1,AFDN,PLEC,ATP13A3,TFG,FAT4,STMN1,MMAB,DHCR7,DCBLD2,SMC2,HCFC1,SEC16A,OSBPL9,VPS13A,SETX,UBR3,CAP1,ARHGAP29,ALMS1,PHLDB2,XAF1,DPYSL2,HK2,U2SURP,EGFR,STC2,ROCK1,MYO10,THAP12,CPNE8,ZNF532,SMURF2,ARFGEF1,PHIP,MAP3K2…
HPA	oral mucosa	HPA:0330000	0.028395	1.54676	6226	154	110	10976	NECTIN3,NDC1,KRT1,MACF1,HMGCS1,FAT1,SRSF11,SCFD1,GEN1,MKI67,SMG7,NT5E,SMC4,FN1,RASEF,LSS,IGF1R,NPC1,SLC25A36,TCF20,ALCAM,TOP2B,CDK6,ZNF69,CBLL1,EP300,NDST1,SCD,MBNL1,AFDN,PLEC,TFG,FAT4,STMN1,MMAB,DHCR7,CCR4,DCBLD2,SMC2,HCFC1,SEC16A,OSBPL9,UBR3,RPRD2,ALMS1,PHLDB2,XAF1,U2SURP,EGFR,STC2,ROCK1,MYO10,THAP12,CPNE8,ZNF532,ARFGEF1,PHIP,MAP3K2,HLCS,NAMPT,HDAC8,TPR,EXTL2,ABLIM1,SEC62,NBEAL2,ATP2B1,RPUSD4,A…
HPA	oral mucosa; squamous epithelial cells[â‰¥Low]	HPA:0330221	0.028395	1.54676	6226	154	110	10976	NECTIN3,NDC1,KRT1,MACF1,HMGCS1,FAT1,SRSF11,SCFD1,GEN1,MKI67,SMG7,NT5E,SMC4,FN1,RASEF,LSS,IGF1R,NPC1,SLC25A36,TCF20,ALCAM,TOP2B,CDK6,ZNF69,CBLL1,EP300,NDST1,SCD,MBNL1,AFDN,PLEC,TFG,FAT4,STMN1,MMAB,DHCR7,CCR4,DCBLD2,SMC2,HCFC1,SEC16A,OSBPL9,UBR3,RPRD2,ALMS1,PHLDB2,XAF1,U2SURP,EGFR,STC2,ROCK1,MYO10,THAP12,CPNE8,ZNF532,ARFGEF1,PHIP,MAP3K2,HLCS,NAMPT,HDAC8,TPR,EXTL2,ABLIM1,SEC62,NBEAL2,ATP2B1,RPUSD4,A…
HPA	skin 2; cells in corneal layer[High]	HPA:0471403	0.0353934	1.45108	36	154	5	10976	KRT6A,KRT2,ALOX12B,SERPINB4,SERPINB3
HPA	skin 2; cells in granular layer[â‰¥Low]	HPA:0470181	0.0442211	1.35437	720	154	23	10976	KRT1,MBNL1,U2SURP,MYO10,TPR,ATP2B1,NDUFA12,LY6D,KRT13,KRT19,SERPINB13,KRT4,KRT6A,PI3,KRT2,RPTN,S100A9,CALML5,SERPINB5,C10ORF99,SPRR4,SERPINB4,SERPINB3
CORUM	CAP(C)-CAP(E) complex	CORUM:5239	0.0499727	1.30127	2	51	2	3627	SMC4,SMC2
HP	Abnormality of the scalp hair	HP:0100037	0.00599338	2.22233	345	72	18	4508	MID1,LAMA3,LSS,IGF1R,EP300,PLEC,EGFR,RALGAPA1,PCNT,HDAC8,ITGB6,ACTB,COG7,FOS,WNT4,KREMEN1,ZBTB20,KRT14
HP	Abnormal scalp morphology	HP:0001965	0.00899301	2.0461	355	72	18	4508	MID1,LAMA3,LSS,IGF1R,EP300,PLEC,EGFR,RALGAPA1,PCNT,HDAC8,ITGB6,ACTB,COG7,FOS,WNT4,KREMEN1,ZBTB20,KRT14
