# Supplementary material for: Therapeutic potential of pomegranate juice-derived nanovesicles in nude mouse benign prostatic hyperplasia (BPH) xenograft model
Source: Sci Rep. 2023 Aug 1;13:12427. doi: 10.1038/s41598-023-39511-w (PMC10394011; doi:10.1038/s41598-023-39511-w)
Supplement: Supplementary file 5 — Supplementary Table S3. [file 41598_2023_39511_MOESM5_ESM.xlsx]

## Sheet: POM proteins 
Accession	Description	Score	Coverage	# Proteins	# Unique Peptides	# Peptides	# PSMs	# AAs	MW [kDa]	calc. pI
A0A6P8CI80	Chitinase OS=Punica granatum OX=22663 GN=LOC116195363 PE=3 SV=1 - [A0A6P8CI80_PUNGR]	2618.83	27.76	2	3	6	716	299	31.7257	4.99561
	A2	Sequence	# PSMs	# Proteins	# Protein Groups	Protein Group Accessions	Modifications	ΔCn	q-Value	PEP	XCorr	Charge	MH+ [Da]	ΔM [ppm]	RT [min]	# Missed Cleavages
	High	APVVNLAGHcDPAAGTcTGLSDEIR	170	1	1	A0A6P8CI80	C10(Carbamidomethyl); C17(Carbamidomethyl)	0	0	8.014e-15	7.67011	3	2581.21	-0.522227	139.071	0
	High	IFLGLPAAPEAAGSGYIPPDVLTGQILPQIK	176	2	1	A0A6P8CI80		0	0	1.206e-08	6.0843	4	3146.75	0.614793	117.325	0
	High	IFLGLPAAPEAAGSGYIPPDVLTGQILPQIKTSAK	8	2	1	A0A6P8CI80		0	0	0.000396	5.31711	4	3533.97	2.65222	101.592	1
	High	FYDTTYSTTIK	285	3	2	A0A218VU96;A0A6P8CI80		0	0	1.358e-05	4.19712	1	1339.64	0.0614663	29.9855	0
	High	FYDTTYSTTIKDQV	11	3	2	A0A218VU96;A0A6P8CI80		0	0	0.001241	3.68462	2	1681.8	0.28351	43.6011	1
	High	YGGVmLYSK	40	3	2	A0A218VU96;A0A6P8CI80	M5(Oxidation)	0	0	0.0001285	3.2393	1	1033.5	0.70195	23.6093	0
	High	YGGVMLYSK	26	3	2	A0A218VU96;A0A6P8CI80		0	0	0.002143	2.84688	1	1017.51	0.994155	27.2964	0
A0A218X3B1	Beta-fructofuranosidase OS=Punica granatum OX=22663 GN=CDL15_Pgr022869 PE=3 SV=1 - [A0A218X3B1_PUNGR]	1627.02	18.37	2	8	8	491	637	71.7786	4.93213
	A2	Sequence	# PSMs	# Proteins	# Protein Groups	Protein Group Accessions	Modifications	ΔCn	q-Value	PEP	XCorr	Charge	MH+ [Da]	ΔM [ppm]	RT [min]	# Missed Cleavages
	High	ILVDHSIVESFAQGGR	158	2	1	A0A218X3B1		0	0	6.836e-06	5.51277	3	1727.91	0.055941	77.2084	0
	High	TSLGPFGLAVLADESLSELTPIYFR	6	2	1	A0A218X3B1		0	0	9.578e-10	5.45051	3	2696.42	-0.216425	118.969	0
	High	YSDNPVITPPTGIETDEFR	57	2	1	A0A218X3B1		0	0	7.792e-06	5.09381	3	2151.02	0.341308	63.9452	0
	High	TNILQWPVEEIESLR	49	2	1	A0A218X3B1		0	0	0.000246	4.25767	2	1826.97	0.399789	96.8283	0
	High	VYPTEAIYGNAK	42	2	1	A0A218X3B1		0	0	8.516e-06	3.70928	1	1325.67	-0.588175	28.2894	0
	High	LYGTVVPVLHGEK	124	2	1	A0A218X3B1		0	0	7.549e-06	3.63349	2	1411.79	0.208269	36.8694	0
	High	GWASVQTIPR	12	2	1	A0A218X3B1		0	0	0.003365	2.95772	2	1114.6	-0.685741	29.5241	0
	High	SEFAWQR	43	2	1	A0A218X3B1		0	0.004	0.08169	2.28891	2	923.437	-0.234042	30.8985	0
A0A218W6X0	polyubiquitin OS=Punica granatum OX=22663 GN=LOC116199761 PE=4 SV=1 - [A0A218W6X0_PUNGR]	1299	77.46	21	7	7	358	457	51.1905	7.60596
	A2	Sequence	# PSMs	# Proteins	# Protein Groups	Protein Group Accessions	Modifications	ΔCn	q-Value	PEP	XCorr	Charge	MH+ [Da]	ΔM [ppm]	RT [min]	# Missed Cleavages
	High	TITLEVESSDTIDNVK	275	16	1	A0A218W6X0		0	0	1.174e-08	5.33576	2	1763.89	0.37296	52.76	0
	High	TLADYNIQK	40	17	1	A0A218W6X0		0	0	0.000218	3.38674	1	1065.56	0.309733	21.4946	0
	High	IQDKEGIPPDQQR	4	17	1	A0A218W6X0		0	0	0.004485	2.98029	3	1523.78	-0.404902	14.2219	1
	High	ESTLHLVLR	27	16	1	A0A218W6X0		0	0	0.00681	2.96456	2	1067.62	0.423483	31.9265	0
	High	EGIPPDQQR	4	18	1	A0A218W6X0		0	0	0.02008	2.70666	2	1039.52	0.958612	14.6223	0
	Medium	LIFAGK	7	19	1	A0A218W6X0		0	0.01	0.1627	1.95611	1	648.408	-0.00355582	25.4083	0
	Medium	MQIFVK	1	15	1	A0A218W6X0		0	0.025	0.324	2.27302	1	765.434	1.11505	27.5777	0
A0A2I0J3D2	Plasma membrane ATPase OS=Punica granatum OX=22663 GN=LOC116211012 PE=3 SV=1 - [A0A2I0J3D2_PUNGR]	1211.29	34.38	7	21	28	398	951	104.797	5.65576
	A2	Sequence	# PSMs	# Proteins	# Protein Groups	Protein Group Accessions	Modifications	ΔCn	q-Value	PEP	XCorr	Charge	MH+ [Da]	ΔM [ppm]	RT [min]	# Missed Cleavages
	High	LENQDAIDAAIVNMLADPK	16	3	1	A0A2I0J3D2		0	0	1.334e-09	5.67802	2	2041.03	-0.301046	92.2774	0
	High	LENQDAIDAAIVNmLADPK	16	3	1	A0A2I0J3D2	M14(Oxidation)	0	0	2.956e-09	5.64875	2	2057.02	-0.141071	72.4368	0
	High	KADIGIAVADATDAAR	27	20	5	A0A2I0J3D2;A0A218WC38;A0A218XHN7;A0A6P8BMM7;A0A218Y075		0	0	2.88e-06	4.9286	2	1557.82	0.050382	30.6963	1
	High	DGQWQEmDASVLVPGDVISIK	12	3	1	A0A2I0J3D2	M7(Oxidation)	0	0	1.754e-08	4.89039	2	2303.12	0.463047	79.8619	0
	High	SASDLVLTEPGLSVIVSAVLTSR	2	8	1	A0A2I0J3D2		0	0	6.058e-06	4.66779	3	2314.29	0.132677	114.663	0
	High	DGQWQEMDASVLVPGDVISIK	6	3	1	A0A2I0J3D2		0	0	1.448e-06	4.58517	2	2287.13	0.0576468	91.3132	0
	High	IDQSSLTGESLPVTR	13	2	1	A0A2I0J3D2		0	0	4.934e-06	4.33121	2	1602.83	0.387235	37.7906	0
	High	NLDLNVIQSAHtV	9	3	1	A0A2I0J3D2	T12(Phospho)	0	0	5.406e-05	4.28065	2	1503.72	0.346137	58.9877	0
	High	TAITYIDADGNWYR	10	3	1	A0A2I0J3D2		0	0	1.408e-06	4.14696	2	1658.78	-0.533166	56.2127	0
	High	HVVGmTGDGVNDAPALK	8	3	1	A0A2I0J3D2	M5(Oxidation)	0	0	0.0003224	4.11082	2	1696.83	0.604256	19.2631	0
	High	ADIGIAVADATDAAR	22	20	5	A0A2I0J3D2;A0A218WC38;A0A218XHN7;A0A6P8BMM7;A0A218Y075		0	0	1.738e-06	4.09586	2	1429.73	0.0544041	41.5916	0
	High	EVHFLPFNPVDK	21	3	1	A0A2I0J3D2		0	0	0.0006784	4.09418	3	1441.75	0.917045	50.9411	0
	High	EREEHEALPVDELIEK	20	3	1	A0A2I0J3D2		0	0	0.0002061	3.94592	3	1935.97	1.01103	41.8966	1
	High	SLAVALQEVPEK	24	3	1	A0A2I0J3D2		0	0	2.096e-05	3.77791	2	1283.72	0.584064	38.0823	0
	High	NLDLNVIQSAHTV	9	3	1	A0A2I0J3D2		0	0	7.635e-05	3.62964	2	1423.75	0.124101	52.1352	0
	High	LGmGTNmYPSSSLLGR	5	3	1	A0A2I0J3D2	M3(Oxidation); M7(Oxidation)	0	0	5.451e-05	3.41729	2	1715.81	0.669674	35.2012	0
	High	ADGFAGVFPEHK	30	17	5	A0A2I0J3D2;A0A218WC38;A0A218XHN7;A0A6P8BMM7;A0A218Y075		0	0	0.000557	3.33907	2	1274.62	0.304082	29.5444	0
	High	LGDIIPADAR	27	17	4	A0A2I0J3D2;A0A218XHN7;A0A6P8BMM7;A0A218Y075		0	0	0.0002116	3.30347	2	1040.57	-0.251317	28.9519	0
	High	LPLDEVFEQLR	35	3	1	A0A2I0J3D2		0	0	0.0001708	3.14528	2	1358.73	-0.462741	78.8065	0
	High	sLQGLPGLEEFNGR	4	3	1	A0A2I0J3D2	S1(Phospho)	0	0	0.0001474	3.06985	2	1596.74	0.704697	71.9677	0
	High	SLQGLPGLEEFNGR	1	3	1	A0A2I0J3D2		0	0	0.01014	2.95161	2	1516.78	-0.0481787	58.6412	0
	High	MITGDQLAIAK	5	11	4	A0A2I0J3D2;A0A218WC38;A0A218XHN7;A0A6P8BMM7		0	0	0.001405	2.75613	2	1160.63	-1.04683	29.8097	0
	High	LLEGDPLK	26	20	4	A0A2I0J3D2;A0A218WC38;A0A218XHN7;A0A6P8BMM7		0	0	0.0114	2.53856	1	884.51	0.802925	25.6849	0
	High	SSLIAEQALR	5	3	1	A0A2I0J3D2		0	0	0.0105	2.49497	1	1087.61	0.73455	26.783	0
	High	ALNLGVNVK	10	17	5	A0A2I0J3D2;A0A218WC38;A0A218XHN7;A0A6P8BMM7;A0A218Y075		0	0	0.01367	2.41237	2	927.562	-0.196194	26.4914	0
	High	LGEIHTLR	9	3	1	A0A2I0J3D2		0	0.001	0.02851	2.26929	2	938.542	0.157107	20.6068	0
	High	VQIFGLNK	13	3	1	A0A2I0J3D2		0	0.001	0.0401	2.23167	2	918.541	-0.0144273	34.4836	0
	High	NLIEVFHK	5	3	1	A0A2I0J3D2		0	0.001	0.0293	2.1869	2	999.562	0.0111278	32.5317	0
	High	EEHEALPVDELIEK	5	3	1	A0A2I0J3D2		0	0.004	0.07573	2.35171	3	1650.82	1.39672	42.5896	0
	Medium	QGLSSEDAEAR	1	3	1	A0A2I0J3D2		0	0.016	0.2247	1.91956	2	1162.54	1.75372	13.6193	0
	Medium	DMDKDMVVLLAAR	1	3	1	A0A2I0J3D2		0	0.021	0.28	2.86925	3	1476.75	-0.863056	60.3549	1
	Medium	DMVVLLAAR	1	3	1	A0A2I0J3D2		0	0.031	0.3978	1.81462	2	987.565	-0.77399	48.6802	0
A0A218VU96	Chitinase OS=Punica granatum OX=22663 GN=CDL15_Pgr011530 PE=3 SV=1 - [A0A218VU96_PUNGR]	1188.81	23.57	4	2	5	416	297	31.5615	4.91943
	A2	Sequence	# PSMs	# Proteins	# Protein Groups	Protein Group Accessions	Modifications	ΔCn	q-Value	PEP	XCorr	Charge	MH+ [Da]	ΔM [ppm]	RT [min]	# Missed Cleavages
	High	IFLGLPAAPEAAPSGGYIPPDVLTGQILPQIK	41	3	1	A0A218VU96		0	0	7.05e-09	6.01673	4	3243.8	-0.844594	111.274	0
	High	FYDTTYSTTIK	285	3	2	A0A218VU96;A0A6P8CI80		0	0	1.358e-05	4.19712	1	1339.64	0.0614663	29.9855	0
	High	GTTFYDTLAHALSSR	13	4	1	A0A218VU96		0	0	8.849e-08	4.06298	3	1639.81	0.0481792	64.6236	0
	High	FYDTTYSTTIKDQV	11	3	2	A0A218VU96;A0A6P8CI80		0	0	0.001241	3.68462	2	1681.8	0.28351	43.6011	1
	High	YGGVmLYSK	40	3	2	A0A218VU96;A0A6P8CI80	M5(Oxidation)	0	0	0.0001285	3.2393	1	1033.5	0.70195	23.6093	0
	High	YGGVMLYSK	26	3	2	A0A218VU96;A0A6P8CI80		0	0	0.002143	2.84688	1	1017.51	0.994155	27.2964	0
A0A218VV18	fasciclin-like arabinogalactan protein 9 OS=Punica granatum OX=22663 GN=LOC116202282 PE=3 SV=1 - [A0A218VV18_PUNGR]	714.485	21.14	1	4	4	221	246	25.9452	5.41455
	A2	Sequence	# PSMs	# Proteins	# Protein Groups	Protein Group Accessions	Modifications	ΔCn	q-Value	PEP	XCorr	Charge	MH+ [Da]	ΔM [ppm]	RT [min]	# Missed Cleavages
	High	QVQLLLYHVLPK	49	1	1	A0A218VV18		0	0	5.453e-06	4.50062	2	1450.88	-0.246854	59.3119	0
	High	TLIHLmTVETQVAK	46	1	1	A0A218VV18	M6(Oxidation)	0	0	2.589e-06	4.31924	3	1599.88	0.044584	38.8122	0
	High	TLIHLMTVETQVAK	39	1	1	A0A218VV18		0	0	2.335e-05	4.1912	2	1583.88	-0.1512	51.0982	0
	High	YYTLQSLVTVSNPVR	59	1	1	A0A218VV18		0	0	1.282e-07	4.15846	2	1739.93	0.610436	69.9275	0
	High	SGTLNDLSTEK	28	1	1	A0A218VV18		0	0	3.037e-05	3.65676	1	1164.57	0.0167703	20.0578	0
A0A2I0JPV2	Uncharacterized protein OS=Punica granatum OX=22663 GN=CRG98_022167 PE=3 SV=1 - [A0A2I0JPV2_PUNGR]	488.645	43.11	2	15	15	150	573	63.9893	5.08447
	A2	Sequence	# PSMs	# Proteins	# Protein Groups	Protein Group Accessions	Modifications	ΔCn	q-Value	PEP	XCorr	Charge	MH+ [Da]	ΔM [ppm]	RT [min]	# Missed Cleavages
	High	EGEQEFTVADPATEITIKPAAK	8	2	1	A0A2I0JPV2		0	0	1.342e-08	5.60301	3	2345.19	0.289556	50.3162	0
	High	LVETTASEVVVAEEPHVPPPAK	12	2	1	A0A2I0JPV2		0	0	5.836e-08	5.28818	3	2299.22	0.819215	45.0906	0
	High	TEEPTAAPAPEPTAEPEAVPPSESEEVSLWGVPLLGDEK	12	2	1	A0A2I0JPV2		0	0	7.041e-07	4.89657	4	4055.95	-0.765622	94.8547	0
	High	EFTTPPPPPPKEEK	10	2	1	A0A2I0JPV2		0	0	0.0004068	4.09004	3	1593.82	0.288052	15.9425	1
	High	VLQLLQDNYPEFVAK	17	2	1	A0A2I0JPV2		0	0	5.397e-06	4.0833	2	1776.95	0.43542	71.4923	0
	High	AAEEVVVVAEmPPAVAEK	7	2	1	A0A2I0JPV2	M11(Oxidation)	0	0	7.982e-06	3.96759	2	1854.95	0.967453	42.4994	0
	High	YIAPEQVPVQFGGLSR	7	2	1	A0A2I0JPV2		0	0	0.0001118	3.81817	3	1760.93	0.14278	59.44	0
	High	EETNVVGELPDSQK	10	2	1	A0A2I0JPV2		0	0	4.53e-05	3.74672	2	1544.74	0.40339	25.1575	0
	High	VEEVIVDEDGTK	17	1	1	A0A2I0JPV2		0	0	0.0006012	3.54415	2	1332.65	0.00780422	22.8943	0
	High	VVGSEVSYGAEFVPATENSYTVIVSK	5	2	1	A0A2I0JPV2		0	0	0.00985	3.4003	3	2732.37	0.398421	73.1101	0
	High	ETIVEVSTATIK	13	1	1	A0A2I0JPV2		0	0	0.001241	3.08592	2	1290.71	-0.31922	34.4604	0
	High	EFTTPPPPPPK	6	2	1	A0A2I0JPV2		0	0	0.0002521	2.90797	2	1207.64	-0.118897	20.9768	0
	High	ELPPPSAmEEQAGR	12	2	1	A0A2I0JPV2	M8(Oxidation)	0	0	0.0002083	2.85991	2	1527.71	0.950161	17.943	0
	High	ELPPPSAMEEQAGR	9	2	1	A0A2I0JPV2		0	0	0.001525	2.78748	2	1511.72	0.745718	24.6067	0
	High	FVFATPSK	4	2	1	A0A2I0JPV2		0	0.002	0.05322	2.00316	2	896.488	-0.151601	28.4211	0
	Medium	LSTSDGEPIIcDSFK	1	2	1	A0A2I0JPV2	C11(Carbamidomethyl)	0	0.025	0.3235	2.28827	2	1668.78	0.369793	43.2543	0
A0A218WC38	Plasma membrane ATPase OS=Punica granatum OX=22663 GN=LOC116196664 PE=3 SV=1 - [A0A218WC38_PUNGR]	485.518	18.1	6	6	14	164	956	105.011	6.44287
	A2	Sequence	# PSMs	# Proteins	# Protein Groups	Protein Group Accessions	Modifications	ΔCn	q-Value	PEP	XCorr	Charge	MH+ [Da]	ΔM [ppm]	RT [min]	# Missed Cleavages
	High	KADIGIAVADATDAAR	27	20	5	A0A2I0J3D2;A0A218WC38;A0A218XHN7;A0A6P8BMM7;A0A218Y075		0	0	2.88e-06	4.9286	2	1557.82	0.050382	30.6963	1
	High	EAVDLENVPIEEVFQTLR	10	2	1	A0A218WC38		0	0	1.402e-05	4.4937	3	2101.08	-0.0335017	99.188	0
	High	WVEEESSILVPGDIISIK	3	2	1	A0A218WC38		0	0	1.228e-06	4.21276	2	2014.08	0.781516	84.627	0
	High	ADIGIAVADATDAAR	22	20	5	A0A2I0J3D2;A0A218WC38;A0A218XHN7;A0A6P8BMM7;A0A218Y075		0	0	1.738e-06	4.09586	2	1429.73	0.0544041	41.5916	0
	High	AGIQEVHFLPFNPTDK	4	4	2	A0A218WC38;A0A218Y075		0	0	2.352e-05	3.75362	3	1812.93	0.382119	58.8646	0
	High	DESIASLPVDELIEK	7	2	1	A0A218WC38		0	0	7.173e-06	3.57704	2	1657.85	0.316068	74.076	0
	High	ADGFAGVFPEHK	30	17	5	A0A2I0J3D2;A0A218WC38;A0A218XHN7;A0A6P8BMM7;A0A218Y075		0	0	0.000557	3.33907	2	1274.62	0.304082	29.5444	0
	High	IDQSALTGESLPVTK	9	11	2	A0A218WC38;A0A218Y075		0	0	1.847e-06	3.32795	2	1558.83	-0.253088	40.3184	0
	High	TALTYIDSEGR	7	2	1	A0A218WC38		0	0	0.002924	2.97327	2	1225.61	1.53751	26.5719	0
	High	MITGDQLAIAK	5	11	4	A0A2I0J3D2;A0A218WC38;A0A218XHN7;A0A6P8BMM7		0	0	0.001405	2.75613	2	1160.63	-1.04683	29.8097	0
	High	LLEGDPLK	26	20	4	A0A2I0J3D2;A0A218WC38;A0A218XHN7;A0A6P8BMM7		0	0	0.0114	2.53856	1	884.51	0.802925	25.6849	0
	High	ALNLGVNVK	10	17	5	A0A2I0J3D2;A0A218WC38;A0A218XHN7;A0A6P8BMM7;A0A218Y075		0	0	0.01367	2.41237	2	927.562	-0.196194	26.4914	0
	High	LGDIVPADAR	3	4	1	A0A218WC38		0	0.005	0.1012	2.44144	2	1026.56	0.126342	24.9926	0
	High	SNITELSQmAEEAK	1	2	1	A0A218WC38	M9(Oxidation)	0	0.009	0.1362	2.73551	2	1566.73	-3.37669	26.1916	0
A0A218XHN7	Plasma membrane ATPase OS=Punica granatum OX=22663 GN=LOC116195393 PE=3 SV=1 - [A0A218XHN7_PUNGR]	472.151	12.68	7	2	11	162	954	105.241	7.10791
	A2	Sequence	# PSMs	# Proteins	# Protein Groups	Protein Group Accessions	Modifications	ΔCn	q-Value	PEP	XCorr	Charge	MH+ [Da]	ΔM [ppm]	RT [min]	# Missed Cleavages
	High	KADIGIAVADATDAAR	27	20	5	A0A2I0J3D2;A0A218WC38;A0A218XHN7;A0A6P8BMM7;A0A218Y075		0	0	2.88e-06	4.9286	2	1557.82	0.050382	30.6963	1
	High	ADIGIAVADATDAAR	22	20	5	A0A2I0J3D2;A0A218WC38;A0A218XHN7;A0A6P8BMM7;A0A218Y075		0	0	1.738e-06	4.09586	2	1429.73	0.0544041	41.5916	0
	High	EAAVLVPGDIISIK	3	2	1	A0A218XHN7		0	0	0.001095	3.5796	2	1424.84	-0.518392	66.9859	0
	High	DASIAALPVEELIEK	7	4	2	A0A218XHN7;A0A6P8BMM7		0	0	8.34e-06	3.36114	2	1597.87	-0.742365	80.2733	0
	High	ADGFAGVFPEHK	30	17	5	A0A2I0J3D2;A0A218WC38;A0A218XHN7;A0A6P8BMM7;A0A218Y075		0	0	0.000557	3.33907	2	1274.62	0.304082	29.5444	0
	High	LGDIIPADAR	27	17	4	A0A2I0J3D2;A0A218XHN7;A0A6P8BMM7;A0A218Y075		0	0	0.0002116	3.30347	2	1040.57	-0.251317	28.9519	0
	High	VDQSALTGESLPVTK	1	4	2	A0A218XHN7;A0A6P8BMM7		0	0	0.0002789	3.23423	2	1544.82	-0.476259	33.6739	0
	High	IPIEEVFEQLK	4	2	1	A0A218XHN7		0	0	0.0001361	3.06183	2	1344.74	0.00230202	72.0668	0
	High	MITGDQLAIAK	5	11	4	A0A2I0J3D2;A0A218WC38;A0A218XHN7;A0A6P8BMM7		0	0	0.001405	2.75613	2	1160.63	-1.04683	29.8097	0
	High	LLEGDPLK	26	20	4	A0A2I0J3D2;A0A218WC38;A0A218XHN7;A0A6P8BMM7		0	0	0.0114	2.53856	1	884.51	0.802925	25.6849	0
	High	ALNLGVNVK	10	17	5	A0A2I0J3D2;A0A218WC38;A0A218XHN7;A0A6P8BMM7;A0A218Y075		0	0	0.01367	2.41237	2	927.562	-0.196194	26.4914	0
A0A6P8BMM7	Plasma membrane ATPase OS=Punica granatum OX=22663 GN=LOC116187233 PE=3 SV=1 - [A0A6P8BMM7_PUNGR]	471.809	11.23	7	1	10	162	953	105.258	7.07861
	A2	Sequence	# PSMs	# Proteins	# Protein Groups	Protein Group Accessions	Modifications	ΔCn	q-Value	PEP	XCorr	Charge	MH+ [Da]	ΔM [ppm]	RT [min]	# Missed Cleavages
	High	KADIGIAVADATDAAR	27	20	5	A0A2I0J3D2;A0A218WC38;A0A218XHN7;A0A6P8BMM7;A0A218Y075		0	0	2.88e-06	4.9286	2	1557.82	0.050382	30.6963	1
	High	ADIGIAVADATDAAR	22	20	5	A0A2I0J3D2;A0A218WC38;A0A218XHN7;A0A6P8BMM7;A0A218Y075		0	0	1.738e-06	4.09586	2	1429.73	0.0544041	41.5916	0
	High	DASIAALPVEELIEK	7	4	2	A0A218XHN7;A0A6P8BMM7		0	0	8.34e-06	3.36114	2	1597.87	-0.742365	80.2733	0
	High	ADGFAGVFPEHK	30	17	5	A0A2I0J3D2;A0A218WC38;A0A218XHN7;A0A6P8BMM7;A0A218Y075		0	0	0.000557	3.33907	2	1274.62	0.304082	29.5444	0
	High	LGDIIPADAR	27	17	4	A0A2I0J3D2;A0A218XHN7;A0A6P8BMM7;A0A218Y075		0	0	0.0002116	3.30347	2	1040.57	-0.251317	28.9519	0
	High	IPIEEVFQQLK	7	3	1	A0A6P8BMM7		0	0	5.556e-05	3.25983	2	1343.76	1.00991	69.065	0
	High	VDQSALTGESLPVTK	1	4	2	A0A218XHN7;A0A6P8BMM7		0	0	0.0002789	3.23423	2	1544.82	-0.476259	33.6739	0
	High	MITGDQLAIAK	5	11	4	A0A2I0J3D2;A0A218WC38;A0A218XHN7;A0A6P8BMM7		0	0	0.001405	2.75613	2	1160.63	-1.04683	29.8097	0
	High	LLEGDPLK	26	20	4	A0A2I0J3D2;A0A218WC38;A0A218XHN7;A0A6P8BMM7		0	0	0.0114	2.53856	1	884.51	0.802925	25.6849	0
	High	ALNLGVNVK	10	17	5	A0A2I0J3D2;A0A218WC38;A0A218XHN7;A0A6P8BMM7;A0A218Y075		0	0	0.01367	2.41237	2	927.562	-0.196194	26.4914	0
A0A218Y075	Plasma membrane ATPase OS=Punica granatum OX=22663 GN=LOC116189393 PE=3 SV=1 - [A0A218Y075_PUNGR]	455.947	14.54	5	4	11	146	956	105.188	6.63916
	A2	Sequence	# PSMs	# Proteins	# Protein Groups	Protein Group Accessions	Modifications	ΔCn	q-Value	PEP	XCorr	Charge	MH+ [Da]	ΔM [ppm]	RT [min]	# Missed Cleavages
	High	KADIGIAVADATDAAR	27	20	5	A0A2I0J3D2;A0A218WC38;A0A218XHN7;A0A6P8BMM7;A0A218Y075		0	0	2.88e-06	4.9286	2	1557.82	0.050382	30.6963	1
	High	ADIGIAVADATDAAR	22	20	5	A0A2I0J3D2;A0A218WC38;A0A218XHN7;A0A6P8BMM7;A0A218Y075		0	0	1.738e-06	4.09586	2	1429.73	0.0544041	41.5916	0
	High	EAVDLENIPIEEVLENLR	8	2	1	A0A218Y075		0	0	1.604e-05	4.07112	2	2095.1	4.07527	107.563	0
	High	AGIQEVHFLPFNPTDK	4	4	2	A0A218WC38;A0A218Y075		0	0	2.352e-05	3.75362	3	1812.93	0.382119	58.8646	0
	High	SLAVAYQEVPEGR	7	2	1	A0A218Y075		0	0	6.543e-05	3.6057	2	1418.73	-0.700115	31.3509	0
	High	ADGFAGVFPEHK	30	17	5	A0A2I0J3D2;A0A218WC38;A0A218XHN7;A0A6P8BMM7;A0A218Y075		0	0	0.000557	3.33907	2	1274.62	0.304082	29.5444	0
	High	IDQSALTGESLPVTK	9	11	2	A0A218WC38;A0A218Y075		0	0	1.847e-06	3.32795	2	1558.83	-0.253088	40.3184	0
	High	LGDIIPADAR	27	17	4	A0A2I0J3D2;A0A218XHN7;A0A6P8BMM7;A0A218Y075		0	0	0.0002116	3.30347	2	1040.57	-0.251317	28.9519	0
	High	ALNLGVNVK	10	17	5	A0A2I0J3D2;A0A218WC38;A0A218XHN7;A0A6P8BMM7;A0A218Y075		0	0	0.01367	2.41237	2	927.562	-0.196194	26.4914	0
	High	EGLTTEAAEER	1	2	1	A0A218Y075		0	0	0.002128	2.22592	2	1205.56	0.303289	17.9094	0
	Medium	TENQDAIDAAIVGMLADPK	1	1	1	A0A218Y075		0	0.022	0.2935	3.59095	3	1971.97	0.944853	85.879	0
A0A218W9U0	Phosphopyruvate hydratase OS=Punica granatum OX=22663 GN=CDL15_Pgr025496 PE=3 SV=1 - [A0A218W9U0_PUNGR]	355.075	40.63	4	6	10	95	443	47.7875	5.98584
	A2	Sequence	# PSMs	# Proteins	# Protein Groups	Protein Group Accessions	Modifications	ΔCn	q-Value	PEP	XCorr	Charge	MH+ [Da]	ΔM [ppm]	RT [min]	# Missed Cleavages
	High	IEEELGAEAVYAGADFR	21	3	1	A0A218W9U0		0	0	4.317e-09	5.46857	2	1839.87	-1.59621	59.942	0
	High	AAVPSGASTGIYEALELR	17	5	2	A0A218W9U0;A0A218XC43		0	0	4.837e-08	5.24698	2	1804.94	-0.0809139	64.4818	0
	High	GNPTVEADVTLDDGTFAR	13	3	1	A0A218W9U0		0	0	1.844e-06	4.90801	2	1877.89	-0.801594	48.8788	0
	High	YGQDATNVGDEGGFAPNIQENK	5	5	2	A0A218W9U0;A0A218XC43		0	0	9.876e-08	4.88368	2	2324.04	-0.582578	37.9686	0
	High	VQIVGDDLLVTNPK	10	3	1	A0A218W9U0		0	0	1.023e-05	3.9574	2	1510.85	-0.261928	49.9259	0
	High	SGETEDTFIADLSVGLATGQIK	8	5	2	A0A218W9U0;A0A218XC43		0	0	0.0003532	3.86925	3	2252.13	-0.756012	93.8075	0
	High	VNQIGSVTESIEAVR	3	2	1	A0A218W9U0		0	0	0.0001197	3.22946	2	1601.85	-0.450035	43.818	0
	High	VVIGmDVAASEFYADK	1	3	1	A0A218W9U0	M5(Oxidation)	0	0	5.258e-05	3.13236	2	1730.83	1.59768	50.1695	0
	High	EGLELLK	16	5	2	A0A218W9U0;A0A218XC43		0	0.002	0.04928	2.39247	2	801.472	0.273362	30.1228	0
	Medium	AVGNVNTIIGPALVGmDPTDQTAIDNFmVQK	1	2	1	A0A218W9U0	M16(Oxidation); M28(Oxidation)	0	0.046	0.5007	3.52871	3	3261.61	0.175174	84.556	0
A0A6P8CP12	patellin-3-like OS=Punica granatum OX=22663 GN=LOC116199741 PE=3 SV=1 - [A0A6P8CP12_PUNGR]	321.663	35.96	3	11	11	91	634	70.541	4.79248
	A2	Sequence	# PSMs	# Proteins	# Protein Groups	Protein Group Accessions	Modifications	ΔCn	q-Value	PEP	XCorr	Charge	MH+ [Da]	ΔM [ppm]	RT [min]	# Missed Cleavages
	High	EAPPPPAAAVEAVVVEEVVEK	21	2	1	A0A6P8CP12		0	0	2.744e-11	6.95676	3	2130.13	0.0373183	90.8484	0
	High	ETIVEFSAPVAEQTQAPPKPADQGEGPAETK	10	2	1	A0A6P8CP12		0	0	1.335e-07	5.76277	3	3222.58	-0.178822	47.2006	0
	High	LATNQALQLLQDNYPEFLAK	8	3	1	A0A6P8CP12		0	0	7.006e-06	4.70757	3	2290.21	0.0255848	91.2141	0
	High	EGEQEFTTSDPATEVAIKPTSK	4	3	1	A0A6P8CP12		0	0	0.001032	4.15583	3	2365.14	1.34524	33.4884	0
	High	ELPPAPEPEPEPEPEPEPEPVPEK	9	2	1	A0A6P8CP12		0	0	0.009338	3.95982	3	2659.27	1.1853	48.4022	0
	High	sSSFKEESNVVDELPESQK	7	3	1	A0A6P8CP12	S1(Phospho)	0	0	4.572e-05	3.92613	2	2218.98	0.0753031	38.4033	1
	High	ENPPVPVAEEEEKPK	8	3	1	A0A6P8CP12		0	0	5.781e-06	3.48571	3	1691.85	-0.879597	15.7818	0
	High	YIAPEQVPVQYGGLSR	5	3	1	A0A6P8CP12		0	0	2.516e-05	3.48355	2	1776.93	0.443032	48.0935	0
	High	SLIQEALSK	15	3	1	A0A6P8CP12		0	0	0.01434	2.63126	2	988.567	-0.197285	35.3907	0
	High	TEEIPPPAAEAPSASPAEEEPPRPEPEAPAHPPPPDEDKVEDK	2	2	1	A0A6P8CP12		0	0.008	0.1239	3.63745	5	4547.14	0.820584	40.1735	1
	Medium	FVFAGPAR	2	3	1	A0A6P8CP12		0	0.01	0.1591	1.87969	2	864.472	-0.844299	28.7517	0
A0A218X9K8	Phosphoglycerate kinase OS=Punica granatum OX=22663 GN=LOC116205884 PE=3 SV=1 - [A0A218X9K8_PUNGR]	301.31	37.91	2	10	11	105	401	42.4248	7.13721
	A2	Sequence	# PSMs	# Proteins	# Protein Groups	Protein Group Accessions	Modifications	ΔCn	q-Value	PEP	XCorr	Charge	MH+ [Da]	ΔM [ppm]	RT [min]	# Missed Cleavages
	High	LVAEIPEGGVLLLENVR	19	1	1	A0A218X9K8		0	0	4.016e-07	4.34031	3	1821.05	-0.201892	84.1767	0
	High	LAALADVYVNDAFGTAHR	6	1	1	A0A218X9K8		0	0	0.0002364	4.11954	3	1903.97	1.72494	60.1182	0
	High	VVPASAIPDGWMGLDIGPDSIK	8	1	1	A0A218X9K8		0	0	6.962e-05	3.67704	2	2238.15	-0.0503826	89.9973	0
	High	GVTTIIGGGDSVAAVEK	14	4	2	A0A2I0KAH7;A0A218X9K8		0	0	4.428e-06	3.61631	2	1573.84	0.954898	39.1235	0
	High	VVPASAIPDGWmGLDIGPDSIK	10	1	1	A0A218X9K8	M12(Oxidation)	0	0	6.276e-05	3.60128	2	2254.14	-0.393559	81.8863	0
	High	VDLNVPLDDNLK	7	1	1	A0A218X9K8		0	0	0.0004759	3.51991	2	1354.72	0.555241	50.0765	0
	High	ELDYLVGAVTKPK	7	1	1	A0A218X9K8		0	0	0.00354	3.22291	3	1432.81	0.567622	37.5455	0
	High	ILLPTDVVIADK	11	1	1	A0A218X9K8		0	0	0.004181	2.91016	2	1296.78	0.557127	61.056	0
	High	IGVMESLLAK	1	1	1	A0A218X9K8		0	0	0.001987	2.69611	2	1060.61	1.5566	49.5571	0
	High	LSELLGVEVK	4	1	1	A0A218X9K8		0	0	0.003522	2.30253	2	1086.64	0.327099	43.8364	0
	High	FAVGTEAVAK	10	2	1	A0A218X9K8		0	0	0.005693	2.22216	2	992.541	-0.303445	20.2413	0
	High	TLPGVLALDDA	8	2	1	A0A218X9K8		0	0	0.00705	1.96845	1	1084.59	0.42225	66.5555	0
A0A218WGW0	aquaporin PIP1-3 OS=Punica granatum OX=22663 GN=LOC116200613 PE=3 SV=1 - [A0A218WGW0_PUNGR]	297.535	15.33	1	4	4	96	287	30.6631	8.99756
	A2	Sequence	# PSMs	# Proteins	# Protein Groups	Protein Group Accessions	Modifications	ΔCn	q-Value	PEP	XCorr	Charge	MH+ [Da]	ΔM [ppm]	RT [min]	# Missed Cleavages
	High	YEmLGGGANVVAQGYTK	23	1	1	A0A218WGW0	M3(Oxidation)	0	0	2.486e-09	4.88156	2	1773.85	0.629243	31.9034	0
	High	EPPPAPLFEPGELK	23	1	1	A0A218WGW0		0	0	6.81e-06	4.20455	3	1520.8	0.691422	53.6108	0
	High	DYKEPPPAPLFEPGELK	8	1	1	A0A218WGW0		0	0	0.0005806	3.91908	3	1926.99	0.879136	53.0713	1
	High	YEMLGGGANVVAQGYTK	3	1	1	A0A218WGW0		0	0	1.222e-06	3.89432	2	1757.85	0.103292	43.1171	0
	High	SLGAAIVFNK	39	1	1	A0A218WGW0		0	0	0.0005389	3.13179	2	1019.59	-0.0939891	34.0722	0
A0A218X9C1	14-3-3-like protein OS=Punica granatum OX=22663 GN=LOC116206774 PE=3 SV=1 - [A0A218X9C1_PUNGR]	275.027	44.23	3	6	10	94	260	29.2906	4.79248
	A2	Sequence	# PSMs	# Proteins	# Protein Groups	Protein Group Accessions	Modifications	ΔCn	q-Value	PEP	XCorr	Charge	MH+ [Da]	ΔM [ppm]	RT [min]	# Missed Cleavages
	High	QAFDEAIAELDTLGEESYK	10	3	1	A0A218X9C1		0	0	2.446e-09	5.08048	2	2128.99	-0.0894047	86.5894	0
	High	VSAAAADAEELSVEER	21	1	1	A0A218X9C1		0	0	2.671e-08	4.74038	2	1646.79	0.167401	31.7546	0
	High	AAQDIANTELAPTHPIR	11	1	1	A0A218X9C1		0	0	5.573e-05	3.80026	2	1817.95	-0.287428	26.473	0
	High	DNLTLWTSDMQDDGADEIK	3	3	1	A0A218X9C1		0	0	0.0002553	3.73125	2	2166.95	0.935164	69.119	0
	High	DNLTLWTSDmQDDGADEIK	2	3	1	A0A218X9C1	M10(Oxidation)	0	0	0.002672	3.0928	2	2182.94	-0.209306	58.4069	0
	High	DSTLIMQLLR	12	15	6	A0A218VWS1;A0A218WFP0;A0A218WLH0;A0A6P8C8C8;A0A218X9C1;A0A2I0JE89		0	0	0.002437	2.66567	2	1189.66	0.0647587	78.6173	0
	High	EAAESTLTAYK	1	3	1	A0A218X9C1		0	0	0.001033	2.64404	2	1183.58	0.105455	18.8472	0
	High	DSTLImQLLR	5	15	6	A0A218VWS1;A0A218WFP0;A0A218WLH0;A0A6P8C8C8;A0A218X9C1;A0A2I0JE89	M6(Oxidation)	0	0	0.003744	2.52698	2	1205.66	0.737839	67.2118	0
	High	IISSIEQK	3	11	5	A0A218VWS1;A0A218X9C1;A0A218WLH0;A0A6P8C8C8;A0A2I0JE89		0	0	0.009834	2.13931	2	917.531	0.264669	20.1449	0
	High	NLLSVAYK	23	5	3	A0A218VWS1;A0A218WFP0;A0A218X9C1		0	0.001	0.02558	2.08199	2	907.525	0.331355	31.5289	0
	Medium	KEAAESTLTAYK	1	3	1	A0A218X9C1		0	0.015	0.2155	2.76728	3	1311.68	0.271569	16.7038	1
	Medium	YLAEFK	2	17	6	A0A218VWS1;A0A218WFP0;A0A218WLH0;A0A2I0JE89;A0A6P8C8C8;A0A218X9C1		0	0.021	0.278	1.88979	1	770.408	-0.496238	24.7284	0
A0A218Y287	major latex allergen Hev b 5 OS=Punica granatum OX=22663 GN=LOC116201372 PE=4 SV=1 - [A0A218Y287_PUNGR]	252.684	63.41	1	9	9	70	205	21.8019	4.43701
	A2	Sequence	# PSMs	# Proteins	# Protein Groups	Protein Group Accessions	Modifications	ΔCn	q-Value	PEP	XCorr	Charge	MH+ [Da]	ΔM [ppm]	RT [min]	# Missed Cleavages
	High	KDEAAAVAAEVLELTEGVK	7	1	1	A0A218Y287		0	0	7.886e-08	6.75979	3	1943.03	0.511352	88.9225	1
	High	GADAGEPPVPAPEPVKDQEVAAVTASEAK	7	1	1	A0A218Y287		0	0	2.768e-06	5.43263	3	2830.42	1.7242	45.5822	1
	High	DEAAAVAAEVLELTEGVK	14	1	1	A0A218Y287		0	0	1.129e-08	4.96765	2	1814.94	-0.151752	106.088	0
	High	DTEVAEVVATEPSNTLEK	12	1	1	A0A218Y287		0	0	5.156e-06	4.63333	2	1931.95	0.570896	42.7592	0
	High	KSPTESEEPSSEPTKPEEPSAIVTSVK	1	1	1	A0A218Y287		0	0	0.00508	4.18045	3	2870.41	-0.939733	24.7015	1
	High	EIVVDDDKVDDQASK	5	1	1	A0A218Y287		0	0	0.0001469	3.72838	2	1675.81	2.31923	17.5552	1
	High	EVPAPAAVEEAQEK	12	1	1	A0A218Y287		0	0	3.739e-05	3.58441	2	1467.73	0.70781	22.7208	0
	High	DQEVAAVTASEAK	3	1	1	A0A218Y287		0	0	0.001003	3.04605	2	1318.65	-0.157943	19.3217	0
	High	SLSLLFNK	8	1	1	A0A218Y287		0	0.001	0.04045	1.94332	2	921.541	0.619493	43.6226	0
	Medium	SLsLLFNK	1	1	1	A0A218Y287	S3(Phospho)	0	0.015	0.2159	2.25356	2	1001.51	-0.85404	61.4071	0
A0A218X639	Nodulin-like domain-containing protein OS=Punica granatum OX=22663 GN=CDL15_Pgr019673 PE=4 SV=1 - [A0A218X639_PUNGR]	233.37	13.79	3	6	6	72	522	56.2633	6.03662
	A2	Sequence	# PSMs	# Proteins	# Protein Groups	Protein Group Accessions	Modifications	ΔCn	q-Value	PEP	XCorr	Charge	MH+ [Da]	ΔM [ppm]	RT [min]	# Missed Cleavages
	High	SImNLTQLELNILSVTK	16	2	1	A0A218X639	M3(Oxidation)	0	0	6.49e-08	4.80595	2	1933.07	-0.302199	92.8752	0
	High	SIMNLTQLELNILSVTK	17	2	1	A0A218X639		0	0	1.416e-07	4.5207	2	1917.08	1.56375	105.495	0
	High	EVPPADNQLEEKEEAR	8	2	1	A0A218X639		0	0	3.828e-07	4.45383	3	1853.89	0.53061	16.6179	1
	High	IISGSGSEYLIK	18	2	1	A0A218X639		0	0	0.001418	3.48103	2	1266.69	-0.211665	32.7117	0
	High	LSVTVPTASELFGLK	4	2	1	A0A218X639		0	0	0.009635	2.95574	2	1561.88	0.659366	79.8476	0
	High	EVPPADNQLEEK	8	2	1	A0A218X639		0	0	0.003555	2.57954	2	1368.66	0.543077	20.3708	0
	High	AFGLLAGLASDR	1	3	1	A0A218X639		0	0	0.01906	2.19348	2	1190.65	0.00699616	60.7912	0
A0A218VWS1	14-3-3-like protein A OS=Punica granatum OX=22663 GN=LOC116209383 PE=3 SV=1 - [A0A218VWS1_PUNGR]	230.136	46.56	1	5	9	80	262	29.5298	4.80518
	A2	Sequence	# PSMs	# Proteins	# Protein Groups	Protein Group Accessions	Modifications	ΔCn	q-Value	PEP	XCorr	Charge	MH+ [Da]	ΔM [ppm]	RT [min]	# Missed Cleavages
	High	QAFDEAISELDTLGEESYK	9	1	1	A0A218VWS1		0	0	6.201e-09	5.25906	2	2144.99	0.121673	81.1396	0
	High	DNLTLWTSDLPEDAGDEIK	11	1	1	A0A218VWS1		0	0	4.481e-08	4.77047	2	2132	-0.16799	77.8308	0
	High	SAQDIALAELAPTHPIR	8	1	1	A0A218VWS1		0	0	2.078e-08	4.47916	3	1802.98	-0.420095	51.5256	0
	High	TVDVEELTVEER	5	1	1	A0A218VWS1		0	0	0.000346	3.20417	2	1418.7	-1.13687	38.5346	0
	High	DSTLIMQLLR	12	15	6	A0A218VWS1;A0A218WFP0;A0A218WLH0;A0A6P8C8C8;A0A218X9C1;A0A2I0JE89		0	0	0.002437	2.66567	2	1189.66	0.0647587	78.6173	0
	High	DSTLImQLLR	5	15	6	A0A218VWS1;A0A218WFP0;A0A218WLH0;A0A6P8C8C8;A0A218X9C1;A0A2I0JE89	M6(Oxidation)	0	0	0.003744	2.52698	2	1205.66	0.737839	67.2118	0
	High	IISSIEQK	3	11	5	A0A218VWS1;A0A218X9C1;A0A218WLH0;A0A6P8C8C8;A0A2I0JE89		0	0	0.009834	2.13931	2	917.531	0.264669	20.1449	0
	High	NLLSVAYK	23	5	3	A0A218VWS1;A0A218WFP0;A0A218X9C1		0	0.001	0.02558	2.08199	2	907.525	0.331355	31.5289	0
	Medium	IcDGILSLLESHLIPSASSAESK	2	1	1	A0A218VWS1	C2(Carbamidomethyl)	0	0.01	0.1532	3.65859	3	2427.24	0.00461268	94.2591	0
	Medium	YLAEFK	2	17	6	A0A218VWS1;A0A218WFP0;A0A218WLH0;A0A2I0JE89;A0A6P8C8C8;A0A218X9C1		0	0.021	0.278	1.88979	1	770.408	-0.496238	24.7284	0
A0A2I0L9U8	syntaxin-52-like isoform X2 OS=Punica granatum OX=22663 GN=LOC116215391 PE=4 SV=1 - [A0A2I0L9U8_PUNGR]	221.657	34.76	3	7	7	84	233	26.0446	8.83643
	A2	Sequence	# PSMs	# Proteins	# Protein Groups	Protein Group Accessions	Modifications	ΔCn	q-Value	PEP	XCorr	Charge	MH+ [Da]	ΔM [ppm]	RT [min]	# Missed Cleavages
	High	LIDNLDQHVEVTDSR	15	3	1	A0A2I0L9U8		0	0	2.741e-05	4.20245	2	1753.87	-0.465349	30.6433	0
	High	TAGLDNQGIVVLQR	15	2	1	A0A2I0L9U8		0	0	3.006e-07	3.95058	2	1483.82	0.0891449	40.4063	0
	High	LDSLQSLLTK	14	3	1	A0A2I0L9U8		0	0	0.001697	2.84442	2	1117.65	0.480371	50.274	0
	High	SmLPTTGPDSQR	4	3	1	A0A2I0L9U8	M2(Oxidation)	0	0	0.01281	2.66188	2	1305.61	0.181526	17.2404	0
	High	LEETVISTK	12	3	1	A0A2I0L9U8		0	0	0.002885	2.66175	1	1019.56	-0.54918	20.5273	0
	High	LADEIGGmISER	2	3	1	A0A2I0L9U8	M8(Oxidation)	0	0	0.008207	2.556	2	1306.63	1.64994	24.4569	0
	High	DSLLGPETK	17	3	1	A0A2I0L9U8		0	0	0.01299	2.39107	2	959.504	-0.264002	24.2798	0
	High	LADEIGGMISER	1	3	1	A0A2I0L9U8		0	0	0.009799	2.21298	2	1290.64	-0.567058	37.8514	0
	High	SMLPTTGPDSQR	4	3	1	A0A2I0L9U8		0	0.001	0.03773	2.36007	2	1289.62	1.16287	20.5857	0
A0A6P8CBS5	glycine-rich cell wall structural protein-like OS=Punica granatum OX=22663 GN=LOC116195969 PE=4 SV=1 - [A0A6P8CBS5_PUNGR]	221.148	31.01	3	3	3	41	258	19.4332	10.2866
	A2	Sequence	# PSMs	# Proteins	# Protein Groups	Protein Group Accessions	Modifications	ΔCn	q-Value	PEP	XCorr	Charge	MH+ [Da]	ΔM [ppm]	RT [min]	# Missed Cleavages
	High	GGGGGIGGGAGGGGGAGGGAGGGFGGGK	17	3	1	A0A6P8CBS5		0	0	1.684e-14	7.06014	2	1874.85	0.0892832	17.5745	0
	High	GGGAGGGIGGGGGAGGGAGGGFGGGK	12	3	1	A0A6P8CBS5		0	0	3.343e-14	7.00844	2	1760.81	-0.33722	17.852	0
	High	GGGGGIGGGAGGGSGGGAGGGFGGGK	12	3	1	A0A6P8CBS5		0	0	2.046e-14	6.75516	2	1776.8	0.332041	17.653	0
A0A218XXE1	heat shock cognate 70 kDa protein 2-like OS=Punica granatum OX=22663 GN=LOC116199644 PE=3 SV=1 - [A0A218XXE1_PUNGR]	217.773	30.35	9	3	12	68	649	71.0339	5.21143
	A2	Sequence	# PSMs	# Proteins	# Protein Groups	Protein Group Accessions	Modifications	ΔCn	q-Value	PEP	XCorr	Charge	MH+ [Da]	ΔM [ppm]	RT [min]	# Missed Cleavages
	High	IEDTIEGAIQWLDGNQLAEADEFEDK	1	1	1	A0A218XXE1		0	0	0.002388	4.66198	3	2949.37	2.61846	105.255	0
	High	IINEPTAAAIAYGLDK	13	15	4	A0A218XJZ9;A0A218XAR6;A0A218XXE1;A0A2I0L1X1		0	0	3.414e-07	4.47306	2	1659.89	-0.502756	58.3567	0
	High	SINPDEAVAYGAAVQAAILSGEGNEK	2	8	2	A0A218XXE1;A0A2I0L1X1		0.0068	0	3.54e-05	4.355	3	2574.27	0.100044	88.9185	0
	High	EQVFSTYSDNQPGVLIQVYEGER	3	9	2	A0A218XXE1;A0A2I0L1X1		0	0	0.0003179	4.19481	3	2658.27	-0.78353	75.3517	0
	High	NAVVTVPAYFNDSQR	9	11	3	A0A218XAR6;A0A218XXE1;A0A2I0L1X1		0	0	8.635e-05	3.86621	2	1680.84	1.1386	45.3553	0
	High	ATAGDTHLGGEDFDNR	10	15	3	A0A218XXE1;A0A218XAR6;A0A2I0L1X1		0	0	1.75e-06	3.40901	2	1675.73	-0.868669	18.0467	0
	High	NQVAmNPTNTVFDAK	4	1	1	A0A218XXE1	M5(Oxidation)	0	0	0.004635	3.36268	2	1665.79	-0.127092	25.5244	0
	High	VEIIANDQGNR	6	11	3	A0A218XXE1;A0A218XAR6;A0A2I0L1X1		0	0	0.002002	3.06949	2	1228.63	-1.19384	19.8167	0
	High	EIAEAYLGTNVK	3	1	1	A0A218XXE1		0	0	0.006091	2.9899	2	1307.68	-0.809242	30.546	0
	High	TTPSYVAFTDTER	14	10	2	A0A218XXE1;A0A218XAR6		0	0	0.0007133	2.98684	2	1487.7	0.758806	31.9274	0
	High	VQQLLQDFFNGK	1	10	2	A0A218XXE1;A0A2I0L1X1		0	0	0.008109	2.54813	2	1436.75	-0.0555928	65.5942	0
	High	DAGVIAGLNVMR	1	6	2	A0A218XXE1;A0A2I0L1X1		0	0.001	0.04031	2.35666	2	1215.65	0.23008	52.0411	0
	Medium	NQVAMNPTNTVFDAK	1	1	1	A0A218XXE1		0	0.01	0.1598	2.55718	2	1649.8	1.89486	33.5436	0
A0A6P8CJ16	Glyceraldehyde-3-phosphate dehydrogenase OS=Punica granatum OX=22663 GN=LOC116197931 PE=3 SV=1 - [A0A6P8CJ16_PUNGR]	214.54	32.64	3	2	8	60	337	36.703	7.88428
	A2	Sequence	# PSMs	# Proteins	# Protein Groups	Protein Group Accessions	Modifications	ΔCn	q-Value	PEP	XCorr	Charge	MH+ [Da]	ΔM [ppm]	RT [min]	# Missed Cleavages
	High	NPEEIPWAETGAEYIVESTGVFTDKDK	3	3	1	A0A6P8CJ16		0	0	6.016e-06	6.81344	3	3025.44	1.65074	93.4188	1
	High	NPEEIPWAETGAEYIVESTGVFTDK	6	3	1	A0A6P8CJ16		0	0	3.813e-09	5.59658	3	2782.31	0.0737643	103.016	0
	High	GILGYTEDDVVSTDFVGDNR	15	3	2	A0A218WNT9;A0A6P8CJ16		0	0	8.298e-10	5.32373	2	2172.01	0.155516	70.0278	0
	High	VPTVDVSVVDLTVR	15	6	3	A0A218WNT9;A0A2I0L8L2;A0A6P8CJ16		0	0	1.403e-06	3.84846	2	1498.85	0.0617466	66.098	0
	High	AASFNIIPSSTGAAK	12	7	3	A0A218WNT9;A0A2I0L8L2;A0A6P8CJ16		0	0	3.089e-05	3.29457	2	1434.76	0.5421	35.5594	0
	High	LVSWYDNEWGYSTR	2	3	2	A0A218WNT9;A0A6P8CJ16		0	0	0.0005784	2.80831	2	1775.8	-2.20283	61.1075	0
	High	IGINGFGR	6	6	3	A0A218WNT9;A0A2I0L8L2;A0A6P8CJ16		0	0	0.01724	2.46516	2	833.463	0.311986	27.7368	0
	Medium	DAPMFVVGVNEK	1	6	3	A0A218WNT9;A0A2I0L8L2;A0A6P8CJ16		0	0.011	0.1644	1.9527	2	1305.65	-0.955516	45.7432	0
A0A218VT60	receptor protein kinase TMK1-like OS=Punica granatum OX=22663 GN=LOC116199642 PE=3 SV=1 - [A0A218VT60_PUNGR]	211.766	7.82	2	6	6	64	959	103.823	6.69775
	A2	Sequence	# PSMs	# Proteins	# Protein Groups	Protein Group Accessions	Modifications	ΔCn	q-Value	PEP	XCorr	Charge	MH+ [Da]	ΔM [ppm]	RT [min]	# Missed Cleavages
	High	LILANNDLTGTIPSELTK	15	1	1	A0A218VT60		0	0	8.093e-10	5.22698	2	1913.06	0.540962	67.9335	0
	High	LPNLQDLDVSNNR	17	1	1	A0A218VT60		0	0	6.259e-06	3.94198	2	1497.77	0.00754374	47.5185	0
	High	DNQLTGVVPDSLLK	9	2	1	A0A218VT60		0	0	4.628e-06	3.83881	2	1498.81	0.233342	60.8626	0
	High	MGLTGIISPDYSK	2	1	1	A0A218VT60		0	0	8.531e-06	3.68626	2	1381.7	0.0386256	49.7528	0
	High	VTTLLSIVK	19	1	1	A0A218VT60		0	0	0.001647	2.62008	2	973.629	-0.305508	46.0534	0
	High	NLWFLSLR	2	2	1	A0A218VT60		0	0.001	0.02167	2.1567	2	1048.59	-0.768766	78.1867	0
A0A059STC4	Non-specific lipid-transfer protein OS=Punica granatum OX=22663 GN=LOC116200037 PE=1 SV=1 - [A0A059STC4_PUNGR]	205.519	43.33	4	4	4	64	120	11.9471	8.73389
	A2	Sequence	# PSMs	# Proteins	# Protein Groups	Protein Group Accessions	Modifications	ΔCn	q-Value	PEP	XCorr	Charge	MH+ [Da]	ΔM [ppm]	RT [min]	# Missed Cleavages
	High	SASTSISGINYGLVASLPAK	33	2	1	A0A059STC4		0	0	5.393e-09	4.83337	2	1936.04	0.168761	65.3169	0
	High	SAGGAVPPAccSGIK	16	2	1	A0A059STC4	C10(Carbamidomethyl); C11(Carbamidomethyl)	0	0	0.001805	3.22349	2	1431.67	0.301452	20.3224	0
	High	cGVNIPYK	13	4	1	A0A059STC4	C1(Carbamidomethyl)	0	0	0.005671	2.82932	2	950.476	-0.0192606	22.6745	0
	High	ISPSTDcAR	2	2	1	A0A059STC4	C7(Carbamidomethyl)	0	0.002	0.04552	2.15095	2	1006.46	-0.0591161	13.5947	0
A0A2I0ISC5	Uncharacterized protein OS=Punica granatum OX=22663 GN=CRG98_032716 PE=4 SV=1 - [A0A2I0ISC5_PUNGR]	203.6	77.32	2	5	5	66	97	11.0063	5.47803
	A2	Sequence	# PSMs	# Proteins	# Protein Groups	Protein Group Accessions	Modifications	ΔCn	q-Value	PEP	XCorr	Charge	MH+ [Da]	ΔM [ppm]	RT [min]	# Missed Cleavages
	High	AANRPIEYDsDDEYIVPR	20	2	1	A0A2I0ISC5	S10(Phospho)	0	0	3.11e-05	5.71469	3	2202.97	0.345998	45.1275	0
	High	YGLDTSEFTYNPSEsGR	14	2	1	A0A2I0ISC5	S15(Phospho)	0	0	4.272e-05	5.11562	2	2002.81	-0.352754	58.3142	0
	High	YGLDTSEFTYNPSESGR	13	2	1	A0A2I0ISC5		0	0	8.865e-08	4.55059	2	1922.84	0.406041	51.2211	0
	High	QPLINRPPPPATGVPVAGALDQRPSR	7	2	1	A0A2I0ISC5		0	0	0.001734	4.18249	4	2704.5	0.338813	43.1914	0
	High	FQQVSAQPAEER	11	2	1	A0A2I0ISC5		0	0	0.0001277	3.17182	2	1389.68	0.122057	18.9217	0
	Medium	EKYGLDTSEFTYNPSESGR	1	2	1	A0A2I0ISC5		0	0.036	0.4398	2.78604	2	2179.96	-8.20784	55.078	1
A0A218WZE7	Phospholipase D OS=Punica granatum OX=22663 GN=LOC116198885 PE=3 SV=1 - [A0A218WZE7_PUNGR]	201.782	17.95	5	9	9	66	808	91.9582	6.04932
	A2	Sequence	# PSMs	# Proteins	# Protein Groups	Protein Group Accessions	Modifications	ΔCn	q-Value	PEP	XCorr	Charge	MH+ [Da]	ΔM [ppm]	RT [min]	# Missed Cleavages
	High	YPIGVSGEGVVcELPGFEHFPDTK	1	1	1	A0A218WZE7	C12(Carbamidomethyl)	0	0	0.001063	4.91297	3	2634.25	-0.453341	75.1263	0
	High	SIDGGAAFGFPETPEDAAR	8	1	1	A0A218WZE7		0	0	1.611e-07	4.63743	2	1907.88	0.261954	56.2994	0
	High	AYVPVEELLGGEEVDR	13	1	1	A0A218WZE7		0	0	7.222e-06	3.86736	3	1774.88	-0.976351	68.158	0
	High	LEGPIAWDVLYNFEQR	6	1	1	A0A218WZE7		0	0	6.674e-05	3.81288	2	1949.97	-3.96324	95.6519	0
	High	SGEYEPSEKPEPDSDYIR	5	1	1	A0A218WZE7		0	0	2.332e-05	3.57166	2	2097.93	0.368654	22.5998	0
	High	ELDNVIIPPSPVMYPDDPER	5	1	1	A0A218WZE7		0	0	0.003224	3.55657	2	2296.11	-1.0391	75.3235	0
	High	ELDNVIIPPSPVmYPDDPER	6	1	1	A0A218WZE7	M13(Oxidation)	0	0	0.003735	3.33429	3	2312.11	1.24076	68.8002	0
	High	SIQDAYINAIR	13	5	1	A0A218WZE7		0	0	0.001023	2.8994	2	1263.67	0.109065	40.1006	0
	High	DDNPIGASLIGR	6	1	1	A0A218WZE7		0	0	0.0007862	2.88707	2	1227.63	0.297328	43.7322	0
	High	LYATIDLGK	3	1	1	A0A218WZE7		0	0.001	0.03001	1.52318	2	993.562	0.132661	34.4276	0
A0A218XIM6	aquaporin PIP2-7 OS=Punica granatum OX=22663 GN=LOC116201046 PE=3 SV=1 - [A0A218XIM6_PUNGR]	201.461	12.94	7	3	3	65	286	30.6289	7.37158
	A2	Sequence	# PSMs	# Proteins	# Protein Groups	Protein Group Accessions	Modifications	ΔCn	q-Value	PEP	XCorr	Charge	MH+ [Da]	ΔM [ppm]	RT [min]	# Missed Cleavages
	High	YGGGANELADGYSK	17	6	1	A0A218XIM6		0	0	6.931e-06	5.13221	2	1401.63	0.92095	19.8411	0
	High	EVELEPPPEHSAK	30	2	1	A0A218XIM6		0	0	0.0003102	3.77825	2	1461.72	0.766787	16.7554	0
	High	SFGAAVIYNK	18	2	1	A0A218XIM6		0	0	1.363e-05	3.59506	1	1069.57	0.834192	29.1154	0
A0A2I0J391	Remorin_N domain-containing protein (Fragment) OS=Punica granatum OX=22663 GN=CRG98_028849 PE=4 SV=1 - [A0A2I0J391_PUNGR]	199.592	75.58	2	3	3	49	86	9.12454	4.44971
	A2	Sequence	# PSMs	# Proteins	# Protein Groups	Protein Group Accessions	Modifications	ΔCn	q-Value	PEP	XCorr	Charge	MH+ [Da]	ΔM [ppm]	RT [min]	# Missed Cleavages
	High	KVELESSSEPPPPPPAPSAEPEPEPEPAEAPK	15	2	1	A0A2I0J391		0	0	8.719e-09	7.78836	3	3316.62	1.44258	41.8901	1
	High	APAVVEKPTESAEK	11	2	1	A0A2I0J391		0	0	2.157e-07	4.18395	3	1455.77	-0.513568	13.859	0
	High	AVVPPPLPPTEEKPAEEPK	23	2	1	A0A2I0J391		0	0	0.0001977	3.48496	3	2025.09	0.0127988	33.3616	0
A0A218XLR8	Uncharacterized protein OS=Punica granatum OX=22663 GN=CDL15_Pgr029042 PE=4 SV=1 - [A0A218XLR8_PUNGR]	196.358	70.63	3	4	4	46	143	14.7592	4.15771
	A2	Sequence	# PSMs	# Proteins	# Protein Groups	Protein Group Accessions	Modifications	ΔCn	q-Value	PEP	XCorr	Charge	MH+ [Da]	ΔM [ppm]	RT [min]	# Missed Cleavages
	High	VDTEEAASKEEAQEEVK	7	3	1	A0A218XLR8		0	0	1.709e-07	5.60883	3	1891.88	0.0877316	14.7564	1
	High	EPAAAEEVAAPAAPTAEPEAAAK	24	3	1	A0A218XLR8		0	0	3.435e-08	5.36291	2	2162.06	-0.105707	32.4741	0
	High	AAEPEATPAETEAEAPAEVK	13	3	1	A0A218XLR8		0	0	1.943e-09	5.05237	2	2010.95	-0.473846	24.7724	0
	High	EEAVESTPAAAEEAVPAEDDKKPVAEEKPEVAAAPQVAAEK	2	2	1	A0A218XLR8		0	0	0.0006885	4.85461	5	4201.07	-0.35661	38.1324	1
A0A2I0L1X1	Uncharacterized protein OS=Punica granatum OX=22663 GN=CRG98_005029 PE=3 SV=1 - [A0A2I0L1X1_PUNGR]	195.649	29.08	8	3	11	61	588	64.3928	5.32568
	A2	Sequence	# PSMs	# Proteins	# Protein Groups	Protein Group Accessions	Modifications	ΔCn	q-Value	PEP	XCorr	Charge	MH+ [Da]	ΔM [ppm]	RT [min]	# Missed Cleavages
	High	IINEPTAAAIAYGLDK	13	15	4	A0A218XJZ9;A0A218XAR6;A0A218XXE1;A0A2I0L1X1		0	0	3.414e-07	4.47306	2	1659.89	-0.502756	58.3567	0
	High	SINPDEAVAYGAAVQAAILSGEGNEK	2	8	2	A0A218XXE1;A0A2I0L1X1		0.0068	0	3.54e-05	4.355	3	2574.27	0.100044	88.9185	0
	High	EQVFSTYSDNQPGVLIQVYEGER	3	9	2	A0A218XXE1;A0A2I0L1X1		0	0	0.0003179	4.19481	3	2658.27	-0.78353	75.3517	0
	High	NAVVTVPAYFNDSQR	9	11	3	A0A218XAR6;A0A218XXE1;A0A2I0L1X1		0	0	8.635e-05	3.86621	2	1680.84	1.1386	45.3553	0
	High	ATAGDTHLGGEDFDNR	10	15	3	A0A218XXE1;A0A218XAR6;A0A2I0L1X1		0	0	1.75e-06	3.40901	2	1675.73	-0.868669	18.0467	0
	High	EIAEAYLGTTVK	8	3	1	A0A2I0L1X1		0	0	0.005775	3.16463	2	1294.69	2.11378	35.8165	0
	High	VEIIANDQGNR	6	11	3	A0A218XXE1;A0A218XAR6;A0A2I0L1X1		0	0	0.002002	3.06949	2	1228.63	-1.19384	19.8167	0
	High	TTPSYVAFTDSER	7	3	1	A0A2I0L1X1		0	0	0.003901	2.89979	2	1473.69	0.037487	31.3394	0
	High	VQQLLQDFFNGK	1	10	2	A0A218XXE1;A0A2I0L1X1		0	0	0.008109	2.54813	2	1436.75	-0.0555928	65.5942	0
	High	DAGVIAGLNVMR	1	6	2	A0A218XXE1;A0A2I0L1X1		0	0.001	0.04031	2.35666	2	1215.65	0.23008	52.0411	0
	High	NQVAMNPINTVFDAK	1	3	1	A0A2I0L1X1		0	0.002	0.04454	3.02318	2	1661.83	-0.403822	54.3862	0
A0A218XC43	Phosphopyruvate hydratase OS=Punica granatum OX=22663 GN=LOC116207710 PE=3 SV=1 - [A0A218XC43_PUNGR]	191.2	32.66	3	5	9	56	444	48.0136	5.57959
	A2	Sequence	# PSMs	# Proteins	# Protein Groups	Protein Group Accessions	Modifications	ΔCn	q-Value	PEP	XCorr	Charge	MH+ [Da]	ΔM [ppm]	RT [min]	# Missed Cleavages
	High	AAVPSGASTGIYEALELR	17	5	2	A0A218W9U0;A0A218XC43		0	0	4.837e-08	5.24698	2	1804.94	-0.0809139	64.4818	0
	High	YGQDATNVGDEGGFAPNIQENK	5	5	2	A0A218W9U0;A0A218XC43		0	0	9.876e-08	4.88368	2	2324.04	-0.582578	37.9686	0
	High	IEEELGAEAVYAGANFR	3	2	1	A0A218XC43		0	0	1.718e-05	4.08717	2	1838.89	0.068597	57.3033	0
	High	GNPTVETDVTLDDGTFAR	1	2	1	A0A218XC43		0	0	3.781e-06	3.89688	2	1907.9	0.650119	45.915	0
	High	SGETEDTFIADLSVGLATGQIK	8	5	2	A0A218W9U0;A0A218XC43		0	0	0.0003532	3.86925	3	2252.13	-0.756012	93.8075	0
	High	AVENVNTIIGPALVGK	2	2	1	A0A218XC43		0	0	0.000346	3.36878	2	1594.92	-0.422773	56.9104	0
	High	VNQIGSVTESIEAVK	3	2	1	A0A218XC43		0	0	0.002358	3.08379	2	1573.84	-0.11826	44.0359	0
	High	EDQTYDLNFK	1	2	1	A0A218XC43		0	0	0.01757	1.94383	2	1272.57	-0.514943	32.6189	0
	High	EGLELLK	16	5	2	A0A218W9U0;A0A218XC43		0	0.002	0.04928	2.39247	2	801.472	0.273362	30.1228	0
A0A218XSW9	major allergen Pru ar 1-like OS=Punica granatum OX=22663 GN=LOC116209522 PE=4 SV=1 - [A0A218XSW9_PUNGR]	183.939	44.94	6	6	6	67	158	17.582	5.61768
	A2	Sequence	# PSMs	# Proteins	# Protein Groups	Protein Group Accessions	Modifications	ΔCn	q-Value	PEP	XCorr	Charge	MH+ [Da]	ΔM [ppm]	RT [min]	# Missed Cleavages
	High	SIDFIEGDGGVGSIK	12	1	1	A0A218XSW9		0	0	7.822e-07	3.88586	2	1493.75	0.270143	52.2591	0
	High	YTLIDSDISFDK	9	1	1	A0A218XSW9		0	0	0.000153	3.24671	2	1416.69	0.105474	56.5634	0
	High	ALIVDSHNLIPK	28	3	1	A0A218XSW9		0	0	0.01285	3.06818	2	1319.77	-0.636261	39.917	0
	High	EGVELKEEEIK	7	1	1	A0A218XSW9		0	0	0.004313	2.9969	3	1302.68	0.230295	18.9423	1
	High	IDAIDVEK	6	4	1	A0A218XSW9		0	0	0.01167	2.49673	1	902.482	-0.901464	22.7669	0
	High	VVEEYLLANPDAY	5	1	1	A0A218XSW9		0	0.002	0.04668	3.16463	2	1495.73	0.2058	68.6189	0
A0A2I0JD79	t-SNARE coiled-coil homology domain-containing protein OS=Punica granatum OX=22663 GN=CRG98_025394 PE=4 SV=1 - [A0A2I0JD79_PUNGR]	183.803	42.06	2	7	7	52	252	27.8975	5.2749
	A2	Sequence	# PSMs	# Proteins	# Protein Groups	Protein Group Accessions	Modifications	ΔCn	q-Value	PEP	XCorr	Charge	MH+ [Da]	ΔM [ppm]	RT [min]	# Missed Cleavages
	High	DLAVLVHEQGVVIDDIQSNIENSSAATTQAR	3	2	1	A0A2I0JD79		0	0	3.642e-10	6.96431	3	3293.68	4.86501	91.9279	0
	High	ESAYAPAGPPSTSITISESVEPDASK	7	2	1	A0A2I0JD79		0	0	8.037e-10	4.99678	2	2591.23	-0.42467	53.1486	0
	High	EVEEQIGQANEIFR	11	2	1	A0A2I0JD79		0	0	3.921e-06	4.55106	2	1661.81	0.302598	44.0243	0
	High	SLSESDHDLDVNASK	19	2	1	A0A2I0JD79		0	0	5.193e-08	4.3908	2	1616.74	1.36802	18.2724	0
	High	LVDAIGTAK	10	2	1	A0A2I0JD79		0	0	0.006527	2.5547	2	887.52	0.0570739	20.0018	0
	High	ESAYAPAGPPSTSITISESVEPDASKR	1	2	1	A0A2I0JD79		0	0.003	0.06654	3.07969	3	2747.33	-0.93307	45.6311	1
	High	DQEQQPFLmK	1	2	1	A0A2I0JD79	M9(Oxidation)	0	0.006	0.1186	2.75157	2	1279.6	0.211255	23.7878	0
A0A218VZ38	hypersensitive-induced reaction 1 protein-like OS=Punica granatum OX=22663 GN=LOC116213011 PE=4 SV=1 - [A0A218VZ38_PUNGR]	180.726	27.97	2	3	7	74	286	31.3101	5.59229
	A2	Sequence	# PSMs	# Proteins	# Protein Groups	Protein Group Accessions	Modifications	ΔCn	q-Value	PEP	XCorr	Charge	MH+ [Da]	ΔM [ppm]	RT [min]	# Missed Cleavages
	High	DSVLGFSENVPGTTAK	10	4	2	A0A6P8EE48;A0A218VZ38		0	0	1.998e-06	4.37599	2	1621.81	0.8656	47.6787	0
	High	GQIQAYVFDVIR	2	4	2	A0A6P8EE48;A0A218VZ38		0	0	0.001413	3.48713	2	1408.76	1.4497	71.0713	0
	High	SSTVFIPHGPGAVR	10	1	1	A0A218VZ38		0	0	0.0001206	3.28857	3	1424.76	-0.993222	28.3778	0
	High	LNLDDAFEQK	12	1	1	A0A218VZ38		0	0	0.001269	3.08333	2	1192.58	0.322967	39.8784	0
	High	QAIVDGLR	2	7	3	A0A6P8EE48;A0A218VZ38;A0A218WTZ5		0	0	0.00622	2.89438	1	871.5	-0.0786416	23.4757	0
	High	YLAGLGIAR	33	5	3	A0A6P8EE48;A0A218VZ38;A0A218WTZ5		0	0	0.01431	2.2362	2	933.552	0.143657	34.518	0
	High	EGLLQASSAAN	5	1	1	A0A218VZ38		0	0.001	0.04106	3.16908	1	1060.53	-1.15457	27.865	0
A0A218VWI6	UTP--glucose-1-phosphate uridylyltransferase OS=Punica granatum OX=22663 GN=LOC116208282 PE=3 SV=1 - [A0A218VWI6_PUNGR]	179.635	27.79	4	6	9	57	475	52.0725	6.56592
	A2	Sequence	# PSMs	# Proteins	# Protein Groups	Protein Group Accessions	Modifications	ΔCn	q-Value	PEP	XCorr	Charge	MH+ [Da]	ΔM [ppm]	RT [min]	# Missed Cleavages
	High	VQLLEIAQVPDEHVSEFK	4	5	2	A0A218VWI6;A0A6P8DA92		0	0	2.475e-06	5.26979	3	2081.09	-0.193999	63.2044	0
	High	AAVAGLHQISDNEK	16	3	1	A0A218VWI6		0	0	6.428e-07	4.26663	3	1452.74	-0.123291	17.6545	0
	High	ATSDLLLVQSDLYNLVDGFVVQNK	1	3	1	A0A218VWI6		0	0	6.053e-05	3.95862	3	2651.4	3.32019	115.037	0
	High	VLQLETAAGAAIR	11	6	2	A0A218VWI6;A0A6P8DA92		0	0	0.001063	3.31469	2	1312.76	-0.0403121	40.6925	0
	High	IFNTNNLWVNLK	3	6	2	A0A218VWI6;A0A6P8DA92		0	0	0.001387	3.26775	2	1475.8	-0.411264	66.7395	0
	High	VNPANPSIELGPEFK	5	3	1	A0A218VWI6		0	0	0.0003738	3.11311	2	1611.84	0.173091	48.3189	0
	High	SIPSIIELDSLK	6	3	1	A0A218VWI6		0	0	0.004811	2.88619	2	1314.75	0.0480797	67.4193	0
	High	LEIPDGSVLENK	3	3	1	A0A218VWI6		0	0	0.002	2.21382	2	1313.7	0.247134	43.8251	0
	High	TPTDEVVVPYDR	8	3	1	A0A218VWI6		0	0.001	0.02889	3.01281	2	1390.68	-1.81253	30.8412	0
A0A6P8C7A6	CASP-like protein OS=Punica granatum OX=22663 GN=LOC116193031 PE=3 SV=1 - [A0A6P8C7A6_PUNGR]	179.336	33.57	2	2	2	47	140	14.8488	4.67822
	A2	Sequence	# PSMs	# Proteins	# Protein Groups	Protein Group Accessions	Modifications	ΔCn	q-Value	PEP	XCorr	Charge	MH+ [Da]	ΔM [ppm]	RT [min]	# Missed Cleavages
	High	VEEAPPPLEPEAAEAPPPEAEGEAPPK	41	2	1	A0A6P8C7A6		0	0	2.488e-08	5.45867	3	2748.33	0.380509	49.1351	0
	High	EAPPPPPPINTcILVDGILR	6	2	1	A0A6P8C7A6	C12(Carbamidomethyl)	0	0	0.0004208	3.90347	3	2169.18	1.42805	88.7099	0
A0A218WV62	actin-7 OS=Punica granatum OX=22663 GN=LOC116211173 PE=3 SV=1 - [A0A218WV62_PUNGR]	179.273	18.83	15	4	4	48	377	41.6689	5.49072
	A2	Sequence	# PSMs	# Proteins	# Protein Groups	Protein Group Accessions	Modifications	ΔCn	q-Value	PEP	XCorr	Charge	MH+ [Da]	ΔM [ppm]	RT [min]	# Missed Cleavages
	High	LAYVALDYEQELETAK	12	3	1	A0A218WV62		0	0	1.593e-07	4.6562	2	1855.93	-0.016517	63.6942	0
	High	VAPEEHPVLLTEAPLNPK	24	14	1	A0A218WV62		0	0	1.097e-06	4.65533	3	1954.06	-0.0696461	43.4194	0
	High	DLYGNIVLSGGSTmFPGIADR	3	13	1	A0A218WV62	M14(Oxidation)	0	0	8.61e-06	4.53082	3	2199.08	0.36633	81.8375	0
	High	NYELPDGQVITIGAER	7	3	1	A0A218WV62		0	0	1.993e-06	3.90686	2	1774.9	0.58459	60.4365	0
	High	DLYGNIVLSGGSTMFPGIADR	2	13	1	A0A218WV62		0	0	0.000428	2.72897	2	2183.08	-1.50677	92.799	0
A0A218XAR6	Uncharacterized protein OS=Punica granatum OX=22663 GN=CDL15_Pgr007916 PE=3 SV=1 - [A0A218XAR6_PUNGR]	176.966	18.7	8	1	7	55	583	63.5725	5.2749
	A2	Sequence	# PSMs	# Proteins	# Protein Groups	Protein Group Accessions	Modifications	ΔCn	q-Value	PEP	XCorr	Charge	MH+ [Da]	ΔM [ppm]	RT [min]	# Missed Cleavages
	High	IINEPTAAAIAYGLDK	13	15	4	A0A218XJZ9;A0A218XAR6;A0A218XXE1;A0A2I0L1X1		0	0	3.414e-07	4.47306	2	1659.89	-0.502756	58.3567	0
	High	SINPDEAVAYGAAVQAAILSGEGDQK	2	3	1	A0A218XAR6		0	0	1.445e-05	4.20319	3	2574.27	0.38456	88.6266	0
	High	NAVVTVPAYFNDSQR	9	11	3	A0A218XAR6;A0A218XXE1;A0A2I0L1X1		0	0	8.635e-05	3.86621	2	1680.84	1.1386	45.3553	0
	High	ATAGDTHLGGEDFDNR	10	15	3	A0A218XXE1;A0A218XAR6;A0A2I0L1X1		0	0	1.75e-06	3.40901	2	1675.73	-0.868669	18.0467	0
	High	VEIIANDQGNR	6	11	3	A0A218XXE1;A0A218XAR6;A0A2I0L1X1		0	0	0.002002	3.06949	2	1228.63	-1.19384	19.8167	0
	High	TTPSYVAFTDTER	14	10	2	A0A218XXE1;A0A218XAR6		0	0	0.0007133	2.98684	2	1487.7	0.758806	31.9274	0
	Medium	DAGAIAGLNVLR	1	5	1	A0A218XAR6		0	0.021	0.2849	2.21571	2	1169.66	-1.48453	52.751	0
A0A218WNT9	Glyceraldehyde-3-phosphate dehydrogenase OS=Punica granatum OX=22663 GN=LOC116213897 PE=3 SV=1 - [A0A218WNT9_PUNGR]	176.317	27	1	1	7	53	337	36.5079	6.65381
	A2	Sequence	# PSMs	# Proteins	# Protein Groups	Protein Group Accessions	Modifications	ΔCn	q-Value	PEP	XCorr	Charge	MH+ [Da]	ΔM [ppm]	RT [min]	# Missed Cleavages
	High	GILGYTEDDVVSTDFVGDNR	15	3	2	A0A218WNT9;A0A6P8CJ16		0	0	8.298e-10	5.32373	2	2172.01	0.155516	70.0278	0
	High	VPTVDVSVVDLTVR	15	6	3	A0A218WNT9;A0A2I0L8L2;A0A6P8CJ16		0	0	1.403e-06	3.84846	2	1498.85	0.0617466	66.098	0
	High	AASFNIIPSSTGAAK	12	7	3	A0A218WNT9;A0A2I0L8L2;A0A6P8CJ16		0	0	3.089e-05	3.29457	2	1434.76	0.5421	35.5594	0
	High	LVSWYDNEWGYSTR	2	3	2	A0A218WNT9;A0A6P8CJ16		0	0	0.0005784	2.80831	2	1775.8	-2.20283	61.1075	0
	High	IGINGFGR	6	6	3	A0A218WNT9;A0A2I0L8L2;A0A6P8CJ16		0	0	0.01724	2.46516	2	833.463	0.311986	27.7368	0
	High	VIISAPSK	2	1	1	A0A218WNT9		0	0.002	0.05547	1.86393	2	814.503	-0.347425	18.7789	0
	Medium	DAPMFVVGVNEK	1	6	3	A0A218WNT9;A0A2I0L8L2;A0A6P8CJ16		0	0.011	0.1644	1.9527	2	1305.65	-0.955516	45.7432	0
A0A6P8BZ30	Glycerophosphodiester phosphodiesterase OS=Punica granatum OX=22663 GN=LOC116190032 PE=4 SV=1 - [A0A6P8BZ30_PUNGR]	175.238	11.51	4	7	7	66	756	82.5911	5.87158
	A2	Sequence	# PSMs	# Proteins	# Protein Groups	Protein Group Accessions	Modifications	ΔCn	q-Value	PEP	XCorr	Charge	MH+ [Da]	ΔM [ppm]	RT [min]	# Missed Cleavages
	High	DLATVYLTQGIGSR	12	3	1	A0A6P8BZ30		0	0	8.134e-07	3.96574	2	1493.8	0.445233	61.231	0
	High	WLTLSGNPPLVIAR	13	3	1	A0A6P8BZ30		0	0	7.89e-05	3.758	2	1536.89	-0.830227	75.8385	0
	High	SVPVSYISSPEVNFLR	1	3	1	A0A6P8BZ30		0	0	0.0004435	3.32427	2	1793.95	1.2893	68.4676	0
	High	FVSLSDFLALAR	8	3	1	A0A6P8BZ30		0	0	3.935e-05	3.19906	2	1338.74	-0.224609	95.342	0
	High	DEAGIcASDLR	7	2	1	A0A6P8BZ30	C6(Carbamidomethyl)	0	0	0.01949	2.71437	2	1206.54	-0.367824	25.2655	0
	High	TFASGILVPK	24	3	1	A0A6P8BZ30		0	0	0.004071	2.29171	2	1032.61	0.307142	39.395	0
	High	SFANSVAVTK	1	3	1	A0A6P8BZ30		0	0	0.01636	1.54702	2	1023.55	0.0619112	21.257	0
A0A2I0HJT1	Uncharacterized protein OS=Punica granatum OX=22663 GN=CRG98_047863 PE=3 SV=1 - [A0A2I0HJT1_PUNGR]	173.258	14.54	3	5	5	47	564	62.974	8.25049
	A2	Sequence	# PSMs	# Proteins	# Protein Groups	Protein Group Accessions	Modifications	ΔCn	q-Value	PEP	XCorr	Charge	MH+ [Da]	ΔM [ppm]	RT [min]	# Missed Cleavages
	High	VSYITASPLGVPQQVIAINDK	15	3	1	A0A2I0HJT1		0	0	3.603e-09	4.9885	2	2213.22	0.0541005	74.2898	0
	High	TENLDSWYLGQETYVR	9	3	1	A0A2I0HJT1		0	0	8.585e-08	4.77219	2	1973.92	-1.23861	64.6343	0
	High	ATLSGISYVNPTTPIR	13	3	1	A0A2I0HJT1		0	0	3.994e-07	4.62413	2	1689.92	0.414759	50.1899	0
	High	ASGPLPDAPDDEFDK	8	3	1	A0A2I0HJT1		0	0	0.001684	2.60474	2	1573.7	1.05829	37.5663	0
	High	TELPIPDNALFcGK	2	3	1	A0A2I0HJT1	C12(Carbamidomethyl)	0	0.004	0.07928	2.90007	2	1574.79	-1.7877	64.1316	0
A0A218X9I2	fasciclin-like arabinogalactan protein 1 OS=Punica granatum OX=22663 GN=LOC116190200 PE=3 SV=1 - [A0A218X9I2_PUNGR]	169.14	29.16	2	7	7	42	415	43.6374	5.65576
	A2	Sequence	# PSMs	# Proteins	# Protein Groups	Protein Group Accessions	Modifications	ΔCn	q-Value	PEP	XCorr	Charge	MH+ [Da]	ΔM [ppm]	RT [min]	# Missed Cleavages
	High	ITGTLLDEQPLAVYSTDK	17	2	1	A0A218X9I2		0	0	1.821e-06	5.35436	3	1964.02	0.20261	63.6663	0
	High	TYQDNAEGGVTVFcPLDDPFK	5	2	1	A0A218X9I2	C14(Carbamidomethyl)	0	0	1.575e-08	5.04312	2	2373.07	0.474281	75.175	0
	High	VGLGPEDNGGTLSTYFVK	4	1	1	A0A218X9I2		0	0	4.174e-09	4.9691	2	1853.93	0.513168	60.8698	0
	High	YDFTVQNEGEEVTLK	2	2	1	A0A218X9I2		0	0	1.273e-06	4.21773	2	1771.84	0.274041	48.9938	0
	High	AFADTLLANPDAMK	2	2	1	A0A218X9I2		0	0	1.17e-06	3.96542	2	1477.73	-0.487516	53.4115	0
	High	AFADTLLANPDAmK	10	2	1	A0A218X9I2	M13(Oxidation)	0	0	8.191e-06	3.11574	2	1493.73	0.225114	41.9727	0
	High	SNNGPMNTLATDGASK	1	2	1	A0A218X9I2		0	0	0.0006444	2.28078	2	1577.72	-2.49591	19.1484	0
	Medium	TAFLEFLAVPmYLSmSmLK	1	2	1	A0A218X9I2	M11(Oxidation); M15(Oxidation); M17(Oxidation)	0	0.034	0.4186	2.34962	3	2240.1	-1.12048	103.813	0
A0A2I0L8L2	Glyceraldehyde-3-phosphate dehydrogenase OS=Punica granatum OX=22663 GN=CRG98_002538 PE=3 SV=1 - [A0A2I0L8L2_PUNGR]	160.167	27.3	3	2	6	51	293	31.6685	8.30908
	A2	Sequence	# PSMs	# Proteins	# Protein Groups	Protein Group Accessions	Modifications	ΔCn	q-Value	PEP	XCorr	Charge	MH+ [Da]	ΔM [ppm]	RT [min]	# Missed Cleavages
	High	GILGYTEDDVVSTDFVGDSR	6	2	1	A0A2I0L8L2		0	0	1.979e-08	5.05034	2	2145	0.913958	70.198	0
	High	VPTVDVSVVDLTVR	15	6	3	A0A218WNT9;A0A2I0L8L2;A0A6P8CJ16		0	0	1.403e-06	3.84846	2	1498.85	0.0617466	66.098	0
	High	LEKPATYEEIK	11	3	1	A0A2I0L8L2		0	0	0.000151	3.30985	3	1320.7	-0.521849	17.2819	0
	High	AASFNIIPSSTGAAK	12	7	3	A0A218WNT9;A0A2I0L8L2;A0A6P8CJ16		0	0	3.089e-05	3.29457	2	1434.76	0.5421	35.5594	0
	High	IGINGFGR	6	6	3	A0A218WNT9;A0A2I0L8L2;A0A6P8CJ16		0	0	0.01724	2.46516	2	833.463	0.311986	27.7368	0
	Medium	DAPMFVVGVNEK	1	6	3	A0A218WNT9;A0A2I0L8L2;A0A6P8CJ16		0	0.011	0.1644	1.9527	2	1305.65	-0.955516	45.7432	0
A0A218WTZ5	hypersensitive-induced response protein 1 OS=Punica granatum OX=22663 GN=LOC116210401 PE=4 SV=1 - [A0A218WTZ5_PUNGR]	158.943	27.72	3	5	7	68	285	31.1709	5.23682
	A2	Sequence	# PSMs	# Proteins	# Protein Groups	Protein Group Accessions	Modifications	ΔCn	q-Value	PEP	XCorr	Charge	MH+ [Da]	ΔM [ppm]	RT [min]	# Missed Cleavages
	High	DSVLAFSENVPGTTSK	11	1	1	A0A218WTZ5		0	0	7.992e-08	4.54298	2	1651.82	0.295064	49.6246	0
	High	AQIQAYVFDVIR	7	3	1	A0A218WTZ5		0	0	7.03e-05	3.5887	2	1422.77	0.0450882	71.7297	0
	High	LDLDSTFEQK	10	1	1	A0A218WTZ5		0	0	0.00238	2.96494	2	1195.58	-0.210271	35.3897	0
	High	QAIVDGLR	2	7	3	A0A6P8EE48;A0A218VZ38;A0A218WTZ5		0	0	0.00622	2.89438	1	871.5	-0.0786416	23.4757	0
	High	SSSIFIPHGPGAVK	3	1	1	A0A218WTZ5		0	0	0.002882	2.83131	3	1396.76	-0.368088	30.1851	0
	High	EGLLQANAAQ	2	1	1	A0A218WTZ5		0	0	0.006083	2.79915	1	1014.52	0.945911	26.8935	0
	High	YLAGLGIAR	33	5	3	A0A6P8EE48;A0A218VZ38;A0A218WTZ5		0	0	0.01431	2.2362	2	933.552	0.143657	34.518	0
A0A218X2Z0	NDR1/HIN1-like protein 10 OS=Punica granatum OX=22663 GN=LOC116197609 PE=4 SV=1 - [A0A218X2Z0_PUNGR]	158.532	28.63	2	5	5	52	227	25.6945	9.46631
	A2	Sequence	# PSMs	# Proteins	# Protein Groups	Protein Group Accessions	Modifications	ΔCn	q-Value	PEP	XCorr	Charge	MH+ [Da]	ΔM [ppm]	RT [min]	# Missed Cleavages
	High	VIVLGSDELSDFNSDK	16	1	1	A0A218X2Z0		0	0	1.407e-08	5.06197	2	1737.86	0.464232	58.9364	0
	High	VPVSTAGSASDFGSTK	9	1	1	A0A218X2Z0		0	0	5.548e-08	4.41279	2	1510.74	-0.0810539	19.6265	0
	High	QAPLNGAYYGPSVPPR	5	1	1	A0A218X2Z0		0	0	6.637e-05	3.78135	2	1686.86	0.952357	37.0536	0
	High	AAGVYDIDVK	13	1	1	A0A218X2Z0		0	0	0.002176	2.67699	2	1050.55	0.490639	26.7019	0
	High	IGVYYDR	9	2	1	A0A218X2Z0		0	0.006	0.1163	2.16726	2	885.446	-0.0593694	23.6966	0
A0A218W774	BRO1 domain-containing protein OS=Punica granatum OX=22663 GN=CDL15_Pgr017629 PE=4 SV=1 - [A0A218W774_PUNGR]	157.602	12.12	4	8	8	47	866	96.8738	6.27783
	A2	Sequence	# PSMs	# Proteins	# Protein Groups	Protein Group Accessions	Modifications	ΔCn	q-Value	PEP	XCorr	Charge	MH+ [Da]	ΔM [ppm]	RT [min]	# Missed Cleavages
	High	EDVEAVQISGGPAGLEAELQQLR	6	3	1	A0A218W774		0	0	2.077e-09	6.11276	3	2409.23	-0.0756448	84.2283	0
	High	VNQELLVQTEELLQK	13	2	1	A0A218W774		0	0	1.188e-06	4.39109	2	1783.98	-0.0298392	71.1782	0
	High	EAQNLEDDLQTLR	8	3	1	A0A218W774		0	0	1.555e-05	4.18839	2	1544.76	-0.0704438	45.4549	0
	High	GAAAQLLDAINK	4	3	1	A0A218W774		0	0	0.0001884	3.61952	2	1184.66	0.779072	46.3268	0
	High	LFASLVPDSSAK	9	3	1	A0A218W774		0	0	0.001183	2.99635	2	1234.67	0.0429091	42.9846	0
	High	EEVAEEIAR	3	3	1	A0A218W774		0	0	0.01105	2.34887	2	1045.52	0.0665509	20.8896	0
	High	FYVTLQDAITNVK	1	3	1	A0A218W774		0	0	0.000641	1.9976	2	1511.81	0.162219	64.2095	0
	High	DLLQSYFR	3	3	1	A0A218W774		0	0.002	0.04843	2.27636	2	1041.54	0.256729	55.6771	0
A0A218VTX0	Glutathione transferase OS=Punica granatum OX=22663 GN=LOC116215961 PE=3 SV=1 - [A0A218VTX0_PUNGR]	155.96	31.36	3	6	6	46	220	25.3248	6.59521
	A2	Sequence	# PSMs	# Proteins	# Protein Groups	Protein Group Accessions	Modifications	ΔCn	q-Value	PEP	XCorr	Charge	MH+ [Da]	ΔM [ppm]	RT [min]	# Missed Cleavages
	High	NPFGQIPVLEDGNLTLFESR	18	2	1	A0A218VTX0		0	0	9.473e-07	5.64884	3	2246.15	0.469302	96.3444	0
	High	HDSLEESALVK	6	1	1	A0A218VTX0		0	0	0.02021	3.58724	2	1227.62	0.114368	21.278	0
	High	SSNQAIIDEHLEK	12	1	1	A0A218VTX0		0	0	0.002452	3.09972	3	1483.74	-0.636352	17.2529	0
	High	AWWEDISSR	3	3	1	A0A218VTX0		0	0.001	0.03001	1.8381	2	1149.53	-0.1106	50.3657	0
	High	MVLDVYEDR	4	2	1	A0A218VTX0		0	0.002	0.04299	1.79644	2	1139.54	0.443787	36.5896	0
	Medium	QPPFLSK	3	2	1	A0A218VTX0		0	0.01	0.1618	1.78372	2	816.462	0.326066	23.1834	0
A0A218WAY6	Phosphoinositide phospholipase C OS=Punica granatum OX=22663 GN=LOC116196395 PE=4 SV=1 - [A0A218WAY6_PUNGR]	153.973	16.69	5	7	7	50	593	67.7892	5.84619
	A2	Sequence	# PSMs	# Proteins	# Protein Groups	Protein Group Accessions	Modifications	ΔCn	q-Value	PEP	XCorr	Charge	MH+ [Da]	ΔM [ppm]	RT [min]	# Missed Cleavages
	High	GDATVDDKDDIGADDKDDEEDDNDVDK	7	1	1	A0A218WAY6		0	0	6.811e-09	6.89625	4	2939.17	-0.120652	15.5496	2
	High	FLVEVQGEENATK	20	2	1	A0A218WAY6		0	0	0.001744	3.73097	2	1463.74	0.832047	31.8541	0
	High	VIELDIWPNSDK	7	2	1	A0A218WAY6		0	0	0.0008006	3.36227	2	1428.74	0.936175	63.0581	0
	High	IGIAGVPADTIMK	6	2	1	A0A218WAY6		0	0	0.01397	3.11859	2	1285.72	2.30364	48.9985	0
	High	EDAQAIIDK	3	2	1	A0A218WAY6		0	0	0.01744	2.49962	2	1002.51	-0.274282	21.083	0
	High	TLTTPVELIK	6	4	1	A0A218WAY6		0	0.001	0.02611	2.1869	2	1114.67	-0.0455484	43.2475	0
	High	DDFGGQTcLPVWELR	1	2	1	A0A218WAY6	C8(Carbamidomethyl)	0	0.003	0.06473	2.87009	2	1792.83	1.327	74.886	0
A0A218VW44	remorin-like OS=Punica granatum OX=22663 GN=LOC116188029 PE=3 SV=1 - [A0A218VW44_PUNGR]	152.313	25.12	1	4	4	47	203	22.5868	5.94775
	A2	Sequence	# PSMs	# Proteins	# Protein Groups	Protein Group Accessions	Modifications	ΔCn	q-Value	PEP	XCorr	Charge	MH+ [Da]	ΔM [ppm]	RT [min]	# Missed Cleavages
	High	NVEAAEPEKVEAAEPEK	16	1	1	A0A218VW44		0	0	2.355e-08	4.48242	2	1839.9	-0.148441	16.0209	1
	High	AVAVAAAAPVPDEK	16	1	1	A0A218VW44		0	0	3.674e-06	4.08442	2	1308.72	-0.38333	21.2297	0
	High	LAVISSWENSK	7	1	1	A0A218VW44		0	0	0.004369	2.96685	2	1233.65	1.94267	37.4649	0
	High	DLALAEVER	8	1	1	A0A218VW44		0	0	0.01343	2.36439	2	1015.54	0.186621	32.6389	0
A0A218W7P5	aquaporin PIP2-7-like OS=Punica granatum OX=22663 GN=LOC116212390 PE=3 SV=1 - [A0A218W7P5_PUNGR]	151.504	21.68	1	4	4	48	286	30.6239	7.38623
	A2	Sequence	# PSMs	# Proteins	# Protein Groups	Protein Group Accessions	Modifications	ΔCn	q-Value	PEP	XCorr	Charge	MH+ [Da]	ΔM [ppm]	RT [min]	# Missed Cleavages
	High	DYHDPPPAPLIDAEELTQWSFYR	1	1	1	A0A218W7P5		0	0	0.0004556	4.6696	3	2760.3	1.49644	98.2999	0
	High	YGGGANELASGYNK	8	1	1	A0A218W7P5		0	0	8.565e-08	4.40881	2	1400.65	0.842448	19.5411	0
	High	DVEVAEPGEFSAK	16	1	1	A0A218W7P5		0	0	3.495e-05	3.72495	1	1377.65	-2.04594	29.9094	0
	High	SLGAAVIYNQEK	23	1	1	A0A218W7P5		0	0	0.0001827	3.57365	2	1292.68	-0.318461	28.6998	0
A0A2I0KNC1	Laccase OS=Punica granatum OX=22663 GN=LOC116204024 PE=3 SV=1 - [A0A2I0KNC1_PUNGR]	148.357	10.72	2	4	4	47	569	62.3166	6.39209
	A2	Sequence	# PSMs	# Proteins	# Protein Groups	Protein Group Accessions	Modifications	ΔCn	q-Value	PEP	XCorr	Charge	MH+ [Da]	ΔM [ppm]	RT [min]	# Missed Cleavages
	High	YPFTTPYAEQTIVLGEWYK	9	2	1	A0A2I0KNC1		0	0	8.656e-08	5.42573	2	2306.14	0.408611	89.4116	0
	High	SLASTEHPVNVPK	23	2	1	A0A2I0KNC1		0	0	5.838e-06	3.88327	2	1378.73	-0.332216	16.6642	0
	High	ATVHGAIIVLPLPGK	13	2	1	A0A2I0KNC1		0	0	3.676e-05	3.81304	3	1485.92	0.174412	53.3373	0
	High	mLPPPSYmPPcSSS	2	2	1	A0A2I0KNC1	M1(Oxidation); M8(Oxidation); C11(Carbamidomethyl)	0	0.006	0.1156	2.42202	2	1582.66	0.650972	32.5099	0
A0A218WFP0	14-3-3-like protein B OS=Punica granatum OX=22663 GN=LOC116210953 PE=3 SV=1 - [A0A218WFP0_PUNGR]	140.776	23.41	1	2	5	54	252	28.4214	4.79248
	A2	Sequence	# PSMs	# Proteins	# Protein Groups	Protein Group Accessions	Modifications	ΔCn	q-Value	PEP	XCorr	Charge	MH+ [Da]	ΔM [ppm]	RT [min]	# Missed Cleavages
	High	QAFEEAIAELDTLGEESYK	10	1	1	A0A218WFP0		0	0	2.641e-07	5.27319	3	2143.01	-0.0213171	89.5568	0
	High	LVLGSTPAGELTVEER	2	1	1	A0A218WFP0		0	0	2.709e-06	3.68546	2	1670.9	1.32244	51.0957	0
	High	DSTLIMQLLR	12	15	6	A0A218VWS1;A0A218WFP0;A0A218WLH0;A0A6P8C8C8;A0A218X9C1;A0A2I0JE89		0	0	0.002437	2.66567	2	1189.66	0.0647587	78.6173	0
	High	DSTLImQLLR	5	15	6	A0A218VWS1;A0A218WFP0;A0A218WLH0;A0A6P8C8C8;A0A218X9C1;A0A2I0JE89	M6(Oxidation)	0	0	0.003744	2.52698	2	1205.66	0.737839	67.2118	0
	High	NLLSVAYK	23	5	3	A0A218VWS1;A0A218WFP0;A0A218X9C1		0	0.001	0.02558	2.08199	2	907.525	0.331355	31.5289	0
	Medium	YLAEFK	2	17	6	A0A218VWS1;A0A218WFP0;A0A218WLH0;A0A2I0JE89;A0A6P8C8C8;A0A218X9C1		0	0.021	0.278	1.88979	1	770.408	-0.496238	24.7284	0
A0A2I0KBE9	RING-type domain-containing protein OS=Punica granatum OX=22663 GN=CRG98_013755 PE=4 SV=1 - [A0A2I0KBE9_PUNGR]	140.694	31.72	3	6	6	36	413	44.3189	6.06201
	A2	Sequence	# PSMs	# Proteins	# Protein Groups	Protein Group Accessions	Modifications	ΔCn	q-Value	PEP	XCorr	Charge	MH+ [Da]	ΔM [ppm]	RT [min]	# Missed Cleavages
	High	ENDSTVTTHHTSSQSGGAEVSSLK	11	3	1	A0A2I0KBE9		0	0	2.634e-11	7.27249	3	2459.13	0.0189825	14.003	0
	High	SAPSAPPVDTEITEDGPIHYPTIDLGSVDFTSPSPAVEDLSASTSGSK	4	3	1	A0A2I0KBE9		0	0	7.132e-06	5.88758	4	4842.3	0.476189	93.3166	0
	High	TPLIVASLNPQLYDVAK	9	3	1	A0A2I0KBE9		0	0	1.148e-08	4.49218	2	1842.04	0.108475	76.0964	0
	High	DELLYNQVNYGNIEGIK	4	3	1	A0A2I0KBE9		0	0	1.114e-06	4.24608	2	1981.99	-0.118859	64.7293	0
	High	EFYGPGFLEALAPQLLSR	2	3	1	A0A2I0KBE9		0	0	0.0005625	3.2302	2	2008.06	1.19056	107.551	0
	Medium	SVIALWK	6	3	1	A0A2I0KBE9		0	0.01	0.156	1.78486	2	816.498	0.160568	42.5934	0
A0A218XUB1	major allergen Pru ar 1-like OS=Punica granatum OX=22663 GN=LOC116209704 PE=4 SV=1 - [A0A218XUB1_PUNGR]	133.11	36.25	2	5	5	46	160	17.6971	6.02393
	A2	Sequence	# PSMs	# Proteins	# Protein Groups	Protein Group Accessions	Modifications	ΔCn	q-Value	PEP	XCorr	Charge	MH+ [Da]	ΔM [ppm]	RT [min]	# Missed Cleavages
	High	ALILEGDNLIPK	6	2	1	A0A218XUB1		0	0	0.001991	3.78524	2	1295.76	-0.750339	56.9898	0
	High	NIEIIQGDGGPGSIR	20	2	1	A0A218XUB1		0	0	1.477e-05	3.61952	2	1525.8	0.681566	39.2625	0
	High	AVEAYLLANPK	2	2	1	A0A218XUB1		0	0	0.001745	3.35886	2	1188.66	0.658081	33.1653	0
	High	QmNFAEGSQLK	4	1	1	A0A218XUB1	M2(Oxidation)	0	0	0.007155	2.65075	2	1268.59	-1.4312	18.9725	0
	High	LESISYEIK	14	2	1	A0A218XUB1		0	0	0.01411	2.29499	2	1081.58	-0.14897	31.0169	0
A0A218WST2	FAS1 domain-containing protein OS=Punica granatum OX=22663 GN=CDL15_Pgr021594 PE=3 SV=1 - [A0A218WST2_PUNGR]	131.984	13.23	3	4	4	63	257	26.6888	6.771
	A2	Sequence	# PSMs	# Proteins	# Protein Groups	Protein Group Accessions	Modifications	ΔCn	q-Value	PEP	XCorr	Charge	MH+ [Da]	ΔM [ppm]	RT [min]	# Missed Cleavages
	High	TFLGYLESTK	26	3	1	A0A218WST2		0	0	0.0009815	2.97567	1	1158.6	-0.232568	48.791	0
	High	VISTFQDR	2	3	1	A0A218WST2		0	0.001	0.0322	2.68503	2	965.506	0.760885	21.3042	0
	High	FYSLSDFK	28	3	1	A0A218WST2		0	0.001	0.03347	2.49477	1	1006.49	1.8658	42.5516	0
	High	VAVYQVDR	7	3	1	A0A218WST2		0	0.001	0.0414	2.33371	2	949.51	0.308907	20.5988	0
A0A2I0H1D6	Bet_v_1 domain-containing protein OS=Punica granatum OX=22663 GN=CRG98_049974 PE=3 SV=1 - [A0A2I0H1D6_PUNGR]	126.3	48.57	3	5	5	42	140	15.1018	5.05908
	A2	Sequence	# PSMs	# Proteins	# Protein Groups	Protein Group Accessions	Modifications	ΔCn	q-Value	PEP	XCorr	Charge	MH+ [Da]	ΔM [ppm]	RT [min]	# Missed Cleavages
	High	ESLTYSYSIIEGDALSDK	3	2	1	A0A2I0H1D6		0	0	2.418e-06	4.118	2	1990.94	-2.18463	65.5204	0
	High	SVEVLEGDGGAGTIK	15	3	1	A0A2I0H1D6		0	0	2.112e-05	3.85156	2	1431.73	1.15191	27.5718	0
	High	AFVLDADTVIPK	9	2	1	A0A2I0H1D6		0	0	0.0001703	3.20915	2	1288.71	-0.11957	59.4102	0
	High	AVETYLLANPDA	4	2	1	A0A2I0H1D6		0	0	0.01089	2.84135	2	1276.64	0.290045	53.4725	0
	High	LITFGEGSQYK	11	2	1	A0A2I0H1D6		0	0	0.002505	2.65561	2	1242.64	0.983079	30.9964	0
A0A218VVR2	tobamovirus multiplication protein 2A-like OS=Punica granatum OX=22663 GN=LOC116201574 PE=4 SV=1 - [A0A218VVR2_PUNGR]	125.889	13.24	1	2	2	30	272	30.4288	5.13525
	A2	Sequence	# PSMs	# Proteins	# Protein Groups	Protein Group Accessions	Modifications	ΔCn	q-Value	PEP	XCorr	Charge	MH+ [Da]	ΔM [ppm]	RT [min]	# Missed Cleavages
	High	QPLINNVPVAGPPEQLPTR	22	1	1	A0A218VVR2		0	0	9.816e-08	5.28663	3	2040.12	-0.178958	55.8763	0
	High	YGLNTSQFTYNPAESSR	8	1	1	A0A218VVR2		0	0	3.978e-09	4.83727	2	1934.89	1.28543	45.1316	0
A0A218VXL1	fasciclin-like arabinogalactan protein 10 OS=Punica granatum OX=22663 GN=LOC116205571 PE=3 SV=1 - [A0A218VXL1_PUNGR]	125.874	22.99	1	6	6	34	422	43.1666	5.46533
	A2	Sequence	# PSMs	# Proteins	# Protein Groups	Protein Group Accessions	Modifications	ΔCn	q-Value	PEP	XCorr	Charge	MH+ [Da]	ΔM [ppm]	RT [min]	# Missed Cleavages
	High	LTNAELVSLLQYHAVPSYTPIGSLK	6	1	1	A0A218VXL1		0	0	2.942e-07	5.41593	3	2714.47	-0.793518	89.281	0
	High	QTLTVLALDNAAmSALAGK	4	1	1	A0A218VXL1	M13(Oxidation)	0	0	6.177e-09	4.92202	2	1904.02	-0.219453	76.2027	0
	High	TAGDSVTLDTGVGSSR	11	1	1	A0A218VXL1		0	0	5.411e-07	4.29874	2	1522.74	0.956267	23.4738	0
	High	QTLTVLALDNAAMSALAGK	1	1	1	A0A218VXL1		0	0	0.000237	4.0845	2	1888.02	0.31815	88.036	0
	High	GLTVFAPNDEAFK	9	1	1	A0A218VXL1		0	0	0.002905	2.90898	2	1408.71	1.35782	49.3236	0
	High	VGFGPAAPGSK	1	1	1	A0A218VXL1		0	0	0.0007414	2.44423	2	987.525	-0.376741	20.8581	0
	Medium	DPISTLATNGAAK	2	1	1	A0A218VXL1		0	0.013	0.1858	2.60045	2	1258.67	1.00532	28.2345	0
A0A6P8ELV7	beta-glucosidase 18-like isoform X3 OS=Punica granatum OX=22663 GN=LOC116215657 PE=3 SV=1 - [A0A6P8ELV7_PUNGR]	125.813	9.64	9	4	4	47	446	50.2123	5.10986
	A2	Sequence	# PSMs	# Proteins	# Protein Groups	Protein Group Accessions	Modifications	ΔCn	q-Value	PEP	XCorr	Charge	MH+ [Da]	ΔM [ppm]	RT [min]	# Missed Cleavages
	High	IAYLESYLAALSK	13	4	1	A0A6P8ELV7		0	0	3.195e-06	4.20468	2	1441.79	0.506239	79.5853	0
	High	SLSNWDIFTHIPGK	5	3	1	A0A6P8ELV7		0	0	0.0001667	3.13533	3	1614.83	0.728974	66.1082	0
	High	LPIFSAEAR	18	4	1	A0A6P8ELV7		0	0	0.01673	2.58082	2	1003.56	0.56252	31.5988	0
	High	FSISWAR	11	8	1	A0A6P8ELV7		0	0.001	0.04016	2.0797	2	866.452	0.141573	38.3844	0
A0A2I0ISX2	Uncharacterized protein OS=Punica granatum OX=22663 GN=CRG98_032521 PE=3 SV=1 - [A0A2I0ISX2_PUNGR]	125.463	45.55	10	5	6	50	191	22.0403	9.74463
	A2	Sequence	# PSMs	# Proteins	# Protein Groups	Protein Group Accessions	Modifications	ΔCn	q-Value	PEP	XCorr	Charge	MH+ [Da]	ΔM [ppm]	RT [min]	# Missed Cleavages
	High	IPFAFLEDIHQR	7	2	1	A0A2I0ISX2		0	0	5.436e-06	3.82534	3	1485.79	1.11248	61.9566	0
	High	VLSQQMEYYSNDPNADR	6	2	1	A0A2I0ISX2		0	0	0.0001363	3.28844	2	2029.89	1.36051	30.234	0
	High	LPGNHDSHVSYSQDR	9	2	1	A0A2I0ISX2		0	0	0.01362	3.22081	4	1711.78	-0.208259	13.8625	0
	High	AVLSAQAYAmNDEFSR	1	2	1	A0A2I0ISX2	M10(Oxidation)	0	0	0.005791	2.67385	2	1788.82	0.400976	37.1236	0
	High	VLSQQmEYYSNDPNADR	1	2	1	A0A2I0ISX2	M6(Oxidation)	0	0	0.007532	2.2153	2	2045.89	-0.75895	21.0461	0
	High	LELLVDK	24	13	3	A0A218XS77;A0A2I0ISS2;A0A2I0ISX2		0	0.001	0.03382	2.39124	2	829.503	-0.0168942	29.7742	0
	High	GSVVLAEFSATATNASVIAR	2	2	1	A0A2I0ISX2		0	0.009	0.1386	2.55168	2	1964.04	-1.54562	70.7209	0
A0A6P8EE48	hypersensitive-induced reaction 1 protein OS=Punica granatum OX=22663 GN=LOC116213012 PE=4 SV=1 - [A0A6P8EE48_PUNGR]	120.865	19.3	4	1	5	53	285	31.3572	5.75732
	A2	Sequence	# PSMs	# Proteins	# Protein Groups	Protein Group Accessions	Modifications	ΔCn	q-Value	PEP	XCorr	Charge	MH+ [Da]	ΔM [ppm]	RT [min]	# Missed Cleavages
	High	DSVLGFSENVPGTTAK	10	4	2	A0A6P8EE48;A0A218VZ38		0	0	1.998e-06	4.37599	2	1621.81	0.8656	47.6787	0
	High	GQIQAYVFDVIR	2	4	2	A0A6P8EE48;A0A218VZ38		0	0	0.001413	3.48713	2	1408.76	1.4497	71.0713	0
	High	QAIVDGLR	2	7	3	A0A6P8EE48;A0A218VZ38;A0A218WTZ5		0	0	0.00622	2.89438	1	871.5	-0.0786416	23.4757	0
	High	LNLDDVFEQK	6	3	1	A0A6P8EE48		0	0	0.002713	2.7455	2	1220.62	1.17465	52.5613	0
	High	YLAGLGIAR	33	5	3	A0A6P8EE48;A0A218VZ38;A0A218WTZ5		0	0	0.01431	2.2362	2	933.552	0.143657	34.518	0
A0A059ST23	Non-specific lipid-transfer protein OS=Punica granatum OX=22663 GN=LOC116200065 PE=2 SV=1 - [A0A059ST23_PUNGR]	120.243	36.67	2	2	3	38	120	11.9379	8.74854
	A2	Sequence	# PSMs	# Proteins	# Protein Groups	Protein Group Accessions	Modifications	ΔCn	q-Value	PEP	XCorr	Charge	MH+ [Da]	ΔM [ppm]	RT [min]	# Missed Cleavages
	High	SLASSISGINYGLVAGAPGK	15	2	1	A0A059ST23		0	0	2.039e-10	5.53833	2	1862	0.0587667	64.4795	0
	High	GNGAGPVPQAccNGIR	6	2	1	A0A059ST23	C11(Carbamidomethyl); C12(Carbamidomethyl)	0	0	0.0001757	3.26069	2	1627.74	1.11639	19.0216	0
	High	cGVSIPYK	17	4	2	A0A218W347;A0A059ST23	C1(Carbamidomethyl)	0	0	0.01186	2.68612	2	923.466	0.0849741	23.1614	0
A0A218X5R2	V-type proton ATPase subunit a OS=Punica granatum OX=22663 GN=CDL15_Pgr019577 PE=3 SV=1 - [A0A218X5R2_PUNGR]	115.685	12.88	2	7	7	35	815	92.4407	6.07471
	A2	Sequence	# PSMs	# Proteins	# Protein Groups	Protein Group Accessions	Modifications	ΔCn	q-Value	PEP	XCorr	Charge	MH+ [Da]	ΔM [ppm]	RT [min]	# Missed Cleavages
	High	AAFDSNAQVGAIIQVLQTK	10	2	1	A0A218X5R2		0	0	2.907e-06	4.65647	2	1974.07	0.946833	83.9823	0
	High	FTSAFQEIVDAYGVAK	6	2	1	A0A218X5R2		0	0	6.766e-07	4.30958	2	1745.87	0.00459225	79.155	0
	High	QTEVEEPVVDPASR	5	2	1	A0A218X5R2		0	0	9.003e-06	3.8855	2	1555.76	-0.147932	23.151	0
	High	LGELEAELVEINANGEK	1	2	1	A0A218X5R2		0	0	0.0171	3.57623	2	1827.93	-0.551762	65.0845	0
	High	ADTNVDDLEIK	7	2	1	A0A218X5R2		0	0	0.0005805	2.97574	2	1232.6	0.858995	26.7527	0
	High	QSQVISEVQR	4	2	1	A0A218X5R2		0	0	0.001394	2.79682	2	1173.62	0.493372	18.7104	0
	High	EIESESTGEDSIDTPLLR	1	2	1	A0A218X5R2		0	0	0.003302	2.53711	2	1990.94	-0.303184	49.0333	0
	High	EIESEsTGEDSIDTPLLR	1	2	1	A0A218X5R2	S6(Phospho)	0	0	0.003991	2.48332	2	2070.91	0.994497	58.0464	0
A0A218XGR1	Peptidyl-prolyl cis-trans isomerase OS=Punica granatum OX=22663 GN=LOC116205002 PE=3 SV=1 - [A0A218XGR1_PUNGR]	112.518	19.77	2	3	3	41	172	18.1149	8.47021
	A2	Sequence	# PSMs	# Proteins	# Protein Groups	Protein Group Accessions	Modifications	ΔCn	q-Value	PEP	XCorr	Charge	MH+ [Da]	ΔM [ppm]	RT [min]	# Missed Cleavages
	High	VFFDmTIGGQPAGR	15	2	1	A0A218XGR1	M5(Oxidation)	0	0	1.132e-05	3.46266	2	1511.73	-0.463013	42.3244	0
	High	IVmELYADTTPR	13	2	1	A0A218XGR1	M3(Oxidation)	0	0	0.001118	3.43361	2	1424.71	-0.445479	30.9373	0
	High	FADENFIR	13	2	1	A0A218XGR1		0	0.001	0.03272	2.15692	2	1011.49	0.31873	30.5638	0
A0A218W347	Non-specific lipid-transfer protein OS=Punica granatum OX=22663 GN=CDL15_Pgr000508 PE=3 SV=1 - [A0A218W347_PUNGR]	112.487	27.12	2	2	3	51	118	12.1322	9.1001
	A2	Sequence	# PSMs	# Proteins	# Protein Groups	Protein Group Accessions	Modifications	ΔCn	q-Value	PEP	XCorr	Charge	MH+ [Da]	ΔM [ppm]	RT [min]	# Missed Cleavages
	High	GVVAAPSAAccSGVR	1	2	1	A0A218W347	C10(Carbamidomethyl); C11(Carbamidomethyl)	0	0	0.0004496	3.21	2	1461.69	-0.672288	18.5389	0
	High	SITGINYGR	33	2	1	A0A218W347		0	0	0.006342	2.97387	1	980.517	0.92344	23.2342	0
	High	cGVSIPYK	17	4	2	A0A218W347;A0A059ST23	C1(Carbamidomethyl)	0	0	0.01186	2.68612	2	923.466	0.0849741	23.1614	0
A0A218XNI7	calcium-dependent protein kinase 2-like OS=Punica granatum OX=22663 GN=LOC116206642 PE=4 SV=1 - [A0A218XNI7_PUNGR]	109.965	25.77	3	9	9	38	551	61.547	6.62451
	A2	Sequence	# PSMs	# Proteins	# Protein Groups	Protein Group Accessions	Modifications	ΔCn	q-Value	PEP	XCorr	Charge	MH+ [Da]	ΔM [ppm]	RT [min]	# Missed Cleavages
	High	AQVPAQSPPPPPLATGPQAKPPPPSAPVGR	6	2	1	A0A218XNI7		0	0	0.0002952	5.10081	3	2907.58	-0.889129	40.7416	0
	High	DTTSATAQYQSYQQQHAAIEAQK	5	2	1	A0A218XNI7		0	0	1.194e-05	4.08536	3	2568.2	1.53652	24.4421	0
	High	EGGEASDKPIDSAVLSR	4	2	1	A0A218XNI7		0	0	9.486e-06	4.00987	2	1730.86	0.145165	21.3657	0
	High	DIVGSAYYVAPEVLK	7	2	1	A0A218XNI7		0	0	0.0005461	3.78686	2	1623.86	-0.0435582	69.2089	0
	High	DLKPENFLFASK	3	2	1	A0A218XNI7		0	0	0.01576	3.14082	3	1408.75	-0.646907	53.1159	0
	High	GELDFESHPWPLISK	2	2	1	A0A218XNI7		0	0	0.006425	2.99255	3	1754.88	0.116183	63.9127	0
	High	SGTITYDELK	3	2	1	A0A218XNI7		0	0	0.002158	2.84141	2	1126.56	0.0980322	23.8769	0
	High	VIAESLTEEDIK	1	2	1	A0A218XNI7		0	0.001	0.0392	2.75684	2	1346.7	-0.375678	30.8732	0
	High	GIFDEILK	6	2	1	A0A218XNI7		0	0.004	0.07018	1.68613	2	934.525	0.065698	63.6478	0
	Medium	AQVPAQsPPPPPLATGPQAKPPPPSAPVGR	1	2	1	A0A218XNI7	S7(Phospho)	0	0.01	0.1554	3.37361	3	2987.54	-2.44593	44.9023	0
A0A2I0ISS2	vesicle-associated membrane protein 714 OS=Punica granatum OX=22663 GN=LOC116201478 PE=3 SV=1 - [A0A2I0ISS2_PUNGR]	109.394	35.91	10	4	5	42	220	24.899	9.30518
	A2	Sequence	# PSMs	# Proteins	# Protein Groups	Protein Group Accessions	Modifications	ΔCn	q-Value	PEP	XCorr	Charge	MH+ [Da]	ΔM [ppm]	RT [min]	# Missed Cleavages
	High	GTVVLAEFSAVTGNTGAVAR	6	2	1	A0A2I0ISS2		0	0	4.83e-09	5.13584	2	1920.02	1.26165	63.715	0
	High	VLHQQMEFFSSNPSADTLNR	1	2	1	A0A2I0ISS2		0	0	0.0003732	3.40198	3	2321.1	0.0764223	49.4229	0
	High	VAPYAPAYAMNDEFSR	3	2	1	A0A2I0ISS2		0	0	3.036e-06	3.25095	2	1801.82	0.9415	48.4875	0
	High	VAPYAPAYAmNDEFSR	7	2	1	A0A2I0ISS2	M10(Oxidation)	0	0	4.185e-05	2.94122	2	1817.82	1.5145	36.3433	0
	High	SDGLTFLcMANDTFGR	1	2	1	A0A2I0ISS2	C8(Carbamidomethyl)	0	0	0.007066	2.8517	2	1804.8	0.264288	78.6526	0
	High	IELLVDK	24	13	3	A0A218XS77;A0A2I0ISS2;A0A2I0ISX2		0	0.001	0.03382	2.39124	2	829.503	-0.0168942	29.7742	0
A0A2I0I5P8	CASP-like protein OS=Punica granatum OX=22663 GN=LOC116207669 PE=3 SV=1 - [A0A2I0I5P8_PUNGR]	103.257	16.67	1	2	2	32	204	21.7979	9.05615
	A2	Sequence	# PSMs	# Proteins	# Protein Groups	Protein Group Accessions	Modifications	ΔCn	q-Value	PEP	XCorr	Charge	MH+ [Da]	ΔM [ppm]	RT [min]	# Missed Cleavages
	High	EGHPLKPEARPPPPPPSR	11	1	1	A0A2I0I5P8		0	0	7.074e-05	4.40827	4	1959.06	0.394119	15.8575	0
	High	QTELSGVPIPVPVEAK	21	1	1	A0A2I0I5P8		0	0	3.391e-07	4.08497	2	1663.93	0.342757	61.0356	0
A0A2I0HV98	Purple acid phosphatase OS=Punica granatum OX=22663 GN=LOC116192971 PE=3 SV=1 - [A0A2I0HV98_PUNGR]	102.033	15.29	2	5	5	33	484	55.8141	5.93506
	A2	Sequence	# PSMs	# Proteins	# Protein Groups	Protein Group Accessions	Modifications	ΔCn	q-Value	PEP	XCorr	Charge	MH+ [Da]	ΔM [ppm]	RT [min]	# Missed Cleavages
	High	NEDGYAVEADSVWLYNR	2	1	1	A0A2I0HV98		0	0	6.11e-08	4.82067	2	2000.9	0.342956	63.336	0
	High	VPPGYNAPQQVHITQGDYVGK	10	2	1	A0A2I0HV98		0	0	0.001317	3.7816	3	2268.14	-1.55594	34.1124	0
	High	TFWFITPPGIGPDIPYK	10	2	1	A0A2I0HV98		0	0	2.462e-05	3.65038	2	1949.02	-0.392079	99.3759	0
	High	TLTHYELNPAK	10	2	1	A0A2I0HV98		0	0	0.001238	3.39986	3	1286.67	-0.859661	19.6054	0
	High	WLEAELAR	1	2	1	A0A2I0HV98		0	0.004	0.07789	2.03449	2	987.526	0.498671	33.2678	0
A0A218WKE7	Uncharacterized protein OS=Punica granatum OX=22663 GN=CDL15_Pgr001418 PE=4 SV=1 - [A0A218WKE7_PUNGR]	98.736	39.66	2	1	4	26	232	25.1903	4.28467
	A2	Sequence	# PSMs	# Proteins	# Protein Groups	Protein Group Accessions	Modifications	ΔCn	q-Value	PEP	XCorr	Charge	MH+ [Da]	ΔM [ppm]	RT [min]	# Missed Cleavages
	High	NVVEVTEAVTEQISETTLLPPVETK	5	3	2	A0A218WKE7;A0A6P8D2M9		0	0	0.0004459	4.56377	3	2726.43	-1.00547	99.8029	0
	High	ESEDPPPQPPAAETPVTTVNPPIIPVSHR	6	2	1	A0A218WKE7		0	0	8.631e-07	4.42033	4	3072.56	-0.456513	56.6352	0
	High	AEPAPTSSVLPIQDESR	14	3	2	A0A218WKE7;A0A6P8D2M9		0	0	1.437e-08	4.36426	2	1796.9	0.443324	36.8272	0
	High	EVPEVEYKEEEVAIVASSEGK	1	3	2	A0A218WKE7;A0A6P8D2M9		0	0	8.663e-05	4.35338	3	2321.14	-0.249919	50.8371	1
A0A2I0I9F5	alpha-soluble NSF attachment protein 2 OS=Punica granatum OX=22663 GN=LOC116197805 PE=3 SV=1 - [A0A2I0I9F5_PUNGR]	98.7228	23.53	2	5	5	35	289	32.5892	5.23682
	A2	Sequence	# PSMs	# Proteins	# Protein Groups	Protein Group Accessions	Modifications	ΔCn	q-Value	PEP	XCorr	Charge	MH+ [Da]	ΔM [ppm]	RT [min]	# Missed Cleavages
	High	EIGELYESEQNIQGAIDNFER	5	2	1	A0A2I0I9F5		0	0	2.797e-10	5.12613	2	2454.14	1.13347	81.6093	0
	High	DIAAAIDEEDVVK	7	2	1	A0A2I0I9F5		0	0	5.901e-05	3.87402	2	1387.7	0.466298	46.2695	0
	High	GDVVAISNALDR	3	2	1	A0A2I0I9F5		0	0	0.01874	2.62406	2	1229.65	-0.0213079	35.2601	0
	High	AIEIYEAVAR	15	2	1	A0A2I0I9F5		0	0	0.007827	2.30326	2	1134.62	0.217593	34.8007	0
	High	YQELDPTFSGTR	5	2	1	A0A2I0I9F5		0	0	0.003472	2.24201	2	1413.66	0.306502	29.4343	0
A0A2I0LBW5	Phosphoglucomutase (alpha-D-glucose-1,6-bisphosphate-dependent) OS=Punica granatum OX=22663 GN=LOC116196548 PE=3 SV=1 - [A0A2I0LBW5_PUNGR]	96.8771	21.44	2	8	8	38	583	63.351	6.1001
	A2	Sequence	# PSMs	# Proteins	# Protein Groups	Protein Group Accessions	Modifications	ΔCn	q-Value	PEP	XCorr	Charge	MH+ [Da]	ΔM [ppm]	RT [min]	# Missed Cleavages
	High	FFVTPSDSVAIIAANAVDAIPYFSGGLK	1	2	1	A0A2I0LBW5		0	0	5.949e-06	5.04331	3	2870.5	-0.793192	116.751	0
	High	SNTGEEPPEFGAAADGDADR	3	2	1	A0A2I0LBW5		0	0	5.049e-06	3.78869	2	2005.84	-1.04334	25.4651	0
	High	DSQEALAPLVDVALK	11	2	1	A0A2I0LBW5		0	0	0.001218	3.65314	2	1568.85	0.0610081	74.5659	0
	High	LQSSLSEVNDIVK	5	2	1	A0A2I0LBW5		0	0	0.01251	2.91218	2	1431.77	2.0163	39.1296	0
	High	YDYENVDAGAAK	6	2	1	A0A2I0LBW5		0	0	0.0009107	2.59469	2	1315.58	0.830854	20.4278	0
	High	LVTVEDIVR	7	2	1	A0A2I0LBW5		0	0	0.01185	2.24658	2	1043.61	-0.629529	42.9907	0
	High	SIFDFQSIR	4	1	1	A0A2I0LBW5		0	0.004	0.07452	1.63951	2	1112.57	-0.655953	57.5407	0
	Medium	VWVGQNGLLSTPAVSAVIR	1	2	1	A0A2I0LBW5		0	0.015	0.205	3.14338	3	1967.11	-0.391318	77.1742	0
A0A218XZT4	lysM domain-containing GPI-anchored protein 1 OS=Punica granatum OX=22663 GN=LOC116189130 PE=4 SV=1 - [A0A218XZT4_PUNGR]	96.5201	12.95	2	3	3	28	417	43.6517	6.49365
	A2	Sequence	# PSMs	# Proteins	# Protein Groups	Protein Group Accessions	Modifications	ΔCn	q-Value	PEP	XCorr	Charge	MH+ [Da]	ΔM [ppm]	RT [min]	# Missed Cleavages
	High	TRPSDTLPYIADSIYSGLVSSDQIR	8	2	1	A0A218XZT4		0	0	4.344e-08	5.83283	3	2754.39	-0.330899	91.6934	0
	High	DVDTLAGIAGR	18	2	1	A0A218XZT4		0	0	0.0001726	3.25286	2	1087.57	0.0984936	36.0373	0
	High	cSGVQQFPPLVAPPTAVK	2	1	1	A0A218XZT4	C1(Carbamidomethyl)	0	0	0.01906	2.57051	3	1896	-0.171174	58.3387	0
A0A218XLU8	ras-related protein RABB1c OS=Punica granatum OX=22663 GN=LOC116208255 PE=4 SV=1 - [A0A218XLU8_PUNGR]	95.7889	38.39	5	6	6	31	211	23.1666	7.41553
	A2	Sequence	# PSMs	# Proteins	# Protein Groups	Protein Group Accessions	Modifications	ΔCn	q-Value	PEP	XCorr	Charge	MH+ [Da]	ΔM [ppm]	RT [min]	# Missed Cleavages
	High	IQDGVFDVSNESYGIK	7	2	1	A0A218XLU8		0	0	4.39e-07	4.54993	2	1770.86	0.895273	51.1825	0
	High	GAAGALLVYDITR	3	5	1	A0A218XLU8		0	0	2.929e-05	3.93212	2	1319.73	-0.448977	59.3657	0
	High	LQIWDTAGQESFR	6	4	1	A0A218XLU8		0	0	0.001172	3.32242	2	1550.77	3.75382	51.1091	0
	High	AVSTEEGEQFAK	8	1	1	A0A218XLU8		0	0	0.000852	2.90794	2	1295.61	-0.340988	17.5708	0
	High	VGYGGIPGPSGGR	3	2	1	A0A218XLU8		0	0	0.008909	2.81912	2	1173.6	0.0703713	22.7578	0
	High	ETFNHLASWLEDAR	4	5	1	A0A218XLU8		0	0	0.004648	2.75186	3	1688.8	-1.0918	63.4968	0
A0A218XS57	triosephosphate isomerase, cytosolic OS=Punica granatum OX=22663 GN=LOC116189562 PE=3 SV=1 - [A0A218XS57_PUNGR]	95.19	35.43	1	5	5	28	254	27.3553	6.55127
	A2	Sequence	# PSMs	# Proteins	# Protein Groups	Protein Group Accessions	Modifications	ΔCn	q-Value	PEP	XCorr	Charge	MH+ [Da]	ΔM [ppm]	RT [min]	# Missed Cleavages
	High	ELGAQPDVDGFLVGGASLKPEFIDIIK	2	1	1	A0A218XS57		0	0	1.791e-05	5.35556	3	2828.51	0.888809	97.5739	0
	High	VATPAQAQEVHFELR	6	1	1	A0A218XS57		0	0	5.023e-06	4.72722	3	1695.88	-0.821579	36.003	0
	High	ITSWDNVVVAYEPVWAIGTGK	3	1	1	A0A218XS57		0	0	5.036e-05	4.48816	3	2305.19	0.0369839	95.6568	0
	High	EAGSTVEVVAAQTK	10	1	1	A0A218XS57		0	0	4.508e-07	4.0904	2	1389.72	-0.0718655	20.4997	0
	High	LILGESNEFVGDK	7	1	1	A0A218XS57		0	0	0.0009196	3.08486	2	1420.73	0.994322	43.048	0
A0A218XPJ6	MLP-like protein 328 OS=Punica granatum OX=22663 GN=LOC116210876 PE=4 SV=1 - [A0A218XPJ6_PUNGR]	94.2789	20.51	8	3	3	40	156	17.8031	6.80029
	A2	Sequence	# PSMs	# Proteins	# Protein Groups	Protein Group Accessions	Modifications	ΔCn	q-Value	PEP	XCorr	Charge	MH+ [Da]	ΔM [ppm]	RT [min]	# Missed Cleavages
	High	IWNYTIDGKPEVFK	7	1	1	A0A218XPJ6		0	0	9.028e-06	4.00393	3	1709.89	-0.247903	48.8291	0
	High	SSATGFYQLFR	4	1	1	A0A218XPJ6		0	0	0.0002588	3.20149	2	1276.63	0.307518	54.8033	0
	High	IALEYER	29	11	1	A0A218XPJ6		0	0	0.01637	2.67841	1	893.473	0.79288	23.4571	0
A0A218WNP0	Uncharacterized protein OS=Punica granatum OX=22663 GN=CDL15_Pgr013309 PE=3 SV=1 - [A0A218WNP0_PUNGR]	93.0774	9.52	2	3	3	35	357	39.1852	6.52197
	A2	Sequence	# PSMs	# Proteins	# Protein Groups	Protein Group Accessions	Modifications	ΔCn	q-Value	PEP	XCorr	Charge	MH+ [Da]	ΔM [ppm]	RT [min]	# Missed Cleavages
	High	YNGGLDTEEAYPYTAK	14	2	1	A0A218WNP0		0	0	4.017e-07	4.02624	2	1791.81	-0.643724	32.1442	0
	High	EEGIVSPVK	13	2	1	A0A218WNP0		0	0	0.01428	2.8183	1	957.527	1.738	21.5132	0
	High	FSSENVGVR	8	2	1	A0A218WNP0		0	0	0.005185	2.1515	2	994.495	-0.239905	18.3045	0
A0A218WLH0	14-3-3-like protein D OS=Punica granatum OX=22663 GN=LOC116205890 PE=3 SV=1 - [A0A218WLH0_PUNGR]	92.9909	26.92	8	2	6	37	260	29.2266	4.89404
	A2	Sequence	# PSMs	# Proteins	# Protein Groups	Protein Group Accessions	Modifications	ΔCn	q-Value	PEP	XCorr	Charge	MH+ [Da]	ΔM [ppm]	RT [min]	# Missed Cleavages
	High	QAFDEAISELDTLNEESYK	4	2	1	A0A218WLH0		0	0	1.201e-05	4.21619	2	2202	-1.64436	76.915	0
	High	DNLTLWTSDIPEEGDDSIK	4	2	1	A0A218WLH0		0	0	3.342e-06	4.20163	2	2148	-0.297602	73.4436	0
	High	DSTLIMQLLR	12	15	6	A0A218VWS1;A0A218WFP0;A0A218WLH0;A0A6P8C8C8;A0A218X9C1;A0A2I0JE89		0	0	0.002437	2.66567	2	1189.66	0.0647587	78.6173	0
	High	DSTLImQLLR	5	15	6	A0A218VWS1;A0A218WFP0;A0A218WLH0;A0A6P8C8C8;A0A218X9C1;A0A2I0JE89	M6(Oxidation)	0	0	0.003744	2.52698	2	1205.66	0.737839	67.2118	0
	High	ILSSIEQK	3	11	5	A0A218VWS1;A0A218X9C1;A0A218WLH0;A0A6P8C8C8;A0A2I0JE89		0	0	0.009834	2.13931	2	917.531	0.264669	20.1449	0
	High	NLLSVGYK	7	12	3	A0A218WLH0;A0A2I0JE89;A0A6P8C8C8		0	0.002	0.0527	1.94573	2	893.509	-0.318563	29.2067	0
	Medium	YLAEFK	2	17	6	A0A218VWS1;A0A218WFP0;A0A218WLH0;A0A2I0JE89;A0A6P8C8C8;A0A218X9C1		0	0.021	0.278	1.88979	1	770.408	-0.496238	24.7284	0
A0A218W4V7	RING-type domain-containing protein OS=Punica granatum OX=22663 GN=CDL15_Pgr010743 PE=4 SV=1 - [A0A218W4V7_PUNGR]	92.5743	25.27	2	6	6	31	372	40.7452	5.69385
	A2	Sequence	# PSMs	# Proteins	# Protein Groups	Protein Group Accessions	Modifications	ΔCn	q-Value	PEP	XCorr	Charge	MH+ [Da]	ΔM [ppm]	RT [min]	# Missed Cleavages
	High	SSSPTAASPAAsAGSEAEGASDVNAPLLTPR	6	2	1	A0A218W4V7	S12(Phospho)	0	0	0.0008425	4.97514	3	2949.35	-0.798609	58.8665	0
	High	QGTQEQSASLAALLGR	8	2	1	A0A218W4V7		0	0	4.821e-08	4.59545	2	1629.85	-1.07	52.3994	0
	High	SSSPTAASPAASAGSEAEGASDVNAPLLTPR	3	2	1	A0A218W4V7		0	0	4.042e-05	4.2757	3	2869.38	0.761011	48.0103	0
	High	QQDQTYANNsDDEEAVGGSDRR	1	2	1	A0A218W4V7	S10(Phospho)	0	0	0.006851	3.28388	3	2535	-0.886982	16.4498	1
	High	mIPVETSSGYLANER	9	2	1	A0A218W4V7	M1(Oxidation)	0	0	0.0001321	2.8795	2	1682.81	0.278999	33.0878	0
	High	ETAAQELEQR	3	2	1	A0A218W4V7		0	0	0.001349	2.83011	2	1174.57	-0.553253	19.2906	0
	High	QQDQTYANNsDDEEAVGGSDR	1	2	1	A0A218W4V7	S10(Phospho)	0	0.001	0.0349	2.70827	2	2378.9	-1.17686	19.9452	0
A0A218VYW8	Uncharacterized protein OS=Punica granatum OX=22663 GN=CDL15_Pgr015178 PE=3 SV=1 - [A0A218VYW8_PUNGR]	92.267	20.49	4	6	6	29	493	54.2328	4.75439
	A2	Sequence	# PSMs	# Proteins	# Protein Groups	Protein Group Accessions	Modifications	ΔCn	q-Value	PEP	XCorr	Charge	MH+ [Da]	ΔM [ppm]	RT [min]	# Missed Cleavages
	High	SSQDAASAPEIIPPVSQSNQENPHIIEETK	4	3	1	A0A218VYW8		0	0	8.374e-07	5.26537	3	3216.57	0.153557	48.3837	0
	High	SEMSNIDLQDVLDAAQAAAETAER	2	3	1	A0A218VYW8		0	0	2.238e-06	4.7238	3	2548.18	-0.826002	104.179	0
	High	NSASTEASDDNPFHGDVR	4	3	1	A0A218VYW8		0	0	2.901e-07	4.27448	3	1918.82	0.342598	17.9973	0
	High	SEmSNIDLQDVLDAAQAAAETAER	5	3	1	A0A218VYW8	M3(Oxidation)	0	0	9.015e-05	4.2532	3	2564.18	2.06675	97.9018	0
	High	LLETGQEATAR	6	3	1	A0A218VYW8		0	0	0.001076	3.01432	2	1188.62	-1.40032	17.8267	0
	High	QLIELLSVR	7	2	1	A0A218VYW8		0	0	0.002119	2.61644	2	1070.66	-0.421826	56.7149	0
	High	DQLADDALK	1	3	1	A0A218VYW8		0	0.008	0.1289	2.34043	2	988.493	-1.42605	23.8826	0
A0A6P8C8C8	14-3-3-like protein D OS=Punica granatum OX=22663 GN=LOC116194502 PE=3 SV=1 - [A0A6P8C8C8_PUNGR]	88.6251	34.62	9	3	7	37	260	29.3716	4.97021
	A2	Sequence	# PSMs	# Proteins	# Protein Groups	Protein Group Accessions	Modifications	ΔCn	q-Value	PEP	XCorr	Charge	MH+ [Da]	ΔM [ppm]	RT [min]	# Missed Cleavages
	High	QAFDEAISELDSLNEESYK	2	3	1	A0A6P8C8C8		0	0	0.005147	4.1887	2	2188	5.16301	76.7657	0
	High	DNLTLWTSDIPEEGEDTHK	4	2	1	A0A6P8C8C8		0	0	0.006852	3.70485	3	2200.01	2.07265	56.8125	0
	High	AYEVATTAAEAELPPTHPIR	2	3	1	A0A6P8C8C8		0	0	0.004412	3.27519	3	2137.09	-0.313638	43.8563	0
	High	DSTLIMQLLR	12	15	6	A0A218VWS1;A0A218WFP0;A0A218WLH0;A0A6P8C8C8;A0A218X9C1;A0A2I0JE89		0	0	0.002437	2.66567	2	1189.66	0.0647587	78.6173	0
	High	DSTLImQLLR	5	15	6	A0A218VWS1;A0A218WFP0;A0A218WLH0;A0A6P8C8C8;A0A218X9C1;A0A2I0JE89	M6(Oxidation)	0	0	0.003744	2.52698	2	1205.66	0.737839	67.2118	0
	High	ILSSIEQK	3	11	5	A0A218VWS1;A0A218X9C1;A0A218WLH0;A0A6P8C8C8;A0A2I0JE89		0	0	0.009834	2.13931	2	917.531	0.264669	20.1449	0
	High	NLLSVGYK	7	12	3	A0A218WLH0;A0A2I0JE89;A0A6P8C8C8		0	0.002	0.0527	1.94573	2	893.509	-0.318563	29.2067	0
	Medium	YLAEFK	2	17	6	A0A218VWS1;A0A218WFP0;A0A218WLH0;A0A2I0JE89;A0A6P8C8C8;A0A218X9C1		0	0.021	0.278	1.88979	1	770.408	-0.496238	24.7284	0
A0A2I0JGV8	phosphoprotein ECPP44 OS=Punica granatum OX=22663 GN=LOC116214999 PE=3 SV=1 - [A0A2I0JGV8_PUNGR]	88.0278	21.92	1	6	6	35	219	24.9713	5.61768
	A2	Sequence	# PSMs	# Proteins	# Protein Groups	Protein Group Accessions	Modifications	ΔCn	q-Value	PEP	XCorr	Charge	MH+ [Da]	ΔM [ppm]	RT [min]	# Missed Cleavages
	High	EEQKPPHEGVVAAEFK	9	1	1	A0A2I0JGV8		0	0	1.679e-05	4.16199	3	1794.91	2.31984	16.9637	0
	High	EKHEEETAIPVEK	6	1	1	A0A2I0JGV8		0	0	0.005092	4.07496	3	1538.77	-0.319134	14.9301	1
	High	HEEETAIPVEK	5	1	1	A0A2I0JGV8		0	0	4.971e-05	3.35785	2	1281.63	0.0534063	16.6685	0
	High	EENVETTDR	2	1	1	A0A2I0JGV8		0	0	0.01481	2.39087	2	1092.48	-0.136471	13.261	0
	High	GLFDFMSGK	6	1	1	A0A2I0JGV8		0	0	0.008302	2.09819	2	1001.48	-0.507016	65.5236	0
	High	GLFDFmSGK	6	1	1	A0A2I0JGV8	M6(Oxidation)	0	0.004	0.06762	1.67071	2	1017.47	0.719451	42.4632	0
	High	KEEQKPPHEGVVAAEFK	1	1	1	A0A2I0JGV8		0	0.005	0.09683	3.98697	4	1923	0.15909	14.6136	1
A0A218VRJ3	Uncharacterized protein OS=Punica granatum OX=22663 GN=CDL15_Pgr020112 PE=3 SV=1 - [A0A218VRJ3_PUNGR]	87.6045	8.76	2	2	2	22	411	43.4265	5.98584
	A2	Sequence	# PSMs	# Proteins	# Protein Groups	Protein Group Accessions	Modifications	ΔCn	q-Value	PEP	XCorr	Charge	MH+ [Da]	ΔM [ppm]	RT [min]	# Missed Cleavages
	High	VAFGSTETGDLNAMFVK	9	2	1	A0A218VRJ3		0	0	8.262e-09	5.36317	2	1786.87	0.329427	63.4156	0
	High	VAFGSTETGDLNAmFVK	12	2	1	A0A218VRJ3	M14(Oxidation)	0	0	4.9e-07	4.7614	2	1802.87	1.18345	51.3954	0
	High	LTITVLAVDNSAMSDLLAK	1	2	1	A0A218VRJ3		0	0.001	0.02684	2.84907	2	1975.08	-0.710628	91.4198	0
A0A6P8DA92	UTP--glucose-1-phosphate uridylyltransferase OS=Punica granatum OX=22663 GN=LOC116203721 PE=3 SV=1 - [A0A6P8DA92_PUNGR]	86.8468	17.68	4	3	6	28	475	51.8833	5.99854
	A2	Sequence	# PSMs	# Proteins	# Protein Groups	Protein Group Accessions	Modifications	ΔCn	q-Value	PEP	XCorr	Charge	MH+ [Da]	ΔM [ppm]	RT [min]	# Missed Cleavages
	High	VQLLEIAQVPDEHVSEFK	4	5	2	A0A218VWI6;A0A6P8DA92		0	0	2.475e-06	5.26979	3	2081.09	-0.193999	63.2044	0
	High	TNPANPSIELGPEFK	4	3	1	A0A6P8DA92		0	0	2.248e-05	3.53809	2	1613.82	0.543675	45.0359	0
	High	VLQLETAAGAAIR	11	6	2	A0A218VWI6;A0A6P8DA92		0	0	0.001063	3.31469	2	1312.76	-0.0403121	40.6925	0
	High	IFNTNNLWVNLK	3	6	2	A0A218VWI6;A0A6P8DA92		0	0	0.001387	3.26775	2	1475.8	-0.411264	66.7395	0
	High	SAVAGLDQISENEK	3	3	1	A0A6P8DA92		0	0	0.009952	3.03241	2	1460.73	2.7746	26.2339	0
	High	SIPSIIGLDSLK	3	3	1	A0A6P8DA92		0	0	0.008176	2.18341	2	1242.73	0.355073	65.8833	0
A0A218WC75	Malate dehydrogenase OS=Punica granatum OX=22663 GN=LOC116208570 PE=3 SV=1 - [A0A218WC75_PUNGR]	86.1141	14.76	5	4	4	30	332	35.5484	6.68311
	A2	Sequence	# PSMs	# Proteins	# Protein Groups	Protein Group Accessions	Modifications	ΔCn	q-Value	PEP	XCorr	Charge	MH+ [Da]	ΔM [ppm]	RT [min]	# Missed Cleavages
	High	VLVVANPANTNALILK	6	5	1	A0A218WC75		0	0	1.089e-06	4.11907	2	1650	0.203368	59.1108	0
	High	MELIDAAFPLLK	6	5	1	A0A218WC75		0	0	8.627e-05	3.56054	2	1360.76	1.25069	87.164	0
	High	mELIDAAFPLLK	6	5	1	A0A218WC75	M1(Oxidation)	0	0	0.001019	3.11326	2	1376.75	-2.78427	78.9313	0
	High	LNVQVSDVK	11	2	1	A0A218WC75		0	0	0.01218	2.56442	2	1001.56	0.0992491	21.1757	0
	High	mDLTAEELSEEK	1	2	1	A0A218WC75	M1(Oxidation)	0	0.009	0.1389	2.33692	2	1410.63	0.342219	24.199	0
A0A6P8CH59	leucine aminopeptidase 1-like OS=Punica granatum OX=22663 GN=LOC116196771 PE=3 SV=1 - [A0A6P8CH59_PUNGR]	84.8183	14.34	4	5	5	23	579	60.0073	6.94678
	A2	Sequence	# PSMs	# Proteins	# Protein Groups	Protein Group Accessions	Modifications	ΔCn	q-Value	PEP	XCorr	Charge	MH+ [Da]	ΔM [ppm]	RT [min]	# Missed Cleavages
	High	ELVNSPANVLTPAVLAEEASK	12	2	1	A0A6P8CH59		0	0	1.339e-09	5.08738	2	2152.15	0.569293	74.3383	0
	High	TASTASAFQGLGEAVAAAAK	4	3	1	A0A6P8CH59		0	0	2.461e-06	4.25162	3	1821.93	-0.225196	63.06	0
	High	ATLGLTLPSIIEPPK	5	3	1	A0A6P8CH59		0	0	1.379e-06	3.60649	2	1549.92	1.6799	76.9589	0
	High	SVDILGLGAGPELDK	1	3	1	A0A6P8CH59		0	0.002	0.04475	2.16126	2	1483.8	1.39807	63.2655	0
	Medium	EVFDAAEISGEK	1	3	1	A0A6P8CH59		0	0.034	0.4266	2.11816	2	1294.62	0.790812	30.9988	0
A0A6P8DE23	ras-related protein RABE1c-like OS=Punica granatum OX=22663 GN=LOC116206808 PE=4 SV=1 - [A0A6P8DE23_PUNGR]	84.0646	23.04	21	2	4	31	217	24.0583	7.82568
	A2	Sequence	# PSMs	# Proteins	# Protein Groups	Protein Group Accessions	Modifications	ΔCn	q-Value	PEP	XCorr	Charge	MH+ [Da]	ΔM [ppm]	RT [min]	# Missed Cleavages
	High	INQQDQSAGAAQAATQR	6	1	1	A0A6P8DE23		0	0	4.231e-08	4.06421	2	1757.85	-0.210967	14.7299	0
	High	LQIWDTAGQER	13	21	3	A0A2I0KCG7;A0A6P8DE23;A0A2I0I6Y3		0	0	0.002509	2.96435	2	1316.66	1.35123	34.4158	0
	High	GQALADEYGIK	1	10	1	A0A6P8DE23		0	0	0.007814	2.62915	2	1164.59	0.475866	24.2302	0
	High	LLLIGDSGVGK	11	24	2	A0A2I0I6Y3;A0A6P8DE23		0	0	0.0002676	2.525	2	1071.64	-0.0995025	39.7874	0
A0A2I0IV90	uncharacterized protein At5g39570 OS=Punica granatum OX=22663 GN=LOC116207487 PE=4 SV=1 - [A0A2I0IV90_PUNGR]	82.188	19.75	2	4	4	30	405	45.1199	4.77979
	A2	Sequence	# PSMs	# Proteins	# Protein Groups	Protein Group Accessions	Modifications	ΔCn	q-Value	PEP	XCorr	Charge	MH+ [Da]	ΔM [ppm]	RT [min]	# Missed Cleavages
	High	KPSYGEDQASGEYGSGSGRPQR	4	2	1	A0A2I0IV90		0	0	1.429e-05	4.60658	4	2313.05	-0.385993	13.5658	0
	High	TEYEKPSSEYGSGYGGR	13	2	1	A0A2I0IV90		0	0	5.588e-07	4.29607	3	1866.81	-0.0274632	15.5486	0
	High	KPsYGEDQASGEYGSGSGRPQR	8	2	1	A0A2I0IV90	S3(Phospho)	0	0	0.0003023	3.16271	3	2393.01	-1.32055	14.7288	0
	High	YGYGEEGYGR	3	2	1	A0A2I0IV90		0	0	0.01362	1.63384	2	1150.48	0.765992	19.7493	0
	Medium	TEFERPSYEDEPPR	2	2	1	A0A2I0IV90		0	0.028	0.3647	2.37801	2	1751.79	2.97678	21.3314	0
A0A218WG60	Glutaredoxin domain-containing protein OS=Punica granatum OX=22663 GN=CDL15_Pgr005710 PE=3 SV=1 - [A0A218WG60_PUNGR]	81.9555	57.14	2	5	5	25	105	10.9957	6.01123
	A2	Sequence	# PSMs	# Proteins	# Protein Groups	Protein Group Accessions	Modifications	ΔCn	q-Value	PEP	XCorr	Charge	MH+ [Da]	ΔM [ppm]	RT [min]	# Missed Cleavages
	High	AIELDQEKDGEEVQAALAEWTGQR	4	2	1	A0A218WG60		0	0	9.242e-07	5.62673	3	2686.3	0.00227602	78.4712	1
	High	DGEEVQAALAEWTGQR	7	2	1	A0A218WG60		0	0	1.178e-07	4.02758	2	1759.82	0.122399	70.5088	0
	High	DVVAANPVVVFSK	6	2	1	A0A218WG60		0	0	0.0008423	3.32498	2	1344.75	0.358315	51.9412	0
	High	QLLADLGATFK	4	2	1	A0A218WG60		0	0	0.005967	2.89578	2	1176.66	-0.0699062	58.4268	0
	High	LVPLLTQAGAVK	4	2	1	A0A218WG60		0	0.002	0.04926	2.15722	2	1209.76	0.2333	44.7095	0
A0A218X958	protein SSUH2 homolog isoform X2 OS=Punica granatum OX=22663 GN=LOC116193057 PE=4 SV=1 - [A0A218X958_PUNGR]	81.1931	21.08	4	6	6	27	427	47.3663	6.7124
	A2	Sequence	# PSMs	# Proteins	# Protein Groups	Protein Group Accessions	Modifications	ΔCn	q-Value	PEP	XCorr	Charge	MH+ [Da]	ΔM [ppm]	RT [min]	# Missed Cleavages
	High	TNSNIPTASLVGTEVSVDEIR	6	3	1	A0A218X958		0	0	9.28e-08	4.97079	2	2202.13	0.38541	62.0813	0
	High	YPPSLHAPLLSSPEPDPDEQAK	4	2	1	A0A218X958		0	0	0.001391	3.86621	3	2388.17	-0.52504	48.3664	0
	High	GGYGGEYGGPVGEFQR	3	2	1	A0A218X958		0	0	9.716e-05	3.46815	2	1629.73	0.907628	32.9679	0
	High	SEFPVLFVLNK	2	3	1	A0A218X958		0	0	0.01015	2.62259	2	1292.73	0.236729	76.5211	0
	High	EVLDEVEIR	7	3	1	A0A218X958		0	0	0.004773	2.51257	2	1101.58	0.415641	32.0783	0
	High	ATIPHSETIEK	5	3	1	A0A218X958		0	0	0.01469	2.4121	3	1225.64	1.56565	16.174	0
A0A6P8D2M9	enolase-phosphatase E1 isoform X2 OS=Punica granatum OX=22663 GN=LOC116203650 PE=4 SV=1 - [A0A6P8D2M9_PUNGR]	80.6874	38.86	1	1	4	21	229	24.8541	4.28467
	A2	Sequence	# PSMs	# Proteins	# Protein Groups	Protein Group Accessions	Modifications	ΔCn	q-Value	PEP	XCorr	Charge	MH+ [Da]	ΔM [ppm]	RT [min]	# Missed Cleavages
	High	NVVEVTEAVTEQISETTLLPPVETK	5	3	2	A0A218WKE7;A0A6P8D2M9		0	0	0.0004459	4.56377	3	2726.43	-1.00547	99.8029	0
	High	AEPAPTSSVLPIQDESR	14	3	2	A0A218WKE7;A0A6P8D2M9		0	0	1.437e-08	4.36426	2	1796.9	0.443324	36.8272	0
	High	EVPEVEYKEEEVAIVASSEGK	1	3	2	A0A218WKE7;A0A6P8D2M9		0	0	8.663e-05	4.35338	3	2321.14	-0.249919	50.8371	1
	High	ESEDPPPQPPAAETPVTTPIIPVSHR	1	1	1	A0A6P8D2M9		0	0	0.0006931	4.34794	3	2762.39	-2.62531	49.9028	0
A0A218Y0Y0	protein NUCLEAR FUSION DEFECTIVE 4-like OS=Punica granatum OX=22663 GN=LOC116187813 PE=4 SV=1 - [A0A218Y0Y0_PUNGR]	80.1676	15.07	1	4	4	23	544	59.5988	7.92822
	A2	Sequence	# PSMs	# Proteins	# Protein Groups	Protein Group Accessions	Modifications	ΔCn	q-Value	PEP	XCorr	Charge	MH+ [Da]	ΔM [ppm]	RT [min]	# Missed Cleavages
	High	DIGANAGVLSGLLYSAVASSSSSNR	11	1	1	A0A218Y0Y0		0	0	8.716e-09	5.72904	3	2396.21	0.375431	98.3682	0
	High	SEPGKDTEEAPSQYPASSSNAAIQNTR	2	1	1	A0A218Y0Y0		0	0	0.0002786	4.03901	3	2835.31	3.21782	20.5577	1
	High	FLLETNPLLSSSR	5	1	1	A0A218Y0Y0		0	0	9.007e-06	3.74828	2	1476.81	0.234677	63.2033	0
	High	SSQSYSQSTLDTVSVFK	2	1	1	A0A218Y0Y0		0	0	0.000116	2.71142	2	1863.9	1.65394	47.3415	0
	High	SEPGKDTEEAPSQYPASsSNAAIQNTR	3	1	1	A0A218Y0Y0	S18(Phospho)	0	0.008	0.1274	3.77074	3	2915.27	0.756073	22.9595	1
A0A2I0KAH7	Phosphoglycerate kinase OS=Punica granatum OX=22663 GN=CRG98_014042 PE=3 SV=1 - [A0A2I0KAH7_PUNGR]	79.3511	13.58	2	1	3	26	405	42.4378	5.80811
	A2	Sequence	# PSMs	# Proteins	# Protein Groups	Protein Group Accessions	Modifications	ΔCn	q-Value	PEP	XCorr	Charge	MH+ [Da]	ΔM [ppm]	RT [min]	# Missed Cleavages
	High	GVTTIIGGGDSVAAVEK	14	4	2	A0A2I0KAH7;A0A218X9K8		0	0	4.428e-06	3.61631	2	1573.84	0.954898	39.1235	0
	High	IVPASGIPDGWmGLDIGPDSIK	7	2	1	A0A2I0KAH7	M12(Oxidation)	0	0	0.006175	3.11102	3	2254.14	-0.318294	89.9765	0
	High	IVPASGIPDGWMGLDIGPDSIK	4	2	1	A0A2I0KAH7		0	0	0.0042	2.85748	3	2238.15	0.298125	90.3888	0
	Medium	ELPGVLALDEATPVAV	1	2	1	A0A2I0KAH7		0	0.026	0.3308	2.75116	2	1593.87	0.35118	92.8298	0
A0A2I0I6Y3	ras-related protein RABD2c OS=Punica granatum OX=22663 GN=LOC116201357 PE=4 SV=1 - [A0A2I0I6Y3_PUNGR]	79.3127	28.22	17	2	4	30	202	22.5232	5.70654
	A2	Sequence	# PSMs	# Proteins	# Protein Groups	Protein Group Accessions	Modifications	ΔCn	q-Value	PEP	XCorr	Charge	MH+ [Da]	ΔM [ppm]	RT [min]	# Missed Cleavages
	High	AFADEIGIPFMETSAK	5	5	1	A0A2I0I6Y3		0	0	0.0002834	3.65235	2	1726.84	0.912982	76.5701	0
	High	FADDSYLESYISTIGVDFK	1	5	1	A0A2I0I6Y3		0	0	0.003918	3.05392	3	2170.02	0.622437	101.315	0
	High	LQIWDTAGQER	13	21	3	A0A2I0KCG7;A0A6P8DE23;A0A2I0I6Y3		0	0	0.002509	2.96435	2	1316.66	1.35123	34.4158	0
	High	LLLIGDSGVGK	11	24	2	A0A2I0I6Y3;A0A6P8DE23		0	0	0.0002676	2.525	2	1071.64	-0.0995025	39.7874	0
A0A6P8D916	Glutamate decarboxylase OS=Punica granatum OX=22663 GN=LOC116205199 PE=3 SV=1 - [A0A6P8D916_PUNGR]	78.6833	11.52	5	5	5	31	495	56.0076	5.99854
	A2	Sequence	# PSMs	# Proteins	# Protein Groups	Protein Group Accessions	Modifications	ΔCn	q-Value	PEP	XCorr	Charge	MH+ [Da]	ΔM [ppm]	RT [min]	# Missed Cleavages
	High	ASSESDASIHSTFASR	6	3	1	A0A6P8D916		0	0	5.349e-07	4.34006	3	1652.75	-1.32856	17.2838	0
	High	EAAFQIINDELmLDGNPR	3	3	1	A0A6P8D916	M12(Oxidation)	0	0	0.0003393	3.4245	2	2061.99	-2.05253	76.8235	0
	High	LLNDLLTAK	16	3	1	A0A6P8D916		0	0	0.003793	2.45712	2	1000.6	0.0970409	43.5696	0
	High	LVIDILK	2	3	1	A0A6P8D916		0	0.003	0.06561	2.00834	2	813.545	0.324547	49.6734	0
	High	EITTVWR	4	3	1	A0A6P8D916		0	0.008	0.1309	2.07239	2	904.489	-0.0400672	27.7546	0
A0A6P8E9F7	CSC1-like protein ERD4 OS=Punica granatum OX=22663 GN=LOC116213201 PE=3 SV=1 - [A0A6P8E9F7_PUNGR]	78.5675	16.04	5	9	9	29	723	81.7233	8.77783
	A2	Sequence	# PSMs	# Proteins	# Protein Groups	Protein Group Accessions	Modifications	ΔCn	q-Value	PEP	XCorr	Charge	MH+ [Da]	ΔM [ppm]	RT [min]	# Missed Cleavages
	High	ANALESPEVKPEQFAVLVR	3	3	1	A0A6P8E9F7		0	0	4.774e-07	5.09619	3	2097.13	-0.0801499	59.0345	0
	High	IDDDQYEDALSQVPR	3	3	1	A0A6P8E9F7		0	0	2.299e-05	3.75114	3	1763.81	0.381455	49.604	0
	High	TEGIPSQSHIER	8	5	1	A0A6P8E9F7		0	0	0.004595	3.07409	3	1353.68	0.506008	16.9729	0
	High	GLDPIDTGYAAR	5	3	1	A0A6P8E9F7		0	0.002	0.05443	2.78606	2	1248.62	0.133436	31.3404	0
	High	QLIWTNLNIK	2	2	1	A0A6P8E9F7		0	0.006	0.106	2.41236	2	1242.72	1.45353	58.2337	0
	High	DIPDLPEGQTR	4	4	1	A0A6P8E9F7		0	0.006	0.1044	2.29942	2	1240.62	-0.789104	28.3643	0
	Medium	FFHDTALEVATQEAK	1	3	1	A0A6P8E9F7		0	0.01	0.1615	2.29409	3	1706.84	0.413171	43.8159	0
	Medium	VYVPSYESYGR	2	3	1	A0A6P8E9F7		0	0.016	0.2204	1.89516	2	1319.63	0.627226	30.1594	0
	Medium	AYIPPSLSNEK	1	3	1	A0A6P8E9F7		0	0.024	0.316	1.92522	2	1218.64	-0.900782	25.8748	0
A0A2I0L829	Glutaredoxin-dependent peroxiredoxin OS=Punica granatum OX=22663 GN=LOC116200284 PE=3 SV=1 - [A0A2I0L829_PUNGR]	77.4508	17.9	2	2	2	23	162	17.263	6.18896
	A2	Sequence	# PSMs	# Proteins	# Protein Groups	Protein Group Accessions	Modifications	ΔCn	q-Value	PEP	XCorr	Charge	MH+ [Da]	ΔM [ppm]	RT [min]	# Missed Cleavages
	High	AANVESGGEFTVSSADDILK	11	2	1	A0A2I0L829		0	0	4.383e-08	4.76464	2	2009.97	0.690392	56.9077	0
	High	FALLVEDLK	12	2	1	A0A2I0L829		0	0	0.004725	2.71369	2	1047.61	-0.314435	57.6884	0
A0A2I0JE89	14_3_3 domain-containing protein OS=Punica granatum OX=22663 GN=CRG98_025365 PE=3 SV=1 - [A0A2I0JE89_PUNGR]	76.2776	22.77	8	1	5	33	224	25.4238	5.12256
	A2	Sequence	# PSMs	# Proteins	# Protein Groups	Protein Group Accessions	Modifications	ΔCn	q-Value	PEP	XCorr	Charge	MH+ [Da]	ΔM [ppm]	RT [min]	# Missed Cleavages
	High	QAFDEAIAELDSLNEESYK	4	2	1	A0A2I0JE89		0	0	0.0003449	4.87507	3	2172	0.406623	80.8685	0
	High	DSTLIMQLLR	12	15	6	A0A218VWS1;A0A218WFP0;A0A218WLH0;A0A6P8C8C8;A0A218X9C1;A0A2I0JE89		0	0	0.002437	2.66567	2	1189.66	0.0647587	78.6173	0
	High	DSTLImQLLR	5	15	6	A0A218VWS1;A0A218WFP0;A0A218WLH0;A0A6P8C8C8;A0A218X9C1;A0A2I0JE89	M6(Oxidation)	0	0	0.003744	2.52698	2	1205.66	0.737839	67.2118	0
	High	ILSSIEQK	3	11	5	A0A218VWS1;A0A218X9C1;A0A218WLH0;A0A6P8C8C8;A0A2I0JE89		0	0	0.009834	2.13931	2	917.531	0.264669	20.1449	0
	High	NLLSVGYK	7	12	3	A0A218WLH0;A0A2I0JE89;A0A6P8C8C8		0	0.002	0.0527	1.94573	2	893.509	-0.318563	29.2067	0
	Medium	YLAEFK	2	17	6	A0A218VWS1;A0A218WFP0;A0A218WLH0;A0A2I0JE89;A0A6P8C8C8;A0A218X9C1		0	0.021	0.278	1.88979	1	770.408	-0.496238	24.7284	0
A0A2I0J8N5	Uncharacterized protein OS=Punica granatum OX=22663 GN=CRG98_026945 PE=4 SV=1 - [A0A2I0J8N5_PUNGR]	74.7076	7.62	2	2	2	19	446	49.3381	7.94287
	A2	Sequence	# PSMs	# Proteins	# Protein Groups	Protein Group Accessions	Modifications	ΔCn	q-Value	PEP	XCorr	Charge	MH+ [Da]	ΔM [ppm]	RT [min]	# Missed Cleavages
	High	mGVDSVFLPTNVQNNIDSVK	8	2	1	A0A2I0J8N5	M1(Oxidation)	0	0	2.726e-05	5.14313	3	2193.08	-0.690656	65.2233	0
	High	MGVDSVFLPTNVQNNIDSVK	6	2	1	A0A2I0J8N5		0	0	5.845e-05	4.44232	2	2177.09	-0.193685	72.2096	0
	High	cEVSSAGIcTTTGR	5	2	1	A0A2I0J8N5	C1(Carbamidomethyl); C9(Carbamidomethyl)	0	0	2.664e-06	3.59047	2	1498.66	0.491309	18.1671	0
A0A2I0I6L9	translationally-controlled tumor protein homolog OS=Punica granatum OX=22663 GN=LOC116209171 PE=3 SV=1 - [A0A2I0I6L9_PUNGR]	74.5774	41.92	3	4	4	27	167	18.7295	4.729
	A2	Sequence	# PSMs	# Proteins	# Protein Groups	Protein Group Accessions	Modifications	ΔCn	q-Value	PEP	XCorr	Charge	MH+ [Da]	ΔM [ppm]	RT [min]	# Missed Cleavages
	High	GALDVDIGANPSAEGGEDEGVDDQAQK	5	2	1	A0A2I0I6L9		0	0	5.991e-06	4.52524	3	2657.18	-1.62969	43.869	0
	High	mLVYQDLLSGDELLSDSFPYK	6	1	1	A0A2I0I6L9	M1(Oxidation)	0	0	0.007536	3.71956	3	2449.18	-0.944918	99.4888	0
	High	ELYNGVLWEVEGK	3	2	1	A0A2I0I6L9		0	0	7.664e-05	3.33672	2	1535.77	-1.51402	62.6867	0
	High	VVDIVDTFR	13	3	1	A0A2I0I6L9		0	0	0.01001	2.41507	2	1063.58	0.46226	44.4242	0
A0A2I0JG27	ADP-ribosylation factor OS=Punica granatum OX=22663 GN=CRG98_024495 PE=3 SV=1 - [A0A2I0JG27_PUNGR]	74.4254	37.5	16	1	4	23	160	18.5116	6.96143
	A2	Sequence	# PSMs	# Proteins	# Protein Groups	Protein Group Accessions	Modifications	ΔCn	q-Value	PEP	XCorr	Charge	MH+ [Da]	ΔM [ppm]	RT [min]	# Missed Cleavages
	High	LGEIVTTIPTIGFNVETVEYK	6	14	2	A0A218VRK4;A0A2I0JG27		0	0	7.624e-05	4.89734	3	2323.25	1.65853	90.147	0
	High	QDLPNAMNAAEITDK	2	14	2	A0A218VRK4;A0A2I0JG27		0	0	3.934e-05	3.6842	2	1630.78	1.28247	37.8413	0
	High	NISFTVWDVGGQDK	8	14	2	A0A218VRK4;A0A2I0JG27		0	0	6.304e-05	3.65117	2	1565.76	0.732178	61.6036	0
	High	QDLPNAmNAAEITDK	1	14	2	A0A218VRK4;A0A2I0JG27	M7(Oxidation)	0	0	0.003563	3.00059	2	1646.77	1.54104	26.9488	0
	High	DAVLLVFANK	6	13	1	A0A2I0JG27		0	0	0.002122	2.7107	2	1089.63	-0.81603	58.9445	0
A0A218XGY3	Profilin OS=Punica granatum OX=22663 GN=CDL15_Pgr000915 PE=3 SV=1 - [A0A218XGY3_PUNGR]	72.971	32.06	8	3	3	24	131	13.9759	4.88135
	A2	Sequence	# PSMs	# Proteins	# Protein Groups	Protein Group Accessions	Modifications	ΔCn	q-Value	PEP	XCorr	Charge	MH+ [Da]	ΔM [ppm]	RT [min]	# Missed Cleavages
	High	DFEEPGSLAPTGLYLGGAK	8	2	1	A0A218XGY3		0	0	6.273e-08	4.41548	2	1921.96	0.566384	70.081	0
	High	LGDYLIDQGL	11	6	1	A0A218XGY3		0	0	0.01954	3.45596	2	1106.57	0.166591	67.9846	0
	High	YmVIQGEPGAVIR	4	8	1	A0A218XGY3	M2(Oxidation)	0	0	0.01582	2.77497	2	1448.76	0.557435	34.6354	0
	High	YMVIQGEPGAVIR	1	8	1	A0A218XGY3		0	0.005	0.08681	2.71122	2	1432.77	3.4897	44.3073	0
A0A6P8DIV1	outer envelope membrane protein 7 OS=Punica granatum OX=22663 GN=LOC116205000 PE=4 SV=1 - [A0A6P8DIV1_PUNGR]	72.7972	46.51	2	2	2	19	86	8.7664	4.42432
	A2	Sequence	# PSMs	# Proteins	# Protein Groups	Protein Group Accessions	Modifications	ΔCn	q-Value	PEP	XCorr	Charge	MH+ [Da]	ΔM [ppm]	RT [min]	# Missed Cleavages
	High	APLIAEPEGSGPTAEDPPSASTASAK	15	2	1	A0A6P8DIV1		0	0	2.719e-06	4.8981	2	2451.19	-0.0681868	35.3282	0
	High	SLNPDYDPDDEENR	4	2	1	A0A6P8DIV1		0	0	1.039e-05	3.15223	2	1678.68	0.512335	20.7633	0
A0A059VKQ3	Chalcone-flavonone isomerase family protein OS=Punica granatum OX=22663 GN=CHI PE=2 SV=1 - [A0A059VKQ3_PUNGR]	71.4408	15.65	3	3	3	24	230	24.9799	5.79541
	A2	Sequence	# PSMs	# Proteins	# Protein Groups	Protein Group Accessions	Modifications	ΔCn	q-Value	PEP	XCorr	Charge	MH+ [Da]	ΔM [ppm]	RT [min]	# Missed Cleavages
	High	QLSEAVLESIIGK	7	3	1	A0A059VKQ3		0	0	2.171e-06	4.23279	2	1386.78	-0.674018	72.0613	0
	High	TAEELTDSVEFFR	7	3	1	A0A059VKQ3		0	0	2.014e-05	3.92739	2	1543.73	0.339206	58.7898	0
	High	TLFLGGAGAR	10	3	1	A0A059VKQ3		0	0.005	0.09162	2.17968	2	962.541	-1.1358	29.7309	0
A0A218WA97	Adenosine kinase OS=Punica granatum OX=22663 GN=LOC116197343 PE=3 SV=1 - [A0A218WA97_PUNGR]	71.3291	15.25	3	4	4	35	341	37.5928	5.35107
	A2	Sequence	# PSMs	# Proteins	# Protein Groups	Protein Group Accessions	Modifications	ΔCn	q-Value	PEP	XCorr	Charge	MH+ [Da]	ΔM [ppm]	RT [min]	# Missed Cleavages
	High	ITVITQGADPVVVAEDGK	10	2	1	A0A218WA97		0	0	3.732e-07	3.95253	2	1811.98	0.135777	49.3623	0
	High	LNNAILAEDK	11	2	1	A0A218WA97		0	0	0.001647	2.9885	2	1100.59	-0.682932	22.2469	0
	High	TFPVILLPK	13	2	1	A0A218WA97		0	0.001	0.03189	1.4815	2	1027.65	-0.360642	62.2424	0
	High	VHGWETDNVEEIALK	1	2	1	A0A218WA97		0	0.003	0.05942	2.76837	3	1739.86	0.904717	45.4851	0
A0A218VRC0	H(+)-exporting diphosphatase OS=Punica granatum OX=22663 GN=LOC116213853 PE=3 SV=1 - [A0A218VRC0_PUNGR]	71.2693	8.83	13	5	5	22	759	79.327	5.21143
	A2	Sequence	# PSMs	# Proteins	# Protein Groups	Protein Group Accessions	Modifications	ΔCn	q-Value	PEP	XCorr	Charge	MH+ [Da]	ΔM [ppm]	RT [min]	# Missed Cleavages
	High	LIEEEEEGVDNLDAVIK	3	2	1	A0A218VRC0		0	0	1.704e-08	4.61756	2	1914.95	-1.31673	59.3209	0
	High	TDALDAAGNTTAAIGK	7	6	1	A0A218VRC0		0	0	5.052e-08	4.56825	2	1489.75	-0.194841	27.8501	0
	High	AAVIGDTIGDPLK	7	6	1	A0A218VRC0		0	0	0.004291	2.95433	2	1269.7	-1.12821	44.3492	0
	High	AADVGADLVGK	3	10	1	A0A218VRC0		0	0	0.0003014	2.9209	2	1015.54	-0.484338	23.0391	0
	Medium	NVSEIEPSLK	2	2	1	A0A218VRC0		0	0.01	0.1573	2.0145	2	1115.59	-0.368979	23.4121	0
A0A218WC47	glutathione S-transferase DHAR2 OS=Punica granatum OX=22663 GN=LOC116197853 PE=3 SV=1 - [A0A218WC47_PUNGR]	70.3858	23.11	1	4	4	24	212	23.5574	6.87354
	A2	Sequence	# PSMs	# Proteins	# Protein Groups	Protein Group Accessions	Modifications	ΔCn	q-Value	PEP	XCorr	Charge	MH+ [Da]	ΔM [ppm]	RT [min]	# Missed Cleavages
	High	DASDGSEQALLDELK	8	1	1	A0A218WC47		0	0	9.457e-07	3.75107	2	1590.75	0.316975	58.1712	0
	High	WVSDSDVIVGILEEK	1	1	1	A0A218WC47		0	0	0.0007437	3.43326	3	1688.87	-1.22318	81.9572	0
	High	ITAVDLSLGPK	13	1	1	A0A218WC47		0	0	5.847e-05	3.15304	2	1113.65	-0.15138	41.5186	0
	Medium	VLLTLEEK	2	1	1	A0A218WC47		0	0.011	0.168	1.8133	2	944.567	0.52803	29.733	0
A0A6P8CQ27	uncharacterized protein LOC116196555 OS=Punica granatum OX=22663 GN=LOC116196555 PE=3 SV=1 - [A0A6P8CQ27_PUNGR]	70.2887	20	3	4	4	20	315	35.1882	4.75439
	A2	Sequence	# PSMs	# Proteins	# Protein Groups	Protein Group Accessions	Modifications	ΔCn	q-Value	PEP	XCorr	Charge	MH+ [Da]	ΔM [ppm]	RT [min]	# Missed Cleavages
	High	NPNPVPIPLIDINYLIESDGR	8	3	1	A0A6P8CQ27		0	0	4.47e-05	4.33128	2	2349.24	-0.341845	106.513	0
	High	TGEIPIPYKPDIDLER	9	3	1	A0A6P8CQ27		0	0	6.95e-06	3.97461	3	1855.98	-0.107086	58.3083	0
	High	IPMTLIYDDIK	1	3	1	A0A6P8CQ27		0	0	6.176e-05	3.54202	2	1321.71	-0.045684	62.6644	0
	High	LVSGLIPDAGTIHAR	2	3	1	A0A6P8CQ27		0	0.001	0.02597	2.23943	3	1519.86	0.631817	42.2009	0
A0A6P8EEI8	calcineurin B-like protein 3 OS=Punica granatum OX=22663 GN=LOC116213124 PE=3 SV=1 - [A0A6P8EEI8_PUNGR]	70.214	34.96	3	7	7	31	226	26.0793	4.88135
	A2	Sequence	# PSMs	# Proteins	# Protein Groups	Protein Group Accessions	Modifications	ΔCn	q-Value	PEP	XCorr	Charge	MH+ [Da]	ΔM [ppm]	RT [min]	# Missed Cleavages
	High	DITTTFPSFVFHSQVDDT	2	2	1	A0A6P8EEI8		0	0	0.001331	3.23473	2	2056.95	-0.546067	86.2488	0
	High	ISSAVIDDGLINK	3	2	1	A0A6P8EEI8		0	0	0.004745	2.89903	2	1344.74	-0.366991	39.0398	0
	High	EEFQLALFK	4	3	1	A0A6P8EEI8		0	0	0.00425	2.76066	2	1124.6	-0.335319	61.216	0
	High	ALSVFHPNAPIDEK	1	2	1	A0A6P8EEI8		0	0	0.0004374	2.70571	3	1537.8	-0.233452	34.7959	0
	High	GLEDPELLAR	5	1	1	A0A6P8EEI8		0	0.001	0.02712	2.21644	2	1112.6	0.412614	36.6631	0
	High	VFDLFDTK	13	2	1	A0A6P8EEI8		0	0.001	0.02465	2.177	2	984.504	0.0502215	49.7516	0
	High	DITTTFPsFVFHSQVDDT	1	2	1	A0A6P8EEI8	S8(Phospho)	0	0.002	0.05147	2.75277	2	2136.92	-0.30762	101.814	0
	High	ESLFADR	2	2	1	A0A6P8EEI8		0	0.004	0.07732	2.10485	2	837.41	0.354294	25.7535	0
A0A218X9G6	Phosphoglycerate mutase (2,3-diphosphoglycerate-independent) OS=Punica granatum OX=22663 GN=LOC116200784 PE=3 SV=1 - [A0A218X9G6_PUNGR]	69.3323	13.26	3	3	4	19	558	60.4569	5.92236
	A2	Sequence	# PSMs	# Proteins	# Protein Groups	Protein Group Accessions	Modifications	ΔCn	q-Value	PEP	XCorr	Charge	MH+ [Da]	ΔM [ppm]	RT [min]	# Missed Cleavages
	High	DVLDGSSVGFVETIEK	4	2	1	A0A218X9G6		0	0	9.402e-07	4.52404	2	1694.85	3.18379	67.3697	0
	High	AAGANDQYLPPFVIVDDSGK	6	2	1	A0A218X9G6		0	0	5.403e-08	4.39484	2	2077.02	0.337195	71.7278	0
	High	SGNIQILTSHTLEPVPIAIGGPGLGPGVR	2	2	1	A0A218X9G6		0	0	0.0005883	4.34009	3	2850.58	-1.23377	80.7465	0
	High	LDQLQLLLK	7	6	2	A0A2I0IKS2;A0A218X9G6		0	0	0.001387	2.99084	2	1083.68	-0.204626	57.6927	0
A0A2I0JMZ1	vacuolar protein-sorting-associated protein 37 homolog 1-like OS=Punica granatum OX=22663 GN=LOC116195902 PE=3 SV=1 - [A0A2I0JMZ1_PUNGR]	68.8202	20.26	2	3	3	20	227	25.856	7.1958
	A2	Sequence	# PSMs	# Proteins	# Protein Groups	Protein Group Accessions	Modifications	ΔCn	q-Value	PEP	XCorr	Charge	MH+ [Da]	ΔM [ppm]	RT [min]	# Missed Cleavages
	High	LLSDEDAYNQFLLSLDQVK	13	2	1	A0A2I0JMZ1		0	0	3.459e-07	4.67647	2	2211.12	0.518707	94.4765	0
	High	FWGSQEQQEQSR	6	1	1	A0A2I0JMZ1		0	0	0.0007991	2.88037	2	1509.67	0.679479	21.082	0
	High	QLLEHEIELGAFVQK	1	2	1	A0A2I0JMZ1		0	0.003	0.06532	2.67724	3	1753.95	0.0040538	59.9511	0
A0A6P8EC05	probable aspartic proteinase GIP2 OS=Punica granatum OX=22663 GN=LOC116215897 PE=3 SV=1 - [A0A6P8EC05_PUNGR]	68.2002	13.38	3	4	4	22	441	46.2052	7.40088
	A2	Sequence	# PSMs	# Proteins	# Protein Groups	Protein Group Accessions	Modifications	ΔCn	q-Value	PEP	XCorr	Charge	MH+ [Da]	ΔM [ppm]	RT [min]	# Missed Cleavages
	High	TATGGEVASDVVSVASTDGSNPGR	4	1	1	A0A6P8EC05		0	0	2.126e-07	4.86817	2	2234.05	-1.4077	41.3671	0
	High	SIFTAVTEAFISESAAR	10	1	1	A0A6P8EC05		0	0	1.246e-07	4.12805	3	1799.92	-0.563513	97.3264	0
	High	LGFSSTLLGR	7	1	1	A0A6P8EC05		0	0	0.002262	2.3858	2	1050.59	-0.450889	46.7147	0
	High	ALVVPVSK	1	3	1	A0A6P8EC05		0	0.009	0.1437	1.82959	2	812.523	-0.784268	23.1727	0
A0A2I0JJ12	Uncharacterized protein OS=Punica granatum OX=22663 GN=CRG98_023270 PE=4 SV=1 - [A0A2I0JJ12_PUNGR]	67.5042	10.59	3	5	5	29	491	53.4162	4.94482
	A2	Sequence	# PSMs	# Proteins	# Protein Groups	Protein Group Accessions	Modifications	ΔCn	q-Value	PEP	XCorr	Charge	MH+ [Da]	ΔM [ppm]	RT [min]	# Missed Cleavages
	High	LDLEEFVNGITR	7	3	1	A0A2I0JJ12		0	0	2.952e-05	3.55889	2	1405.73	-0.0113584	80.6111	0
	High	IMEDFDTDTDSK	7	3	1	A0A2I0JJ12		0	0	0.0002804	3.27335	2	1416.58	0.22491	25.2075	0
	High	DLQDSVAVDK	2	3	1	A0A2I0JJ12		0	0	0.0005328	3.05411	1	1089.54	0.276491	21.929	0
	High	QVIFGFLR	6	3	1	A0A2I0JJ12		0	0	0.02041	2.07041	2	979.572	-0.0378135	60.0919	0
	High	LFTGDGEVNK	7	3	1	A0A2I0JJ12		0	0.004	0.07742	1.64037	2	1079.54	-0.819824	19.2277	0
A0A218XR27	hippocampus abundant transcript-like protein 1 OS=Punica granatum OX=22663 GN=LOC116188610 PE=4 SV=1 - [A0A218XR27_PUNGR]	67.001	8.05	1	2	2	23	447	48.5084	7.1665
	A2	Sequence	# PSMs	# Proteins	# Protein Groups	Protein Group Accessions	Modifications	ΔCn	q-Value	PEP	XCorr	Charge	MH+ [Da]	ΔM [ppm]	RT [min]	# Missed Cleavages
	High	sTSSDPEDFGEDSEAPLLGSSS	7	1	1	A0A218XR27	S1(Phospho)	0	0	0.0001935	4.42662	2	2293.88	-1.00407	73.4375	0
	High	STSSDPEDFGEDSEAPLLGSSS	5	1	1	A0A218XR27		0	0	0.0004985	4.09955	2	2213.92	-0.589113	60.3362	0
	High	AAPTNEQESAFVTR	11	1	1	A0A218XR27		0	0	4.419e-06	3.89935	2	1520.73	0.41785	19.7142	0
A0A2I0I109	early nodulin-like protein 2 OS=Punica granatum OX=22663 GN=LOC116214872 PE=4 SV=1 - [A0A2I0I109_PUNGR]	66.8707	12.62	1	3	3	24	325	32.4283	8.45557
	A2	Sequence	# PSMs	# Proteins	# Protein Groups	Protein Group Accessions	Modifications	ΔCn	q-Value	PEP	XCorr	Charge	MH+ [Da]	ΔM [ppm]	RT [min]	# Missed Cleavages
	High	SGPFFFISGQDNHcQQGQK	4	1	1	A0A2I0I109	C14(Carbamidomethyl)	0	0	0.0002792	3.51633	3	2181.97	-2.06966	45.7099	0
	High	WDDGDTTFALDR	18	1	1	A0A2I0I109		0	0	4.405e-05	3.28916	2	1411.61	-0.379159	46.6064	0
	Medium	GEDSVLLVNK	2	1	1	A0A2I0I109		0	0.01	0.1493	2.66234	1	1073.59	1.22181	24.6412	0
A0A218WS48	phenylcoumaran benzylic ether reductase Betv6-like OS=Punica granatum OX=22663 GN=LOC116215542 PE=4 SV=1 - [A0A218WS48_PUNGR]	66.2358	21.43	1	4	4	22	308	33.9509	6.04932
	A2	Sequence	# PSMs	# Proteins	# Protein Groups	Protein Group Accessions	Modifications	ΔCn	q-Value	PEP	XCorr	Charge	MH+ [Da]	ΔM [ppm]	RT [min]	# Missed Cleavages
	High	FFPSEFGNDVDHVNAVEPAK	6	1	1	A0A218WS48		0	0	1.943e-07	5.35855	3	2219.04	0.00863478	53.1854	0
	High	GDHTNFEIDPSFGVEASELYPDVK	3	1	1	A0A218WS48		0	0	2.753e-05	5.08298	3	2666.23	3.30464	75.9689	0
	High	ILVIGGTGYIGK	5	1	1	A0A218WS48		0	0	0.0003824	2.67252	2	1190.72	1.03507	45.7768	0
	High	IYVPEEQILK	8	1	1	A0A218WS48		0	0.001	0.03043	1.93981	2	1231.69	0.672322	44.7083	0
A0A218Y2I1	probable cinnamyl alcohol dehydrogenase 9 OS=Punica granatum OX=22663 GN=LOC116201151 PE=4 SV=1 - [A0A218Y2I1_PUNGR]	64.634	17.17	2	4	4	19	361	39.1049	7.21045
	A2	Sequence	# PSMs	# Proteins	# Protein Groups	Protein Group Accessions	Modifications	ΔCn	q-Value	PEP	XCorr	Charge	MH+ [Da]	ΔM [ppm]	RT [min]	# Missed Cleavages
	High	LVTVGLPDKPLELPIFPLVLGR	3	2	1	A0A218Y2I1		0	0	0.0001029	4.70691	3	2386.45	0.87356	108.645	0
	High	LGADSFLVTSDLVK	8	1	1	A0A218Y2I1		0	0	4.888e-07	4.12096	2	1464.79	-0.437235	65.5889	0
	High	FVIDVGNSLPSR	7	2	1	A0A218Y2I1		0	0	0.004782	2.97185	2	1303.7	0.0520228	49.0154	0
	High	TYGGYSDFIVVDQR	1	1	1	A0A218Y2I1		0	0	0.006162	2.61005	2	1619.77	-0.222489	52.7471	0
A0A218VRK4	ADP-ribosylation factor OS=Punica granatum OX=22663 GN=LOC116215575 PE=3 SV=1 - [A0A218VRK4_PUNGR]	63.9338	33.15	4	1	4	19	181	20.6537	6.94678
	A2	Sequence	# PSMs	# Proteins	# Protein Groups	Protein Group Accessions	Modifications	ΔCn	q-Value	PEP	XCorr	Charge	MH+ [Da]	ΔM [ppm]	RT [min]	# Missed Cleavages
	High	LGEIVTTIPTIGFNVETVEYK	6	14	2	A0A218VRK4;A0A2I0JG27		0	0	7.624e-05	4.89734	3	2323.25	1.65853	90.147	0
	High	QDLPNAMNAAEITDK	2	14	2	A0A218VRK4;A0A2I0JG27		0	0	3.934e-05	3.6842	2	1630.78	1.28247	37.8413	0
	High	NISFTVWDVGGQDK	8	14	2	A0A218VRK4;A0A2I0JG27		0	0	6.304e-05	3.65117	2	1565.76	0.732178	61.6036	0
	High	QDLPNAmNAAEITDK	1	14	2	A0A218VRK4;A0A2I0JG27	M7(Oxidation)	0	0	0.003563	3.00059	2	1646.77	1.54104	26.9488	0
	High	EAVLLVFANK	2	1	1	A0A218VRK4		0	0	0.009134	2.19168	2	1103.65	-0.496499	53.6737	0
A0A218W970	calmodulin-7 OS=Punica granatum OX=22663 GN=LOC116195437 PE=4 SV=1 - [A0A218W970_PUNGR]	63.5905	27.52	9	4	4	20	149	16.8369	4.27197
	A2	Sequence	# PSMs	# Proteins	# Protein Groups	Protein Group Accessions	Modifications	ΔCn	q-Value	PEP	XCorr	Charge	MH+ [Da]	ΔM [ppm]	RT [min]	# Missed Cleavages
	High	EADVDGDGQINYEEFVK	10	8	1	A0A218W970		0	0	6.015e-09	5.32291	2	1927.86	0.610949	53.2833	0
	High	VFDKDQNGFISAAELR	2	9	1	A0A218W970		0	0	0.006316	3.55013	3	1809.91	0.0214319	44.6572	1
	High	DQNGFISAAELR	4	9	1	A0A218W970		0	0	0.0009583	2.98425	2	1320.65	-0.259748	42.6333	0
	High	EAFSLFDK	4	7	1	A0A218W970		0	0.001	0.03208	2.60922	2	956.473	0.486845	44.0868	0
A0A2I0KL23	5-methyltetrahydropteroyltriglutamate--homocysteine S-methyltransferase OS=Punica granatum OX=22663 GN=LOC116202551 PE=3 SV=1 - [A0A2I0KL23_PUNGR]	63.2595	8.5	9	2	5	20	765	84.6877	6.85889
	A2	Sequence	# PSMs	# Proteins	# Protein Groups	Protein Group Accessions	Modifications	ΔCn	q-Value	PEP	XCorr	Charge	MH+ [Da]	ΔM [ppm]	RT [min]	# Missed Cleavages
	High	LNLPILPTTTIGSFPQTIELR	7	2	1	A0A2I0KL23		0	0	4.955e-07	4.59603	3	2324.32	0.224108	101.261	0
	High	AGINVIQIDEAALR	8	3	2	A0A2I0KL23;A0A218X1W8		0	0	1.191e-05	3.90963	2	1482.83	-0.321908	61.01	0
	High	YLFAGVVDGR	3	8	2	A0A218X1W8;A0A2I0KL23		0	0	0.003906	2.2248	2	1096.58	0.59269	45.9051	0
	High	TFSLLSLLGK	1	3	1	A0A2I0KL23		0	0	0.01309	1.91549	2	1078.65	-0.0360966	85.7115	0
	High	FALESFWDGK	1	7	2	A0A218X1W8;A0A2I0KL23		0	0.001	0.0381	2.16348	2	1199.57	-0.443379	66.6372	0
A0A2I0JD74	polygalacturonase inhibitor-like OS=Punica granatum OX=22663 GN=LOC116209221 PE=4 SV=1 - [A0A2I0JD74_PUNGR]	62.481	22.07	2	2	2	20	213	23.1188	7.56201
	A2	Sequence	# PSMs	# Proteins	# Protein Groups	Protein Group Accessions	Modifications	ΔCn	q-Value	PEP	XCorr	Charge	MH+ [Da]	ΔM [ppm]	RT [min]	# Missed Cleavages
	High	LTGSIPSQLTQLTNLNALNLSSNQLcGQIPVGGK	6	1	1	A0A2I0JD74	C26(Carbamidomethyl)	0	0	7.125e-06	4.15666	3	3536.88	0.85871	98.6427	0
	High	LQSFDASSYADNK	14	2	1	A0A2I0JD74		0	0	0.0001202	3.42242	2	1445.66	1.08607	25.6816	0
A0A2I0J081	vesicle transport v-SNARE 13-like OS=Punica granatum OX=22663 GN=LOC116206590 PE=3 SV=1 - [A0A2I0J081_PUNGR]	62.2525	29.09	2	2	4	19	220	24.7231	9.31982
	A2	Sequence	# PSMs	# Proteins	# Protein Groups	Protein Group Accessions	Modifications	ΔCn	q-Value	PEP	XCorr	Charge	MH+ [Da]	ΔM [ppm]	RT [min]	# Missed Cleavages
	High	DDLLESGmADTLTASADQR	2	2	1	A0A2I0J081	M8(Oxidation)	0	0	5.308e-06	4.31934	2	2024.91	0.757099	45.0695	0
	High	TmLETEELGVSILQDLHQQR	2	3	2	A0A2I0J081;A0A2I0KSB7	M2(Oxidation)	0	0	9.066e-06	4.21748	3	2356.18	0.372989	75.6356	0
	High	DDLLESGMADTLTASADQR	1	2	1	A0A2I0J081		0	0	1.087e-06	4.03665	2	2008.91	-0.0666901	65.4217	0
	High	AGIDEAESLIR	9	3	2	A0A2I0J081;A0A2I0KSB7		0	0	0.0001687	3.45988	2	1173.61	-0.356164	40.2756	0
	High	LmTTTETLNQSGNR	5	2	1	A0A2I0J081	M2(Oxidation)	0	0	6.801e-05	3.35537	2	1581.76	0.806814	16.8343	0
A0A6P8D9E9	Receptor-like serine/threonine-protein kinase OS=Punica granatum OX=22663 GN=LOC116203535 PE=3 SV=1 - [A0A6P8D9E9_PUNGR]	61.9922	6.1	91	4	4	21	820	91.2503	7.37158
	A2	Sequence	# PSMs	# Proteins	# Protein Groups	Protein Group Accessions	Modifications	ΔCn	q-Value	PEP	XCorr	Charge	MH+ [Da]	ΔM [ppm]	RT [min]	# Missed Cleavages
	High	SSPVAQLLDSGNLIVR	9	2	1	A0A6P8D9E9		0	0	1.526e-06	4.30337	3	1668.93	0.195661	76.0131	0
	High	FSGFPQLTPNPVYK	5	3	1	A0A6P8D9E9		0	0	0.0001148	3.28785	2	1594.83	0.537241	60.9675	0
	High	LDPSGFPQLILR	6	3	1	A0A6P8D9E9		0	0	7.811e-05	3.07741	2	1355.77	-0.0865155	71.515	0
	High	ISDFGLAR	1	91	1	A0A6P8D9E9		0	0.001	0.02264	2.12568	2	878.473	-0.163136	28.1045	0
A0A2I0HLQ1	Fructose-bisphosphate aldolase OS=Punica granatum OX=22663 GN=CRG98_046969 PE=3 SV=1 - [A0A2I0HLQ1_PUNGR]	61.1621	19.93	5	4	4	20	296	31.7656	6.55127
	A2	Sequence	# PSMs	# Proteins	# Protein Groups	Protein Group Accessions	Modifications	ΔCn	q-Value	PEP	XCorr	Charge	MH+ [Da]	ΔM [ppm]	RT [min]	# Missed Cleavages
	High	IGPNEPSQLAINDNANGLAR	4	2	1	A0A2I0HLQ1		0	0	1.173e-07	4.45047	2	2064.05	0.690944	43.3471	0
	High	GILAADESTGTIGK	8	5	1	A0A2I0HLQ1		0	0	6.981e-05	3.39091	2	1332.7	1.28071	26.4146	0
	High	LSSINVENVEENR	4	2	1	A0A2I0HLQ1		0	0	0.0001562	3.15304	2	1502.74	-1.32424	28.8259	0
	High	VAPEVIAEYTVR	4	2	1	A0A2I0HLQ1		0	0	0.002771	2.69288	2	1346.73	0.718906	43.2726	0
A0A218W5I3	Uncharacterized protein OS=Punica granatum OX=22663 GN=CDL15_Pgr000814 PE=4 SV=1 - [A0A218W5I3_PUNGR]	61.1439	22.33	2	8	8	21	645	70.1766	4.44971
	A2	Sequence	# PSMs	# Proteins	# Protein Groups	Protein Group Accessions	Modifications	ΔCn	q-Value	PEP	XCorr	Charge	MH+ [Da]	ΔM [ppm]	RT [min]	# Missed Cleavages
	High	AEEETKPVEHIEPTAVTVSEAVETEGAAVEPAVAAPK	2	2	1	A0A218W5I3		0	0	8.807e-05	5.6573	4	3785.88	-3.17836	66.3282	0
	High	VATESEEKVETETVSK	1	2	1	A0A218W5I3		0	0	3.907e-06	4.3178	3	1765.87	0.387059	14.7956	1
	High	EVEVSETPEPPAVAAEPAESKPDEKPEEAAVR	1	2	1	A0A218W5I3		0	0	0.002244	4.09086	4	3387.65	0.55597	34.4551	0
	High	DVAATESEVSVPK	2	2	1	A0A218W5I3		0	0	0.0108	3.45821	2	1331.67	2.8579	24.4924	0
	High	EQIPAEAVEADAEK	2	2	1	A0A218W5I3		0	0	0.001316	2.88572	2	1499.72	-0.909746	25.4991	0
	High	AVVTEAAEEVK	4	2	1	A0A218W5I3		0	0	0.002273	2.70827	2	1145.6	-1.17674	19.7057	0
	High	VETEVPVVSEVK	6	2	1	A0A218W5I3		0	0	0.01034	2.57401	2	1314.72	0.0503985	29.955	0
	High	LEEPSLAER	3	2	1	A0A218W5I3		0	0	0.008713	2.43366	2	1043.54	0.0877143	21.8116	0
A0A218XK87	patellin-3-like OS=Punica granatum OX=22663 GN=LOC116203074 PE=3 SV=1 - [A0A218XK87_PUNGR]	60.4854	20.89	3	6	6	22	517	58.1267	5.07178
	A2	Sequence	# PSMs	# Proteins	# Protein Groups	Protein Group Accessions	Modifications	ΔCn	q-Value	PEP	XCorr	Charge	MH+ [Da]	ΔM [ppm]	RT [min]	# Missed Cleavages
	High	KLDFSPGGVNTIFQVSDLK	2	2	1	A0A218XK87		0	0	5.792e-06	4.87144	3	2065.1	-0.236719	73.8741	1
	High	SSAESSAAEVSIWGIPLLK	4	1	1	A0A218XK87		0	0	0.001317	4.07101	2	1945.03	-0.451527	87.5252	0
	High	EPPAQEDVVAVDAGK	3	2	1	A0A218XK87		0	0	2.029e-05	3.36827	2	1524.75	0.370532	24.0322	0
	High	IAPNDEPVLHGSFTVSELGK	1	2	1	A0A218XK87		0	0	0.006916	3.25288	3	2110.08	-0.363304	52.1447	0
	High	VQFLEGSIR	11	2	1	A0A218XK87		0	0	0.01587	2.25044	2	1048.58	0.270576	33.5822	0
	High	ALLELQHLVQEALDSGAFSAPPEEQK	1	2	1	A0A218XK87		0	0.005	0.1016	3.11904	3	2820.44	-0.0393193	106.103	0
A0A218VUI8	abscisic stress-ripening protein 1-like OS=Punica granatum OX=22663 GN=LOC116188517 PE=3 SV=1 - [A0A218VUI8_PUNGR]	60.354	14.69	1	1	1	14	143	16.1567	6.43018
	A2	Sequence	# PSMs	# Proteins	# Protein Groups	Protein Group Accessions	Modifications	ΔCn	q-Value	PEP	XCorr	Charge	MH+ [Da]	ΔM [ppm]	RT [min]	# Missed Cleavages
	High	IEEEVAAAAAVGAGGFAFHEK	14	1	1	A0A218VUI8		0	0	2.801e-09	5.36169	3	2074.02	-0.460373	59.6153	0
A0A2I0JQQ5	Cysteine proteinase inhibitor OS=Punica granatum OX=22663 GN=LOC116211930 PE=3 SV=1 - [A0A2I0JQQ5_PUNGR]	60.3008	26.73	1	2	2	16	101	11.0106	5.47803
	A2	Sequence	# PSMs	# Proteins	# Protein Groups	Protein Group Accessions	Modifications	ΔCn	q-Value	PEP	XCorr	Charge	MH+ [Da]	ΔM [ppm]	RT [min]	# Missed Cleavages
	High	EVGGNENSLEIDALAR	11	1	1	A0A2I0JQQ5		0	0	9.054e-08	4.78788	2	1686.83	-1.24091	45.7927	0
	High	LIGDAPAGASA	5	1	1	A0A2I0JQQ5		0	0.002	0.05365	2.18036	1	942.489	0.177782	23.8052	0
A0A218WBI7	Elongation factor 1-alpha OS=Punica granatum OX=22663 GN=LOC116196648 PE=3 SV=1 - [A0A218WBI7_PUNGR]	59.6639	11.58	12	4	4	25	449	49.3298	9.12939
	A2	Sequence	# PSMs	# Proteins	# Protein Groups	Protein Group Accessions	Modifications	ΔCn	q-Value	PEP	XCorr	Charge	MH+ [Da]	ΔM [ppm]	RT [min]	# Missed Cleavages
	High	VETGVLKPGMVVTFGPSGLTTEVK	2	5	1	A0A218WBI7		0	0	0.01117	4.04761	3	2446.33	0.630609	70.9679	0
	High	IGGIGTVPVGR	15	9	1	A0A218WBI7		0	0	0.0005661	2.7089	2	1025.61	0.481735	28.3885	0
	High	QTVAVGVIK	1	9	1	A0A218WBI7		0	0	0.01203	2.06163	2	914.568	1.28097	22.2605	0
	High	LPLQDVYK	7	9	1	A0A218WBI7		0	0.001	0.03241	2.17646	2	975.552	0.584255	28.5736	0
A0A218XJZ9	endoplasmic reticulum chaperone BiP OS=Punica granatum OX=22663 GN=LOC116204063 PE=3 SV=1 - [A0A218XJZ9_PUNGR]	59.4122	5.12	3	1	2	15	664	73.4749	5.21143
	A2	Sequence	# PSMs	# Proteins	# Protein Groups	Protein Group Accessions	Modifications	ΔCn	q-Value	PEP	XCorr	Charge	MH+ [Da]	ΔM [ppm]	RT [min]	# Missed Cleavages
	High	IINEPTAAAIAYGLDK	13	15	4	A0A218XJZ9;A0A218XAR6;A0A218XXE1;A0A2I0L1X1		0	0	3.414e-07	4.47306	2	1659.89	-0.502756	58.3567	0
	High	VEIESLFDGTDFSEPLTR	2	1	1	A0A218XJZ9		0	0	2.234e-05	4.11126	2	2054.99	-2.51653	85.3927	0
A0A2I0KRU1	ras-related protein Rab7-like OS=Punica granatum OX=22663 GN=LOC116201353 PE=4 SV=1 - [A0A2I0KRU1_PUNGR]	59.0472	36.54	4	1	5	17	208	23.1815	5.32568
	A2	Sequence	# PSMs	# Proteins	# Protein Groups	Protein Group Accessions	Modifications	ΔCn	q-Value	PEP	XCorr	Charge	MH+ [Da]	ΔM [ppm]	RT [min]	# Missed Cleavages
	High	EEFLIQASPSDPENFPFVVLGNK	4	5	2	A0A2I0HSF9;A0A2I0KRU1		0	0	2.774e-07	4.63185	3	2577.29	-0.783717	97.7929	0
	High	NEPEEEIYLPDTIDVAGGGR	9	1	1	A0A2I0KRU1		0	0	3.291e-08	4.5157	2	2174.03	3.17133	65.2221	0
	High	LFTLQIWDTAGQER	1	5	2	A0A2I0HSF9;A0A2I0KRU1		0	0	0.000631	2.86791	2	1677.86	0.275142	73.7296	0
	High	ATIGADFLTK	2	5	2	A0A2I0HSF9;A0A2I0KRU1		0	0	0.0009438	2.58373	2	1036.57	-0.0800325	37.4206	0
	Medium	SFDNLNNWR	1	4	2	A0A2I0HSF9;A0A2I0KRU1		0	0.013	0.1825	1.86546	2	1165.54	-0.34985	33.8057	0
A0A2I0II07	Vacuolar protein sorting-associated protein 28 homolog OS=Punica granatum OX=22663 GN=LOC116205345 PE=3 SV=1 - [A0A2I0II07_PUNGR]	58.9315	28.23	1	4	4	22	209	23.3518	5.46533
	A2	Sequence	# PSMs	# Proteins	# Protein Groups	Protein Group Accessions	Modifications	ΔCn	q-Value	PEP	XCorr	Charge	MH+ [Da]	ΔM [ppm]	RT [min]	# Missed Cleavages
	High	mGAADELTEQQSR	2	1	1	A0A2I0II07	M1(Oxidation)	0	0	1.247e-05	3.79608	2	1451.64	-0.295187	17.4172	0
	High	LNmVAVDQVHPLLSDLSASLNK	3	1	1	A0A2I0II07	M3(Oxidation)	0	0	5.518e-05	3.73774	3	2380.25	-0.205876	72.262	0
	High	LVVSGVPATVEHR	7	1	1	A0A2I0II07		0	0	0.007082	3.00826	3	1363.77	-0.716484	22.6931	0
	High	LSILPPDFEGK	9	1	1	A0A2I0II07		0	0	0.002176	2.06867	2	1215.66	0.00296418	56.3013	0
	High	LNMVAVDQVHPLLSDLSASLNK	1	1	1	A0A2I0II07		0	0.001	0.03301	3.9607	3	2364.26	1.69502	82.1551	0
A0A218WA16	V-type proton ATPase catalytic subunit A OS=Punica granatum OX=22663 GN=LOC116200849 PE=3 SV=1 - [A0A218WA16_PUNGR]	58.4196	13.8	1	7	7	22	623	68.6809	5.51611
	A2	Sequence	# PSMs	# Proteins	# Protein Groups	Protein Group Accessions	Modifications	ΔCn	q-Value	PEP	XCorr	Charge	MH+ [Da]	ΔM [ppm]	RT [min]	# Missed Cleavages
	High	EDDLNEIVQLVGK	4	1	1	A0A218WA16		0	0	7.379e-07	4.53236	2	1471.76	-0.150721	74.4819	0
	High	FEDPAEGEEALVAK	8	1	1	A0A218WA16		0	0	0.006165	3.59179	2	1504.72	1.25084	38.4442	0
	High	TTLVANTSNmPVAAR	1	1	1	A0A218WA16	M10(Oxidation)	0	0	0.0003191	3.04178	2	1561.8	0.230809	19.1708	0
	High	SGDVYIPR	4	1	1	A0A218WA16		0	0	0.0204	2.35568	2	906.468	0.0814997	22.7868	0
	High	LGDLFYR	3	1	1	A0A218WA16		0	0.006	0.1118	1.80694	2	883.468	0.495396	35.8342	0
	Medium	LAEmPADSGYPAYLAAR	1	1	1	A0A218WA16	M4(Oxidation)	0	0.023	0.3041	2.49345	2	1811.87	3.15688	42.0903	0
	Medium	VGHDNLIGEIIR	1	1	1	A0A218WA16		0	0.024	0.3174	1.8046	3	1335.74	0.128404	45.0425	0
A0A6P8DK13	Protein DETOXIFICATION OS=Punica granatum OX=22663 GN=LOC116206086 PE=3 SV=1 - [A0A6P8DK13_PUNGR]	58.2991	7.58	4	2	2	15	501	54.5208	8.55811
	A2	Sequence	# PSMs	# Proteins	# Protein Groups	Protein Group Accessions	Modifications	ΔCn	q-Value	PEP	XCorr	Charge	MH+ [Da]	ΔM [ppm]	RT [min]	# Missed Cleavages
	High	AIGQSESIAEQGEIFAR	8	4	1	A0A6P8DK13		0	0	5.301e-08	4.71076	2	1805.9	0.658414	45.8971	0
	High	IPDLSSVAIEDFLEQRPVAAR	7	4	1	A0A6P8DK13		0	0	2.655e-06	4.66742	3	2326.24	0.42291	88.1281	0
A0A218XM98	heat shock cognate protein 80 OS=Punica granatum OX=22663 GN=LOC116213122 PE=3 SV=1 - [A0A218XM98_PUNGR]	57.9272	8.15	4	4	4	20	699	79.9938	5.07178
	A2	Sequence	# PSMs	# Proteins	# Protein Groups	Protein Group Accessions	Modifications	ΔCn	q-Value	PEP	XCorr	Charge	MH+ [Da]	ΔM [ppm]	RT [min]	# Missed Cleavages
	High	ADLVNNLGTIAR	13	4	1	A0A218XM98		0	0	0.0004162	3.27791	2	1256.7	0.336828	38.5476	0
	High	EGQSDIYYITGESK	4	1	1	A0A218XM98		0	0	0.009063	3.11735	2	1589.74	1.50834	32.9421	0
	High	LDAQPELFIHIIPDK	2	1	1	A0A218XM98		0	0.001	0.02959	2.90267	3	1748.96	-0.945809	68.9343	0
	High	TNNSLSIIDSGIGMTK	1	1	1	A0A218XM98		0	0.008	0.1225	2.8096	2	1650.84	2.54336	52.7052	0
A0A218X3M5	ras-related protein RABA2a OS=Punica granatum OX=22663 GN=LOC116197713 PE=4 SV=1 - [A0A218X3M5_PUNGR]	57.7159	29.3	25	2	5	24	215	23.8813	7.23975
	A2	Sequence	# PSMs	# Proteins	# Protein Groups	Protein Group Accessions	Modifications	ΔCn	q-Value	PEP	XCorr	Charge	MH+ [Da]	ΔM [ppm]	RT [min]	# Missed Cleavages
	High	AVATEDAQSYAEK	6	2	1	A0A218X3M5		0	0	3.655e-06	3.69251	2	1382.64	0.0947361	16.8821	0
	High	EGLSFIETSALEAINVEK	1	1	1	A0A218X3M5		0	0	7.864e-05	3.52501	2	1950.01	0.025726	88.3796	0
	High	AQIWDTAGQER	10	25	2	A0A218X3M5;A0A218XUK5		0	0	0.00493	2.17809	2	1274.61	0.0180891	23.3066	0
	High	VVLIGDSGVGK	4	7	2	A0A218X3M5;A0A218XUK5		0	0	0.003172	2.02726	2	1043.61	0.0627048	25.2664	0
	Medium	STIGVEFATR	3	11	2	A0A218X3M5;A0A218XUK5		0	0.021	0.2758	2.26084	2	1080.57	-0.0410212	26.5869	0
A0A218WAS9	probable aquaporin PIP1-4 OS=Punica granatum OX=22663 GN=LOC116197028 PE=3 SV=1 - [A0A218WAS9_PUNGR]	57.6938	8.3	1	2	2	19	289	30.7859	8.41162
	A2	Sequence	# PSMs	# Proteins	# Protein Groups	Protein Group Accessions	Modifications	ΔCn	q-Value	PEP	XCorr	Charge	MH+ [Da]	ΔM [ppm]	RT [min]	# Missed Cleavages
	High	QPIGTAAQSQYESK	10	1	1	A0A218WAS9		0	0	8.804e-07	4.36622	2	1507.74	0.037029	16.6631	0
	High	SLGAAIIYNK	9	1	1	A0A218WAS9		0	0	0.01732	2.3862	2	1049.6	1.77818	27.4441	0
A0A218WTU0	Ribonuclease T(2) OS=Punica granatum OX=22663 GN=LOC116211664 PE=3 SV=1 - [A0A218WTU0_PUNGR]	57.2739	11.45	1	2	2	23	227	25.1418	4.84326
	A2	Sequence	# PSMs	# Proteins	# Protein Groups	Protein Group Accessions	Modifications	ΔCn	q-Value	PEP	XCorr	Charge	MH+ [Da]	ΔM [ppm]	RT [min]	# Missed Cleavages
	High	NAGINPSGSSYSLESIK	9	1	1	A0A218WTU0		0	0	3.175e-06	4.41495	2	1723.85	-0.00130866	36.4929	0
	High	SIGLLNVLK	14	1	1	A0A218WTU0		0	0	0.01287	2.02155	2	956.614	-0.00219492	58.6751	0
A0A218X8E2	NAD(P)H dehydrogenase (quinone) OS=Punica granatum OX=22663 GN=CDL15_Pgr007248 PE=3 SV=1 - [A0A218X8E2_PUNGR]	56.8913	20.31	2	2	2	15	192	20.3602	6.17627
	A2	Sequence	# PSMs	# Proteins	# Protein Groups	Protein Group Accessions	Modifications	ΔCn	q-Value	PEP	XCorr	Charge	MH+ [Da]	ΔM [ppm]	RT [min]	# Missed Cleavages
	High	SDVPNITPNELAEGDGFVFGFPTR	10	2	1	A0A218X8E2		0	0	4.226e-08	4.98447	3	2579.24	-0.00935928	95.2051	0
	High	LWQVPETLPAEVLAK	5	2	1	A0A218X8E2		0	0	0.003705	2.84893	2	1693.95	0.227331	76.5304	0
A0A2I0HZE8	PNP_UDP_1 domain-containing protein OS=Punica granatum OX=22663 GN=CRG98_042979 PE=4 SV=1 - [A0A2I0HZE8_PUNGR]	56.8417	16.95	2	3	3	17	348	38.2314	6.07471
	A2	Sequence	# PSMs	# Proteins	# Protein Groups	Protein Group Accessions	Modifications	ΔCn	q-Value	PEP	XCorr	Charge	MH+ [Da]	ΔM [ppm]	RT [min]	# Missed Cleavages
	High	ALSDLAGGGSALSNEVDTYVTLAAQNSVAVLTK	3	2	1	A0A2I0HZE8		0	0	8.797e-09	5.50613	3	3235.67	0.155669	113.835	0
	High	YGDGPDDELALESSGDYTR	8	2	1	A0A2I0HZE8		0	0	1.671e-10	5.16328	2	2059.87	0.270558	43.6448	0
	High	IPFITFR	6	2	1	A0A2I0HZE8		0	0.003	0.06521	1.8396	2	893.525	0.830137	54.9817	0
A0A6P8D8J4	pto-interacting protein 1-like isoform X2 OS=Punica granatum OX=22663 GN=LOC116205072 PE=3 SV=1 - [A0A6P8D8J4_PUNGR]	56.5976	17.75	3	4	4	16	355	38.3945	7.03467
	A2	Sequence	# PSMs	# Proteins	# Protein Groups	Protein Group Accessions	Modifications	ΔCn	q-Value	PEP	XCorr	Charge	MH+ [Da]	ΔM [ppm]	RT [min]	# Missed Cleavages
	High	EITENFGTNALIGEGSYGR	3	2	1	A0A6P8D8J4		0	0	3.208e-07	4.59883	2	2027.97	-0.478962	56.8601	0
	High	SSNVLIFDDDIAK	7	3	1	A0A6P8D8J4		0	0	2.589e-05	3.98102	2	1436.73	0.957532	51.443	0
	High	IADFDLSNQAPDmAAR	2	3	1	A0A6P8D8J4	M13(Oxidation)	0	0	5.887e-05	3.43008	2	1750.8	-0.981909	37.0822	0
	High	VQPIEVPAIPVDELK	4	2	1	A0A6P8D8J4		0	0	6.715e-06	3.35747	2	1646.94	-0.069465	68.5706	0
A0A218XG17	Lactoylglutathione lyase OS=Punica granatum OX=22663 GN=CDL15_Pgr012902 PE=3 SV=1 - [A0A218XG17_PUNGR]	56.4657	10.88	2	3	3	22	285	32.1005	5.47803
	A2	Sequence	# PSMs	# Proteins	# Protein Groups	Protein Group Accessions	Modifications	ΔCn	q-Value	PEP	XCorr	Charge	MH+ [Da]	ΔM [ppm]	RT [min]	# Missed Cleavages
	High	DPDGYIFELIQR	7	2	1	A0A218XG17		0	0	3.566e-06	4.13777	2	1465.73	0.0792119	84.0284	0
	High	LVIEELGGK	14	2	1	A0A218XG17		0	0	0.01675	2.43434	2	957.561	-0.648121	29.9254	0
	Medium	GGTTVIAFVK	1	2	1	A0A218XG17		0	0.028	0.3721	1.8405	2	992.577	-0.613962	30.1301	0
A0A218X2U8	syntaxin-121-like OS=Punica granatum OX=22663 GN=LOC116195826 PE=3 SV=1 - [A0A218X2U8_PUNGR]	56.3279	18.9	1	4	4	20	328	36.9079	8.38232
	A2	Sequence	# PSMs	# Proteins	# Protein Groups	Protein Group Accessions	Modifications	ΔCn	q-Value	PEP	XCorr	Charge	MH+ [Da]	ΔM [ppm]	RT [min]	# Missed Cleavages
	High	FFEDVESVKDELK	7	1	1	A0A218X2U8		0	0	0.0004032	3.37378	3	1584.78	0.467645	48.2008	1
	High	VLDTIYEIQER	10	1	1	A0A218X2U8		0	0	0.01003	3.0905	2	1378.72	-0.679461	41.6072	0
	High	SEDQsPPHHTVEmSSSAAGAGVNLDR	1	1	1	A0A218X2U8	S5(Phospho); M13(Oxidation)	0	0.001	0.03156	3.03749	3	2775.17	0.454806	19.213	0
	High	ATmEADVTTALR	2	1	1	A0A218X2U8	M3(Oxidation)	0	0.004	0.0685	2.18025	2	1294.63	0.352907	22.2436	0
A0A218VXA5	Nucleoside diphosphate kinase OS=Punica granatum OX=22663 GN=LOC116204049 PE=3 SV=1 - [A0A218VXA5_PUNGR]	55.6001	25.68	1	3	3	18	148	16.3245	7.50342
	A2	Sequence	# PSMs	# Proteins	# Protein Groups	Protein Group Accessions	Modifications	ΔCn	q-Value	PEP	XCorr	Charge	MH+ [Da]	ΔM [ppm]	RT [min]	# Missed Cleavages
	High	IIGATNPADSAPGTIR	12	1	1	A0A218VXA5		0	0	4.939e-05	3.78508	2	1553.83	-0.462762	27.2497	0
	High	NVIHGSDSVESAR	5	1	1	A0A218VXA5		0	0	0.005686	3.34648	3	1370.67	-0.0321818	15.3817	0
	High	GLVGEIIAR	1	1	1	A0A218VXA5		0	0.005	0.094	1.72096	2	927.562	-0.667588	37.2601	0
A0A218XSL8	Exocyst complex component Sec8 OS=Punica granatum OX=22663 GN=CDL15_Pgr022722 PE=3 SV=1 - [A0A218XSL8_PUNGR]	55.3453	2.69	5	2	2	19	1377	151.836	6.18896
	A2	Sequence	# PSMs	# Proteins	# Protein Groups	Protein Group Accessions	Modifications	ΔCn	q-Value	PEP	XCorr	Charge	MH+ [Da]	ΔM [ppm]	RT [min]	# Missed Cleavages
	High	IGVLNTGEAGEK	18	3	1	A0A218XSL8		0	0	7.229e-05	3.18526	2	1187.63	0.243699	22.8091	0
	Medium	QNGtLPAGTLLAVSPVsPVMAPAGK	1	3	1	A0A218XSL8	T4(Phospho); S17(Phospho)	0	0.029	0.3833	3.24277	3	2536.22	-1.41064	61.0241	0
A0A2I0LDB4	Vacuolar proton pump subunit B OS=Punica granatum OX=22663 GN=CRG98_000900 PE=3 SV=1 - [A0A2I0LDB4_PUNGR]	55.0152	17.95	6	6	6	20	479	53.3833	5.13525
	A2	Sequence	# PSMs	# Proteins	# Protein Groups	Protein Group Accessions	Modifications	ΔCn	q-Value	PEP	XCorr	Charge	MH+ [Da]	ΔM [ppm]	RT [min]	# Missed Cleavages
	High	AVVQVFEGTSGIDNK	7	6	1	A0A2I0LDB4		0	0	1.586e-05	3.6772	2	1563.8	-0.437729	37.6887	0
	High	AVVGEEALSSEDLLYLEFLDK	2	5	1	A0A2I0LDB4		0	0	0.0007806	3.04528	2	2340.18	-0.61428	101.452	0
	High	QIYPPINVLPSLSR	2	5	1	A0A2I0LDB4		0	0	0.0004232	2.93988	2	1596.91	0.123389	71.0384	0
	High	TVSGVAGPLVILDK	7	3	1	A0A2I0LDB4		0	0	0.008162	2.78897	2	1368.81	-0.29042	58.5612	0
	High	FTTVQFTGEVLK	1	6	1	A0A2I0LDB4		0	0.002	0.04877	2.63198	2	1369.74	1.96234	51.0482	0
	High	FVSQGAYDTR	1	6	1	A0A2I0LDB4		0	0.002	0.04664	1.76093	2	1143.54	-0.583602	18.4324	0
A0A218XY25	Annexin OS=Punica granatum OX=22663 GN=LOC116189488 PE=3 SV=1 - [A0A218XY25_PUNGR]	54.9713	14.38	3	5	5	20	313	35.6979	7.1665
	A2	Sequence	# PSMs	# Proteins	# Protein Groups	Protein Group Accessions	Modifications	ΔCn	q-Value	PEP	XCorr	Charge	MH+ [Da]	ΔM [ppm]	RT [min]	# Missed Cleavages
	High	LAASEAEILQNAIK	8	3	1	A0A218XY25		0	0	1.558e-06	4.33138	2	1470.82	0.179913	53.4754	0
	High	LLVGLVSAYR	1	3	1	A0A218XY25		0	0	0.0009791	2.69353	2	1090.66	0.636269	53.6865	0
	High	AFLLALLGK	4	3	1	A0A218XY25		0	0	0.003692	2.47826	2	945.613	-0.725359	75.7786	0
	High	NSVPLDQAVAK	5	3	1	A0A218XY25		0	0.001	0.03266	2.1699	2	1141.62	0.464602	20.033	0
	Medium	AFLLALLGKE	2	3	1	A0A218XY25		0	0.01	0.1549	2.02941	2	1074.65	-1.14705	78.1911	1
A0A218VWB8	CSC1-like protein HYP1 OS=Punica granatum OX=22663 GN=LOC116209373 PE=3 SV=1 - [A0A218VWB8_PUNGR]	54.6321	5.17	1	3	3	21	715	81.0741	8.83643
	A2	Sequence	# PSMs	# Proteins	# Protein Groups	Protein Group Accessions	Modifications	ΔCn	q-Value	PEP	XCorr	Charge	MH+ [Da]	ΔM [ppm]	RT [min]	# Missed Cleavages
	High	EYYGATGTNTSPLLR	9	1	1	A0A218VWB8		0	0	0.0001227	3.36114	2	1642.81	-0.219749	35.8009	0
	High	EGFLGIFGR	8	1	1	A0A218VWB8		0	0	0.0009481	2.92643	2	995.531	-0.265238	66.9841	0
	High	GIPVSVGDSVSEK	4	1	1	A0A218VWB8		0	0.004	0.0753	1.81307	2	1273.66	-1.04763	24.8349	0
A0A218XS77	Uncharacterized protein OS=Punica granatum OX=22663 GN=CDL15_Pgr022771 PE=3 SV=1 - [A0A218XS77_PUNGR]	52.5368	10.78	11	1	2	25	232	26.0461	5.18604
	A2	Sequence	# PSMs	# Proteins	# Protein Groups	Protein Group Accessions	Modifications	ΔCn	q-Value	PEP	XCorr	Charge	MH+ [Da]	ΔM [ppm]	RT [min]	# Missed Cleavages
	High	ETDPLADDDEIDDLFEDR	1	3	1	A0A218XS77		0	0	1.028e-05	3.56746	2	2122.9	0.800779	79.5761	0
	High	IELLVDK	24	13	3	A0A218XS77;A0A2I0ISS2;A0A2I0ISX2		0	0.001	0.03382	2.39124	2	829.503	-0.0168942	29.7742	0
A0A2I0KEV0	Protein kinase domain-containing protein OS=Punica granatum OX=22663 GN=CRG98_012898 PE=4 SV=1 - [A0A2I0KEV0_PUNGR]	52.4525	9.33	2	4	4	15	654	70.1111	7.10791
	A2	Sequence	# PSMs	# Proteins	# Protein Groups	Protein Group Accessions	Modifications	ΔCn	q-Value	PEP	XCorr	Charge	MH+ [Da]	ΔM [ppm]	RT [min]	# Missed Cleavages
	High	LPGADLVGPIPPNTIGR	7	2	1	A0A2I0KEV0		0	0	8.739e-07	4.67509	2	1686.95	-0.462829	61.8397	0
	High	APNQASLGEEGIDLPR	4	2	1	A0A2I0KEV0		0	0	0.001301	3.63952	2	1666.85	5.67857	41.8697	0
	High	LSGQVPDDFSNLTLLR	1	2	1	A0A2I0KEV0		0	0	0.007093	2.73431	2	1774.93	0.0958057	72.0296	0
	High	DDITGSAEAAER	3	2	1	A0A2I0KEV0		0	0	0.001438	2.47329	2	1234.55	0.249434	18.9045	0
A0A218WED1	monosaccharide-sensing protein 2-like OS=Punica granatum OX=22663 GN=LOC116213472 PE=4 SV=1 - [A0A218WED1_PUNGR]	52.4002	13.78	1	5	5	14	740	79.556	5.16064
	A2	Sequence	# PSMs	# Proteins	# Protein Groups	Protein Group Accessions	Modifications	ΔCn	q-Value	PEP	XCorr	Charge	MH+ [Da]	ΔM [ppm]	RT [min]	# Missed Cleavages
	High	EGEGEGYAsEGGEGGDsDDNLRsPLISR	5	1	1	A0A218WED1	S9(Phospho); S17(Phospho); S23(Phospho)	0	0	0.001255	6.64204	3	3093.14	-0.296539	54.7829	1
	High	GSLtSIPGGPEVSVDGEYVQAAALVSQPALYSK	4	1	1	A0A218WED1	T4(Phospho)	0.0433	0	0.02025	3.76075	3	3370.65	0.485846	103.434	0
	High	GmPLEVITEFFSVGAR	1	1	1	A0A218WED1	M2(Oxidation)	0	0	0.001231	3.51918	2	1768.89	-0.947931	100.546	0
	High	EmGAPPPPSHGSVLSmR	2	1	1	A0A218WED1	M2(Oxidation); M16(Oxidation)	0	0	0.0008454	2.12679	3	1781.83	-0.647179	15.4904	0
	Medium	WDEEsLQR	2	1	1	A0A218WED1	S5(Phospho)	0	0.012	0.1738	2.34	2	1142.45	0.232356	26.8016	0
A0A2I0KGZ4	Glucan endo-1,3-beta-D-glucosidase OS=Punica granatum OX=22663 GN=LOC116192268 PE=3 SV=1 - [A0A2I0KGZ4_PUNGR]	51.6949	15.14	3	5	5	19	469	50.3013	5.37646
	A2	Sequence	# PSMs	# Proteins	# Protein Groups	Protein Group Accessions	Modifications	ΔCn	q-Value	PEP	XCorr	Charge	MH+ [Da]	ΔM [ppm]	RT [min]	# Missed Cleavages
	High	LDSGISVSSPIALSALQSSYPTSSGAFK	3	3	1	A0A2I0KGZ4		0	0	0.0001086	5.20959	3	2770.41	-0.196594	84.3764	0
	High	NNPGVVDSGNGLK	2	3	1	A0A2I0KGZ4		0	0	0.002898	3.13239	2	1270.64	0.230053	18.3691	0
	High	IVVTETGWPSK	3	3	1	A0A2I0KGZ4		0	0	0.00758	2.75275	2	1216.65	-2.9073	31.3871	0
	High	IADNLPQPQK	5	3	1	A0A2I0KGZ4		0	0	0.001926	2.54181	2	1123.61	0.644728	18.6034	0
	High	VYEVPLTLK	6	3	1	A0A2I0KGZ4		0	0.001	0.02977	2.13592	2	1061.62	-1.11989	42.2072	0
A0A218XUJ8	Malate dehydrogenase OS=Punica granatum OX=22663 GN=LOC116215492 PE=3 SV=1 - [A0A218XUJ8_PUNGR]	51.5574	20.92	4	2	5	15	349	36.6934	8.63135
	A2	Sequence	# PSMs	# Proteins	# Protein Groups	Protein Group Accessions	Modifications	ΔCn	q-Value	PEP	XCorr	Charge	MH+ [Da]	ΔM [ppm]	RT [min]	# Missed Cleavages
	High	LALYDIAGTPGVAADVSHINTR	3	3	2	A0A218X951;A0A218XUJ8		0	0	7.512e-08	4.91808	3	2254.18	-0.112265	64.6774	0
	High	QALEGSDVVVIPAGVPR	2	1	1	A0A218XUJ8		0	0	2.133e-07	4.57291	2	1706.94	0.780686	55.628	0
	High	DDLFNINAGIVK	3	3	2	A0A218X951;A0A218XUJ8		0	0	0.0001301	3.30617	2	1318.7	-0.161166	63.0188	0
	High	QGLETLIPELK	5	1	1	A0A218XUJ8		0	0	0.0002007	3.18699	2	1240.71	-0.31291	62.3787	0
	High	LFGVTTLDVVR	2	7	3	A0A218X951;A0A218XUJ8;A0A2I0LBD2		0	0	0.005243	2.64079	2	1219.7	0.062427	62.5314	0
A0A6P8E1H8	Phospholipase D OS=Punica granatum OX=22663 GN=LOC116210607 PE=3 SV=1 - [A0A6P8E1H8_PUNGR]	50.6819	10.33	4	5	5	16	707	80.1256	7.37158
	A2	Sequence	# PSMs	# Proteins	# Protein Groups	Protein Group Accessions	Modifications	ΔCn	q-Value	PEP	XCorr	Charge	MH+ [Da]	ΔM [ppm]	RT [min]	# Missed Cleavages
	High	IITSDPYVTVVVPQATVAR	6	4	1	A0A6P8E1H8		0	0	9.675e-06	4.56189	2	2029.13	-3.08842	63.995	0
	High	ISWFLSPFPPEsPGR	4	4	1	A0A6P8E1H8	S12(Phospho)	0	0	0.005782	3.56642	2	1796.84	-0.319862	100.268	0
	High	DDDVFGSEVIGTAK	3	4	1	A0A6P8E1H8		0	0	0.0001403	2.96135	2	1452.69	-0.175611	45.363	0
	High	GVTDTYFPLR	2	4	1	A0A6P8E1H8		0	0.007	0.1194	2.64643	2	1168.6	-1.01229	45.3471	0
	Medium	NAGADNLIPMEIALK	1	4	1	A0A6P8E1H8		0	0.022	0.2959	2.96734	2	1569.83	1.48553	67.2196	0
A0A218XUK5	ras-related protein RABA1f OS=Punica granatum OX=22663 GN=LOC116214072 PE=4 SV=1 - [A0A218XUK5_PUNGR]	50.2824	20.64	24	1	4	23	218	24.1282	5.73193
	A2	Sequence	# PSMs	# Proteins	# Protein Groups	Protein Group Accessions	Modifications	ΔCn	q-Value	PEP	XCorr	Charge	MH+ [Da]	ΔM [ppm]	RT [min]	# Missed Cleavages
	High	AVSTEDATAFAER	6	1	1	A0A218XUK5		0	0	0.003037	3.16753	2	1367.65	1.1787	24.1342	0
	High	AQIWDTAGQER	10	25	2	A0A218X3M5;A0A218XUK5		0	0	0.00493	2.17809	2	1274.61	0.0180891	23.3066	0
	High	VVLIGDSGVGK	4	7	2	A0A218X3M5;A0A218XUK5		0	0	0.003172	2.02726	2	1043.61	0.0627048	25.2664	0
	Medium	STIGVEFATR	3	11	2	A0A218X3M5;A0A218XUK5		0	0.021	0.2758	2.26084	2	1080.57	-0.0410212	26.5869	0
A0A218WZU2	Glutathione transferase OS=Punica granatum OX=22663 GN=LOC116190271 PE=3 SV=1 - [A0A218WZU2_PUNGR]	49.6341	13.55	6	1	2	21	214	24.0243	6.53662
	A2	Sequence	# PSMs	# Proteins	# Protein Groups	Protein Group Accessions	Modifications	ΔCn	q-Value	PEP	XCorr	Charge	MH+ [Da]	ΔM [ppm]	RT [min]	# Missed Cleavages
	High	EPFLSLNPFGQVPAFVDGDLK	2	2	1	A0A218WZU2		0	0	0.0006907	3.46144	3	2290.18	0.310609	106.741	0
	High	VLDVYEAR	19	7	3	A0A218WYZ2;A0A218WZM4;A0A218WZU2		0	0	0.01477	2.56755	2	964.51	0.0134357	25.5976	0
A0A218X951	Malate dehydrogenase OS=Punica granatum OX=22663 GN=LOC116209134 PE=3 SV=1 - [A0A218X951_PUNGR]	49.1026	25	5	2	5	14	344	35.918	8.54346
	A2	Sequence	# PSMs	# Proteins	# Protein Groups	Protein Group Accessions	Modifications	ΔCn	q-Value	PEP	XCorr	Charge	MH+ [Da]	ΔM [ppm]	RT [min]	# Missed Cleavages
	High	SEIAGYAGEDQLGQALEGSDVVIIPAGVPR	3	1	1	A0A218X951		0	0	7.778e-07	5.49131	3	3011.54	2.53949	90.5881	0
	High	LALYDIAGTPGVAADVSHINTR	3	3	2	A0A218X951;A0A218XUJ8		0	0	7.512e-08	4.91808	3	2254.18	-0.112265	64.6774	0
	High	DDLFNINAGIVK	3	3	2	A0A218X951;A0A218XUJ8		0	0	0.0001301	3.30617	2	1318.7	-0.161166	63.0188	0
	High	QGLESLIPELK	3	2	1	A0A218X951		0	0	0.005994	3.2053	2	1226.7	0.699006	65.7668	0
	High	LFGVTTLDVVR	2	7	3	A0A218X951;A0A218XUJ8;A0A2I0LBD2		0	0	0.005243	2.64079	2	1219.7	0.062427	62.5314	0
A0A218WYZ2	Glutathione transferase OS=Punica granatum OX=22663 GN=LOC116211493 PE=3 SV=1 - [A0A218WYZ2_PUNGR]	48.5805	13.55	5	1	2	20	214	24.1225	6.04932
	A2	Sequence	# PSMs	# Proteins	# Protein Groups	Protein Group Accessions	Modifications	ΔCn	q-Value	PEP	XCorr	Charge	MH+ [Da]	ΔM [ppm]	RT [min]	# Missed Cleavages
	High	EPFLSLNPFGLVPAFEDGDLK	1	1	1	A0A218WYZ2		0	0	1.729e-06	5.39288	2	2305.17	-1.10459	112.619	0
	High	VLDVYEAR	19	7	3	A0A218WYZ2;A0A218WZM4;A0A218WZU2		0	0	0.01477	2.56755	2	964.51	0.0134357	25.5976	0
A0A218WH14	AAI domain-containing protein OS=Punica granatum OX=22663 GN=CDL15_Pgr017726 PE=3 SV=1 - [A0A218WH14_PUNGR]	47.0061	12.26	2	1	1	19	106	10.6752	6.93213
	A2	Sequence	# PSMs	# Proteins	# Protein Groups	Protein Group Accessions	Modifications	ΔCn	q-Value	PEP	XCorr	Charge	MH+ [Da]	ΔM [ppm]	RT [min]	# Missed Cleavages
	High	TGVPPDTccSPVK	19	2	1	A0A218WH14	C8(Carbamidomethyl); C9(Carbamidomethyl)	0	0	0.005807	2.7714	2	1417.65	0.163631	16.2045	0
A0A218WZM4	Glutathione transferase OS=Punica granatum OX=22663 GN=LOC116211494 PE=3 SV=1 - [A0A218WZM4_PUNGR]	46.0995	13.55	5	1	2	20	214	23.9903	6.40479
	A2	Sequence	# PSMs	# Proteins	# Protein Groups	Protein Group Accessions	Modifications	ΔCn	q-Value	PEP	XCorr	Charge	MH+ [Da]	ΔM [ppm]	RT [min]	# Missed Cleavages
	High	VLDVYEAR	19	7	3	A0A218WYZ2;A0A218WZM4;A0A218WZU2		0	0	0.01477	2.56755	2	964.51	0.0134357	25.5976	0
	High	EPFLSLNPFGQVPAFEDGDLK	1	1	1	A0A218WZM4		0	0.002	0.04623	2.91187	3	2320.15	0.859951	99.7953	0
A0A218X926	thioredoxin H1 OS=Punica granatum OX=22663 GN=LOC116213382 PE=4 SV=1 - [A0A218X926_PUNGR]	44.0521	22.03	1	3	3	17	118	13.1247	5.24951
	A2	Sequence	# PSMs	# Proteins	# Protein Groups	Protein Group Accessions	Modifications	ΔCn	q-Value	PEP	XCorr	Charge	MH+ [Da]	ΔM [ppm]	RT [min]	# Missed Cleavages
	High	IIAPVLADFAR	14	1	1	A0A218X926		0	0	0.0002646	3.01381	2	1185.7	-0.47008	63.5395	0
	High	MPNVIFLK	2	1	1	A0A218X926		0	0.004	0.08329	1.91195	2	961.554	-0.369022	50.1648	0
	Medium	VDVDELR	1	1	1	A0A218X926		0	0.045	0.4965	1.62771	2	845.436	-0.124716	23.6361	0
A0A2I0IEC7	tetraspanin-8-like OS=Punica granatum OX=22663 GN=LOC116200106 PE=3 SV=1 - [A0A2I0IEC7_PUNGR]	43.0962	9.16	4	3	3	15	273	30.7006	8.11865
	A2	Sequence	# PSMs	# Proteins	# Protein Groups	Protein Group Accessions	Modifications	ΔCn	q-Value	PEP	XCorr	Charge	MH+ [Da]	ΔM [ppm]	RT [min]	# Missed Cleavages
	High	LGDYSNWLQK	12	4	1	A0A2I0IEC7		0	0	0.0001685	3.31351	2	1223.61	0.0711986	40.9706	0
	High	AGFLDNIK	1	2	1	A0A2I0IEC7		0	0.009	0.1418	1.72547	2	877.478	0.405381	31.6495	0
	Medium	EDNAFWK	2	2	1	A0A2I0IEC7		0	0.011	0.1666	2.14299	2	909.41	-0.344907	28.6893	0
A0A2I0HSF9	ras-related protein Rab7 OS=Punica granatum OX=22663 GN=LOC116206108 PE=4 SV=1 - [A0A2I0HSF9_PUNGR]	42.6423	38.05	4	1	5	13	205	22.8604	5.30029
	A2	Sequence	# PSMs	# Proteins	# Protein Groups	Protein Group Accessions	Modifications	ΔCn	q-Value	PEP	XCorr	Charge	MH+ [Da]	ΔM [ppm]	RT [min]	# Missed Cleavages
	High	EEFLIQASPSDPENFPFVVIGNK	4	5	2	A0A2I0HSF9;A0A2I0KRU1		0	0	2.774e-07	4.63185	3	2577.29	-0.783717	97.7929	0
	High	SGEEEEIYLPDTIDVGTTSQPR	5	1	1	A0A2I0HSF9		0	0	6.52e-06	4.21125	3	2436.14	1.41135	63.2794	0
	High	LFTLQIWDTAGQER	1	5	2	A0A2I0HSF9;A0A2I0KRU1		0	0	0.000631	2.86791	2	1677.86	0.275142	73.7296	0
	High	ATIGADFLTK	2	5	2	A0A2I0HSF9;A0A2I0KRU1		0	0	0.0009438	2.58373	2	1036.57	-0.0800325	37.4206	0
	Medium	SFDNLNNWR	1	4	2	A0A2I0HSF9;A0A2I0KRU1		0	0.013	0.1825	1.86546	2	1165.54	-0.34985	33.8057	0
A0A2I0KSB7	vesicle transport v-SNARE 13-like OS=Punica granatum OX=22663 GN=LOC116195227 PE=3 SV=1 - [A0A2I0KSB7_PUNGR]	42.3812	22.73	1	1	3	13	220	24.8761	9.34912
	A2	Sequence	# PSMs	# Proteins	# Protein Groups	Protein Group Accessions	Modifications	ΔCn	q-Value	PEP	XCorr	Charge	MH+ [Da]	ΔM [ppm]	RT [min]	# Missed Cleavages
	High	DDLLESGMADALTASADQK	2	1	1	A0A2I0KSB7		0	0	2.527e-08	4.32239	2	1950.9	-0.263376	70.9244	0
	High	TmLETEELGVSILQDLHQQR	2	3	2	A0A2I0J081;A0A2I0KSB7	M2(Oxidation)	0	0	9.066e-06	4.21748	3	2356.18	0.372989	75.6356	0
	High	AGIDEAESLIR	9	3	2	A0A2I0J081;A0A2I0KSB7		0	0	0.0001687	3.45988	2	1173.61	-0.356164	40.2756	0
A0A2I0L1J1	Kinesin-like protein (Fragment) OS=Punica granatum OX=22663 GN=CRG98_004898 PE=3 SV=1 - [A0A2I0L1J1_PUNGR]	42.3212	0.92	5	1	1	19	873	98.1493	6.27783
	A2	Sequence	# PSMs	# Proteins	# Protein Groups	Protein Group Accessions	Modifications	ΔCn	q-Value	PEP	XCorr	Charge	MH+ [Da]	ΔM [ppm]	RT [min]	# Missed Cleavages
	High	EILSELNR	19	5	1	A0A2I0L1J1		0	0.001	0.02076	2.73936	2	973.531	0.0280771	26.4891	0
A0A218VYN5	metal transporter Nramp3-like OS=Punica granatum OX=22663 GN=LOC116200867 PE=3 SV=1 - [A0A218VYN5_PUNGR]	42.1503	3.63	1	1	1	9	523	56.8861	5.08447
	A2	Sequence	# PSMs	# Proteins	# Protein Groups	Protein Group Accessions	Modifications	ΔCn	q-Value	PEP	XCorr	Charge	MH+ [Da]	ΔM [ppm]	RT [min]	# Missed Cleavages
	High	ASGEAEEEQVETAYEASEK	9	1	1	A0A218VYN5		0	0	4.741e-08	5.11984	2	2056.88	0.0403228	31.6049	0
A0A218XV61	Thioredoxin OS=Punica granatum OX=22663 GN=LOC116209989 PE=3 SV=1 - [A0A218XV61_PUNGR]	41.9935	21.85	1	3	3	19	119	13.1436	5.50342
	A2	Sequence	# PSMs	# Proteins	# Protein Groups	Protein Group Accessions	Modifications	ΔCn	q-Value	PEP	XCorr	Charge	MH+ [Da]	ΔM [ppm]	RT [min]	# Missed Cleavages
	High	FIAPFLADLAK	10	1	1	A0A218XV61		0	0	0.000303	2.74566	2	1205.69	-0.423731	79.0102	0
	High	FPSVLFLK	4	1	1	A0A218XV61		0	0.001	0.04086	2.12467	2	950.571	0.470697	62.1415	0
	High	VDVDELK	5	1	1	A0A218XV61		0	0.008	0.1244	2.02992	2	817.43	-0.0721226	22.3381	0
A0A2I0KKN7	Uncharacterized protein OS=Punica granatum OX=22663 GN=CRG98_010800 PE=3 SV=1 - [A0A2I0KKN7_PUNGR]	41.6401	18.01	2	3	3	12	261	29.3938	5.96045
	A2	Sequence	# PSMs	# Proteins	# Protein Groups	Protein Group Accessions	Modifications	ΔCn	q-Value	PEP	XCorr	Charge	MH+ [Da]	ΔM [ppm]	RT [min]	# Missed Cleavages
	High	LGSSLDVDDAFEcADLLSK	1	2	1	A0A2I0KKN7	C13(Carbamidomethyl)	0	0	1.964e-08	4.60892	2	2054.96	1.90212	76.7945	0
	High	AIQEGAIPFDQYLR	9	2	1	A0A2I0KKN7		0	0	0.01657	4.00142	2	1620.83	-3.56503	64.8757	0
	High	AVQmQAQVASmAAR	2	2	1	A0A2I0KKN7	M4(Oxidation); M11(Oxidation)	0	0	0.001044	3.02052	2	1493.72	0.338272	14.8458	0
A0A218WF67	V-type proton ATPase subunit C OS=Punica granatum OX=22663 GN=CDL15_Pgr014385 PE=3 SV=1 - [A0A218WF67_PUNGR]	40.9516	17.3	2	3	3	10	370	42.1943	5.8335
	A2	Sequence	# PSMs	# Proteins	# Protein Groups	Protein Group Accessions	Modifications	ΔCn	q-Value	PEP	XCorr	Charge	MH+ [Da]	ΔM [ppm]	RT [min]	# Missed Cleavages
	High	DISNLVKPEDIIQSENLTTLLAVVPK	1	2	1	A0A218WF67		0	0	0.002307	5.15707	3	2849.59	1.19245	110.186	0
	High	VGTLDSLLSLSDDLLK	8	2	1	A0A218WF67		0	0	5.029e-07	4.83783	2	1688.93	0.69134	104.175	0
	High	VSGVESSALTVDGVPVDSYLTR	1	2	1	A0A218WF67		0	0	0.02029	3.80155	3	2251.14	-2.94308	70.252	0
A0A2I0JFR3	RING-type E3 ubiquitin transferase OS=Punica granatum OX=22663 GN=LOC116215118 PE=4 SV=1 - [A0A2I0JFR3_PUNGR]	40.0961	5.05	2	3	3	13	812	89.2843	5.45264
	A2	Sequence	# PSMs	# Proteins	# Protein Groups	Protein Group Accessions	Modifications	ΔCn	q-Value	PEP	XCorr	Charge	MH+ [Da]	ΔM [ppm]	RT [min]	# Missed Cleavages
	High	LQPLLTQLLEGSSETK	4	2	1	A0A2I0JFR3		0	0	0.0001822	3.6388	2	1756.97	0.059523	76.9012	0
	High	ADAVALLYELSK	5	2	1	A0A2I0JFR3		0	0	2.493e-05	3.45355	2	1292.71	-0.234481	74.8563	0
	High	SLTLASPEGDILR	4	2	1	A0A2I0JFR3		0	0	0.004599	3.07466	2	1371.75	0.949012	50.5146	0
A0A2I0HUA7	ML domain-containing protein OS=Punica granatum OX=22663 GN=CRG98_044308 PE=4 SV=1 - [A0A2I0HUA7_PUNGR]	40.07	8.61	2	1	1	12	151	16.2501	5.40186
	A2	Sequence	# PSMs	# Proteins	# Protein Groups	Protein Group Accessions	Modifications	ΔCn	q-Value	PEP	XCorr	Charge	MH+ [Da]	ΔM [ppm]	RT [min]	# Missed Cleavages
	High	VSGVEITPYPVAR	12	2	1	A0A2I0HUA7		0	0	0.0006821	3.7711	2	1387.76	0.653883	39.1467	0
A0A2I0IRR3	Clathrin heavy chain OS=Punica granatum OX=22663 GN=LOC116188195 PE=3 SV=1 - [A0A2I0IRR3_PUNGR]	39.3823	4.16	2	2	4	11	1706	193.037	5.51611
	A2	Sequence	# PSMs	# Proteins	# Protein Groups	Protein Group Accessions	Modifications	ΔCn	q-Value	PEP	XCorr	Charge	MH+ [Da]	ΔM [ppm]	RT [min]	# Missed Cleavages
	High	QLIDQVVSTALPESQSPEQVSAAVK	2	1	1	A0A2I0IRR3		0	0	0.01068	4.4329	3	2624.38	1.29114	70.703	0
	High	EGLVSDAIESFIR	7	6	2	A0A218WCM0;A0A2I0IRR3		0	0	8.811e-05	3.64813	2	1435.74	-1.25155	84.4011	0
	Medium	LNAFESLELSR	1	6	2	A0A218WCM0;A0A2I0IRR3		0	0.017	0.2263	2.59591	2	1278.67	0.453512	52.109	0
	Medium	IIIDSGNNPEHFLTTNPYYDSR	1	1	1	A0A2I0IRR3		0	0.046	0.504	3.64209	3	2566.21	-3.71458	62.4506	0
A0A2I0K3T5	ras-related protein Rab7 OS=Punica granatum OX=22663 GN=LOC116200703 PE=4 SV=1 - [A0A2I0K3T5_PUNGR]	39.2638	36.59	5	5	5	13	205	22.9654	5.68115
	A2	Sequence	# PSMs	# Proteins	# Protein Groups	Protein Group Accessions	Modifications	ΔCn	q-Value	PEP	XCorr	Charge	MH+ [Da]	ΔM [ppm]	RT [min]	# Missed Cleavages
	High	AALANEHEQDIYFQGIPEAVSESEQR	2	2	1	A0A2I0K3T5		0	0	6.756e-05	4.6121	3	2931.38	0.27177	59.4423	0
	High	LVTLQIWDTAGQER	4	5	1	A0A2I0K3T5		0	0	0.0003074	3.71978	2	1629.86	-0.465717	60.9217	0
	High	SFDTLDNWHEEFLK	1	2	1	A0A2I0K3T5		0	0	0.0006349	2.9286	3	1780.82	0.0465578	61.7962	0
	High	VIVLGDSGVGK	5	3	1	A0A2I0K3T5		0	0	0.002632	2.20147	2	1043.61	-0.522142	25.5843	0
	High	AFPFILLGNK	1	2	1	A0A2I0K3T5		0	0.001	0.02871	2.15332	2	1119.66	-0.523485	73.6337	0
A0A2I0KCG7	Uncharacterized protein OS=Punica granatum OX=22663 GN=CRG98_013395 PE=4 SV=1 - [A0A2I0KCG7_PUNGR]	39.1067	23.08	3	2	3	16	130	14.9178	8.92432
	A2	Sequence	# PSMs	# Proteins	# Protein Groups	Protein Group Accessions	Modifications	ΔCn	q-Value	PEP	XCorr	Charge	MH+ [Da]	ΔM [ppm]	RT [min]	# Missed Cleavages
	High	LQLWDTAGQER	13	21	3	A0A2I0KCG7;A0A6P8DE23;A0A2I0I6Y3		0	0	0.002509	2.96435	2	1316.66	1.35123	34.4158	0
	High	LVFLGDQSVGK	1	3	1	A0A2I0KCG7		0	0	0.01045	2.06397	2	1162.65	0.265734	36.9191	0
	Medium	SLIPSYIR	2	3	1	A0A2I0KCG7		0	0.021	0.2859	1.61749	2	948.551	-0.133088	42.7082	0
A0A6P8DSX8	L-ascorbate peroxidase OS=Punica granatum OX=22663 GN=LOC116210688 PE=3 SV=1 - [A0A6P8DSX8_PUNGR]	39.102	21.2	3	2	4	14	250	27.476	6.17627
	A2	Sequence	# PSMs	# Proteins	# Protein Groups	Protein Group Accessions	Modifications	ΔCn	q-Value	PEP	XCorr	Charge	MH+ [Da]	ΔM [ppm]	RT [min]	# Missed Cleavages
	High	TLLSDPVFRPLVEK	4	3	1	A0A6P8DSX8		0	0	0.0004531	3.34172	3	1613.93	-0.125651	58.5068	0
	High	NPLIFDNSYFK	4	5	2	A0A6P8DSX8;A0A218XBP9		0	0	0.0005993	3.25645	2	1357.68	0.0274264	60.5341	0
	High	YAVDEDAFFEDYTEAHLK	1	3	1	A0A6P8DSX8		0	0	0.0005456	3.00621	3	2162.96	0.552864	66.0093	0
	High	EGLLQLPSDK	5	5	2	A0A6P8DSX8;A0A218XBP9		0	0	0.01301	2.66149	2	1099.6	-0.784795	38.6845	0
A0A218Y378	Secretory carrier-associated membrane protein OS=Punica granatum OX=22663 GN=CDL15_Pgr000225 PE=3 SV=1 - [A0A218Y378_PUNGR]	38.9946	17.99	2	1	3	13	289	32.5338	8.6167
	A2	Sequence	# PSMs	# Proteins	# Protein Groups	Protein Group Accessions	Modifications	ΔCn	q-Value	PEP	XCorr	Charge	MH+ [Da]	ΔM [ppm]	RT [min]	# Missed Cleavages
	High	NATVDIPLDTSGSNYQDLK	2	4	2	A0A218Y378;A0A6P8D2S9		0	0	1.224e-05	4.16006	2	2050.99	-0.52876	51.8561	0
	High	YDNPFEEEEVNPFSDPAVR	4	2	1	A0A218Y378		0	0	3.272e-07	4.02865	2	2253.99	-1.03051	73.2404	0
	High	LSPLPPEPADFYDR	7	4	2	A0A218Y378;A0A6P8D2S9		0	0	0.001764	2.93312	2	1616.8	0.911289	56.045	0
A0A2I0KLZ3	Acyl carrier protein OS=Punica granatum OX=22663 GN=CRG98_010893 PE=3 SV=1 - [A0A2I0KLZ3_PUNGR]	38.9384	16.55	2	1	1	10	139	14.6446	5.33838
	A2	Sequence	# PSMs	# Proteins	# Protein Groups	Protein Group Accessions	Modifications	ΔCn	q-Value	PEP	XCorr	Charge	MH+ [Da]	ΔM [ppm]	RT [min]	# Missed Cleavages
	High	ISVEEESAQSILTVQDAADLIEK	10	2	1	A0A2I0KLZ3		0	0	1.514e-08	4.97244	3	2488.27	0.263142	88.1673	0
A0A6P8CUT2	protein NUCLEAR FUSION DEFECTIVE 4 isoform X2 OS=Punica granatum OX=22663 GN=LOC116199583 PE=4 SV=1 - [A0A6P8CUT2_PUNGR]	38.8287	2.6	2	1	1	11	462	49.4676	8.66064
	A2	Sequence	# PSMs	# Proteins	# Protein Groups	Protein Group Accessions	Modifications	ΔCn	q-Value	PEP	XCorr	Charge	MH+ [Da]	ΔM [ppm]	RT [min]	# Missed Cleavages
	High	LGGGAVSEHFVR	11	2	1	A0A6P8CUT2		0	0	1.672e-06	3.76645	3	1228.64	0.806156	20.377	0
A0A218XRA5	Uncharacterized protein OS=Punica granatum OX=22663 GN=CDL15_Pgr016421 PE=4 SV=1 - [A0A218XRA5_PUNGR]	38.4769	15.95	2	2	2	13	301	34.0691	8.63135
	A2	Sequence	# PSMs	# Proteins	# Protein Groups	Protein Group Accessions	Modifications	ΔCn	q-Value	PEP	XCorr	Charge	MH+ [Da]	ΔM [ppm]	RT [min]	# Missed Cleavages
	High	EQAVQDLEELER	12	2	1	A0A218XRA5		0	0	0.0001594	3.46877	2	1458.71	0.452435	40.4516	0
	High	EELEQLLIAEER	1	2	1	A0A218XRA5		0	0	0.0006319	3.13717	2	1471.77	1.42517	60.9196	0
A0A218XVH5	Fe2OG dioxygenase domain-containing protein OS=Punica granatum OX=22663 GN=CDL15_Pgr020918 PE=3 SV=1 - [A0A218XVH5_PUNGR]	38.3476	14.21	4	2	3	12	366	41.148	5.38916
	A2	Sequence	# PSMs	# Proteins	# Protein Groups	Protein Group Accessions	Modifications	ΔCn	q-Value	PEP	XCorr	Charge	MH+ [Da]	ΔM [ppm]	RT [min]	# Missed Cleavages
	High	DEDERPTVAYNEFSNEIPVISLK	5	3	1	A0A218XVH5		0	0	8.373e-07	5.25607	3	2665.3	0.00308537	76.7636	0
	High	LSIATFQNPAPEAIVYPLK	1	3	1	A0A218XVH5		0	0	0.0001044	3.56333	2	2072.14	-0.0557762	79.992	0
	High	EFFALPAEEK	6	5	2	A0A2U7NZN9;A0A218XVH5		0	0	0.001284	2.65526	2	1180.59	0.841815	45.3847	0
A0A218X1W8	5-methyltetrahydropteroyltriglutamate--homocysteine S-methyltransferase OS=Punica granatum OX=22663 GN=LOC116195725 PE=3 SV=1 - [A0A218X1W8_PUNGR]	37.5295	5.88	7	1	4	13	765	84.6115	6.99072
	A2	Sequence	# PSMs	# Proteins	# Protein Groups	Protein Group Accessions	Modifications	ΔCn	q-Value	PEP	XCorr	Charge	MH+ [Da]	ΔM [ppm]	RT [min]	# Missed Cleavages
	High	AGINVIQIDEAALR	8	3	2	A0A2I0KL23;A0A218X1W8		0	0	1.191e-05	3.90963	2	1482.83	-0.321908	61.01	0
	High	YLFAGVVDGR	3	8	2	A0A218X1W8;A0A2I0KL23		0	0	0.003906	2.2248	2	1096.58	0.59269	45.9051	0
	High	FALESFWDGK	1	7	2	A0A218X1W8;A0A2I0KL23		0	0.001	0.0381	2.16348	2	1199.57	-0.443379	66.6372	0
	High	GVTGFGFDLVR	1	1	1	A0A218X1W8		0	0.002	0.05298	2.21344	2	1167.61	-1.65652	59.9165	0
A0A6P8DQK4	uncharacterized GPI-anchored protein At3g06035-like isoform X3 OS=Punica granatum OX=22663 GN=LOC116210003 PE=4 SV=1 - [A0A6P8DQK4_PUNGR]	37.5266	7.94	1	1	1	11	189	20.4342	4.7417
	A2	Sequence	# PSMs	# Proteins	# Protein Groups	Protein Group Accessions	Modifications	ΔCn	q-Value	PEP	XCorr	Charge	MH+ [Da]	ΔM [ppm]	RT [min]	# Missed Cleavages
	High	SNEEDDLLQGINSYR	11	1	1	A0A6P8DQK4		0	0	3.19e-06	4.09392	2	1752.8	0.391098	57.8333	0
A0A218WSR2	hypersensitive-induced response protein 4 OS=Punica granatum OX=22663 GN=LOC116196713 PE=4 SV=1 - [A0A218WSR2_PUNGR]	37.4111	23.29	1	6	6	17	292	32.5335	5.32568
	A2	Sequence	# PSMs	# Proteins	# Protein Groups	Protein Group Accessions	Modifications	ΔCn	q-Value	PEP	XCorr	Charge	MH+ [Da]	ΔM [ppm]	RT [min]	# Missed Cleavages
	High	TNADDAFYELQNPQEQIQAYVFDVVR	3	1	1	A0A218WSR2		0	0	2.491e-05	4.72753	3	3073.45	0.340943	108.059	0
	High	MNLDELFEQK	6	1	1	A0A218WSR2		0	0	0.002331	3.01493	2	1266.6	0.892588	60.2654	0
	High	YLGGVGVAK	5	1	1	A0A218WSR2		0	0.001	0.039	1.69775	2	863.498	-0.410836	21.8919	0
	High	DITEQIR	1	1	1	A0A218WSR2		0	0.006	0.1062	1.72594	1	874.464	0.95353	22.7483	0
	High	AVLEELEK	1	1	1	A0A218WSR2		0	0.008	0.1288	2.18165	2	930.513	-0.942493	26.8947	0
	Medium	QAITDGLR	1	1	1	A0A218WSR2		0	0.04	0.46	2.29889	2	873.474	-5.27839	32.9547	0
A0A218WXP3	Copper transport protein OS=Punica granatum OX=22663 GN=CDL15_Pgr028963 PE=3 SV=1 - [A0A218WXP3_PUNGR]	37.2577	10.07	1	1	1	13	149	16.4233	8.30908
	A2	Sequence	# PSMs	# Proteins	# Protein Groups	Protein Group Accessions	Modifications	ΔCn	q-Value	PEP	XCorr	Charge	MH+ [Da]	ΔM [ppm]	RT [min]	# Missed Cleavages
	High	SNPSEPSPASPLIPK	13	1	1	A0A218WXP3		0	0	0.01043	3.23399	2	1520.8	0.406943	30.697	0
A0A218VU40	apoptosis-inducing factor 2-like OS=Punica granatum OX=22663 GN=LOC116195830 PE=4 SV=1 - [A0A218VU40_PUNGR]	37.2212	12.15	8	4	4	15	362	38.9435	8.93896
	A2	Sequence	# PSMs	# Proteins	# Protein Groups	Protein Group Accessions	Modifications	ΔCn	q-Value	PEP	XCorr	Charge	MH+ [Da]	ΔM [ppm]	RT [min]	# Missed Cleavages
	High	NVFAIGDITDVPELK	5	3	1	A0A218VU40		0	0	9.599e-07	4.294	2	1630.87	-0.33089	77.6371	0
	High	ETLLGGSLDDR	1	3	1	A0A218VU40		0	0.001	0.02729	2.83714	2	1175.59	-0.573407	30.4121	0
	High	IAQYQDEFEK	1	2	1	A0A218VU40		0	0.001	0.02336	2.42648	2	1270.6	2.47193	22.6941	0
	High	LLEFIGPK	8	7	1	A0A218VU40		0	0.003	0.06198	1.90748	2	916.55	-0.534667	43.0331	0
A0A6P8D9W4	5'-methylthioadenosine/S-adenosylhomocysteine nucleosidase 2-like OS=Punica granatum OX=22663 GN=LOC116205117 PE=4 SV=1 - [A0A6P8D9W4_PUNGR]	37.0651	21.27	6	4	4	13	268	28.4938	4.79248
	A2	Sequence	# PSMs	# Proteins	# Protein Groups	Protein Group Accessions	Modifications	ΔCn	q-Value	PEP	XCorr	Charge	MH+ [Da]	ΔM [ppm]	RT [min]	# Missed Cleavages
	High	IPIPVFDLYGVGLR	5	4	1	A0A6P8D9W4		0	0	1.03e-05	3.3707	2	1558.9	1.30952	95.0168	0
	High	SDAAEEATAAQLEK	4	3	1	A0A6P8D9W4		0	0	1.077e-05	3.32112	2	1433.68	-0.0409173	20.9234	0
	High	DLNINLIWPGK	3	6	1	A0A6P8D9W4		0	0	0.002933	2.67277	2	1282.71	-0.824995	78.5249	0
	High	GASISDVFLASEVAFHDR	1	2	1	A0A6P8D9W4		0	0.001	0.04108	2.87183	3	1920.95	0.31316	73.3055	0
A0A2I0LDE3	Uncharacterized protein OS=Punica granatum OX=22663 GN=CRG98_000930 PE=4 SV=1 - [A0A2I0LDE3_PUNGR]	36.7915	25.18	2	2	2	10	139	13.4741	5.50342
	A2	Sequence	# PSMs	# Proteins	# Protein Groups	Protein Group Accessions	Modifications	ΔCn	q-Value	PEP	XCorr	Charge	MH+ [Da]	ΔM [ppm]	RT [min]	# Missed Cleavages
	High	SLGEGESVEFLIESDGGR	2	2	1	A0A2I0LDE3		0	0	1.521e-05	4.30495	2	1880.89	0.34864	64.9373	0
	High	AVDVTGPDGAAVQGGSR	8	2	1	A0A2I0LDE3		0	0	9.358e-06	3.96705	2	1556.76	-1.42189	19.9752	0
A0A218XNN3	Fructose-bisphosphate aldolase OS=Punica granatum OX=22663 GN=CDL15_Pgr011100 PE=3 SV=1 - [A0A218XNN3_PUNGR]	36.3724	14.03	3	3	3	9	392	42.6269	8.19189
	A2	Sequence	# PSMs	# Proteins	# Protein Groups	Protein Group Accessions	Modifications	ΔCn	q-Value	PEP	XCorr	Charge	MH+ [Da]	ΔM [ppm]	RT [min]	# Missed Cleavages
	High	YAAISQDNGLVPIVEPEILLDGDHPIER	4	3	1	A0A218XNN3		0	0	1.169e-09	6.178	3	3073.58	-0.357335	88.3263	0
	High	LASIGLDNTETNR	4	3	1	A0A218XNN3		0	0	1.5e-05	3.90535	2	1403.71	0.616369	24.6643	0
	High	TWQGQPENIEPAQK	1	2	1	A0A218XNN3		0	0	0.003282	2.53933	2	1625.79	-0.127768	22.1404	0
A0A218WCF2	Alpha-galactosidase OS=Punica granatum OX=22663 GN=CDL15_Pgr025730 PE=3 SV=1 - [A0A218WCF2_PUNGR]	35.3003	7.67	2	2	2	11	430	47.064	5.13525
	A2	Sequence	# PSMs	# Proteins	# Protein Groups	Protein Group Accessions	Modifications	ΔCn	q-Value	PEP	XCorr	Charge	MH+ [Da]	ΔM [ppm]	RT [min]	# Missed Cleavages
	High	EVIAVNQDSLGVQGR	9	2	1	A0A218WCF2		0	0	0.0006952	3.81084	2	1584.84	2.27328	35.8905	0
	High	NSEGQLVPDPETFPSGIK	2	2	1	A0A218WCF2		0	0	0.002265	3.02084	2	1914.95	0.798534	54.5824	0
A0A2I0HYH5	Uncharacterized protein OS=Punica granatum OX=22663 GN=CRG98_042871 PE=3 SV=1 - [A0A2I0HYH5_PUNGR]	34.9286	22.55	2	2	2	9	204	23.1029	5.79541
	A2	Sequence	# PSMs	# Proteins	# Protein Groups	Protein Group Accessions	Modifications	ΔCn	q-Value	PEP	XCorr	Charge	MH+ [Da]	ΔM [ppm]	RT [min]	# Missed Cleavages
	High	TENTNPGSSEVTELPEEEEEENSPVR	7	2	1	A0A2I0HYH5		0	0	3.027e-06	4.97328	3	2902.27	0.546063	42.8863	0
	High	QVALTVPTTDDPTLPVLTFR	2	2	1	A0A2I0HYH5		0	0.003	0.05797	3.09564	2	2184.19	1.13992	86.858	0
A0A2I0HR02	CASP-like protein OS=Punica granatum OX=22663 GN=LOC116215066 PE=3 SV=1 - [A0A2I0HR02_PUNGR]	34.7759	8.67	1	1	1	12	196	21.3151	9.84717
	A2	Sequence	# PSMs	# Proteins	# Protein Groups	Protein Group Accessions	Modifications	ΔCn	q-Value	PEP	XCorr	Charge	MH+ [Da]	ΔM [ppm]	RT [min]	# Missed Cleavages
	High	EPAPSAPPAADAAPPPR	12	1	1	A0A2I0HR02		0	0	1.622e-06	3.66587	2	1611.81	-0.670217	19.602	0
A0A2I0HQU7	Glucan endo-1,3-beta-D-glucosidase OS=Punica granatum OX=22663 GN=CRG98_045546 PE=3 SV=1 - [A0A2I0HQU7_PUNGR]	34.1217	10.77	3	3	3	10	427	46.9402	5.75732
	A2	Sequence	# PSMs	# Proteins	# Protein Groups	Protein Group Accessions	Modifications	ΔCn	q-Value	PEP	XCorr	Charge	MH+ [Da]	ΔM [ppm]	RT [min]	# Missed Cleavages
	High	ATVPLNADVYFSPSSNAVPSAGR	5	3	1	A0A2I0HQU7		0	0	8.553e-06	4.87909	3	2320.16	0.365361	61.8468	0
	High	FLIPAQNVQYLPQK	4	3	1	A0A2I0HQU7		0	0	9.653e-05	2.96661	2	1658.93	-0.484965	58.9433	0
	Medium	SIEPGNFER	1	3	1	A0A2I0HQU7		0	0.046	0.5001	1.97036	2	1048.51	0.751636	22.5626	0
A0A218XN04	MLP-like protein 31 OS=Punica granatum OX=22663 GN=LOC116212333 PE=4 SV=1 - [A0A218XN04_PUNGR]	33.9849	19.87	1	3	3	14	156	17.4658	6.02393
	A2	Sequence	# PSMs	# Proteins	# Protein Groups	Protein Group Accessions	Modifications	ΔCn	q-Value	PEP	XCorr	Charge	MH+ [Da]	ΔM [ppm]	RT [min]	# Missed Cleavages
	High	EIIEAIDDEK	12	1	1	A0A218XN04		0	0	0.003432	2.71226	2	1174.58	-0.253373	28.2847	0
	High	NFILIVQATPK	1	1	1	A0A218XN04		0	0.001	0.03649	2.53001	2	1243.74	0.0587708	57.6671	0
	Medium	DIDAHLISGA	1	1	1	A0A218XN04		0	0.014	0.1987	2.8949	2	1011.51	-0.236043	35.0703	0
A0A2I0IK84	Uncharacterized protein OS=Punica granatum OX=22663 GN=CRG98_035153 PE=3 SV=1 - [A0A2I0IK84_PUNGR]	33.4757	1.11	3	1	1	19	630	68.7596	8.19189
	A2	Sequence	# PSMs	# Proteins	# Protein Groups	Protein Group Accessions	Modifications	ΔCn	q-Value	PEP	XCorr	Charge	MH+ [Da]	ΔM [ppm]	RT [min]	# Missed Cleavages
	High	EALEALR	19	3	1	A0A2I0IK84		0	0.004	0.07586	1.75553	2	801.446	-0.103024	43.08	0
A0A218XUC9	Laccase OS=Punica granatum OX=22663 GN=CDL15_Pgr019446 PE=3 SV=1 - [A0A218XUC9_PUNGR]	33.4514	8.96	23	4	4	15	558	62.6534	5.10986
	A2	Sequence	# PSMs	# Proteins	# Protein Groups	Protein Group Accessions	Modifications	ΔCn	q-Value	PEP	XCorr	Charge	MH+ [Da]	ΔM [ppm]	RT [min]	# Missed Cleavages
	High	EGTTFPFPKPDGEEVIVLGSWYR	1	3	1	A0A218XUC9		0	0	0.0003228	3.47066	3	2624.3	-2.50973	89.8532	0
	High	ATVNGAIVIAPK	5	3	1	A0A218XUC9		0	0	0.001089	2.8365	2	1153.69	-0.938384	28.1752	0
	High	NGWLAIR	6	17	1	A0A218XUC9		0	0.001	0.03775	1.98294	2	829.468	0.370095	35.9275	0
	High	ANTFIVPK	3	11	1	A0A218XUC9		0	0.002	0.04391	2.67122	2	889.514	-0.632774	26.3844	0
A0A2I0L891	acetyl-CoA acetyltransferase, cytosolic 1 OS=Punica granatum OX=22663 GN=LOC116214215 PE=3 SV=1 - [A0A2I0L891_PUNGR]	33.1757	12.56	5	2	2	8	406	41.5495	6.26514
	A2	Sequence	# PSMs	# Proteins	# Protein Groups	Protein Group Accessions	Modifications	ΔCn	q-Value	PEP	XCorr	Charge	MH+ [Da]	ΔM [ppm]	RT [min]	# Missed Cleavages
	High	ANVDPSLVQEVFFGNVLSANLGQAPAR	3	5	1	A0A2I0L891		0	0	0.0004731	5.38858	3	2813.47	4.86433	108.135	0
	High	ITGYADAAQAPELFTTAPALAIPK	5	1	1	A0A2I0L891		0	0	5.921e-05	5.09056	3	2430.29	1.22146	83.5306	0
A0A2I0IFM2	Transaldolase OS=Punica granatum OX=22663 GN=CRG98_036790 PE=3 SV=1 - [A0A2I0IFM2_PUNGR]	32.7887	11.11	3	3	3	9	387	42.5708	5.03369
	A2	Sequence	# PSMs	# Proteins	# Protein Groups	Protein Group Accessions	Modifications	ΔCn	q-Value	PEP	XCorr	Charge	MH+ [Da]	ΔM [ppm]	RT [min]	# Missed Cleavages
	High	TIDSNVSEAEGIYSALEK	5	3	1	A0A2I0IFM2		0	0	2.383e-06	4.7392	2	1925.94	0.995523	64.8081	0
	High	LADDTEGTVEAAK	1	3	1	A0A2I0IFM2		0	0	7.039e-05	3.24266	2	1319.63	0.203692	16.8364	0
	High	SFDSLLDTLQEK	3	3	1	A0A2I0IFM2		0	0	9.895e-05	3.03293	2	1395.7	0.511595	65.9356	0
A0A218WCM0	Clathrin heavy chain OS=Punica granatum OX=22663 GN=CDL15_Pgr025790 PE=3 SV=1 - [A0A218WCM0_PUNGR]	32.4005	3.13	5	2	4	10	1628	184.651	5.38916
	A2	Sequence	# PSMs	# Proteins	# Protein Groups	Protein Group Accessions	Modifications	ΔCn	q-Value	PEP	XCorr	Charge	MH+ [Da]	ΔM [ppm]	RT [min]	# Missed Cleavages
	High	EGLVSDAIESFIR	7	6	2	A0A218WCM0;A0A2I0IRR3		0	0	8.811e-05	3.64813	2	1435.74	-1.25155	84.4011	0
	High	QLIDQVVSTALPESK	1	4	1	A0A218WCM0		0	0.001	0.0401	3.20036	2	1627.89	-1.13524	59.8936	0
	High	ADDATQFLDVIR	1	4	1	A0A218WCM0		0	0.005	0.08442	2.30023	2	1363.69	1.02795	61.817	0
	Medium	LNAFESLELSR	1	6	2	A0A218WCM0;A0A2I0IRR3		0	0.017	0.2263	2.59591	2	1278.67	0.453512	52.109	0
A0A218WCL2	Pyruvate kinase OS=Punica granatum OX=22663 GN=CDL15_Pgr026123 PE=3 SV=1 - [A0A218WCL2_PUNGR]	32.1081	9.2	8	2	2	7	500	54.5726	7.23975
	A2	Sequence	# PSMs	# Proteins	# Protein Groups	Protein Group Accessions	Modifications	ΔCn	q-Value	PEP	XCorr	Charge	MH+ [Da]	ΔM [ppm]	RT [min]	# Missed Cleavages
	High	AEATDVANAVLDGSDAILLGAETLR	6	7	1	A0A218WCL2		0	0	3.505e-08	5.74142	3	2485.28	-0.642526	106.819	0
	High	tQHPITLQADSSLVLTPDQSK	1	3	1	A0A218WCL2	T1(Phospho)	0	0.005	0.09665	3.64198	3	2359.15	-1.3599	92.1716	0
A0A2I0HLG9	PlsC domain-containing protein OS=Punica granatum OX=22663 GN=CRG98_047032 PE=4 SV=1 - [A0A2I0HLG9_PUNGR]	31.9968	10.03	4	3	3	12	369	41.375	9.34912
	A2	Sequence	# PSMs	# Proteins	# Protein Groups	Protein Group Accessions	Modifications	ΔCn	q-Value	PEP	XCorr	Charge	MH+ [Da]	ΔM [ppm]	RT [min]	# Missed Cleavages
	High	EFGEEAVPDLGIGDR	4	3	1	A0A2I0HLG9		0	0	0.01023	3.27261	2	1603.75	-3.58117	55.8435	0
	High	FLSPIPAVALTR	3	3	1	A0A2I0HLG9		0	0	0.001109	3.04229	2	1284.77	0.0018318	64.6784	0
	High	VLGDVLGFER	5	3	1	A0A2I0HLG9		0	0.001	0.02206	2.42635	2	1104.61	0.270538	51.7127	0
A0A218X2A1	HIT domain-containing protein OS=Punica granatum OX=22663 GN=CDL15_Pgr003030 PE=4 SV=1 - [A0A218X2A1_PUNGR]	31.3279	26.36	2	2	2	9	129	14.1205	6.37939
	A2	Sequence	# PSMs	# Proteins	# Protein Groups	Protein Group Accessions	Modifications	ΔCn	q-Value	PEP	XCorr	Charge	MH+ [Da]	ΔM [ppm]	RT [min]	# Missed Cleavages
	High	AAALAATPSDGPTIFDK	6	2	1	A0A218X2A1		0	0	0.000219	3.96161	2	1645.84	0.0972679	44.1935	0
	High	EIPANIVYEDEQVLAFR	3	2	1	A0A218X2A1		0	0	8.528e-06	3.42191	2	2006.02	0.77887	79.2579	0
A0A6P8CR73	CSC1-like protein At1g69450 isoform X2 OS=Punica granatum OX=22663 GN=LOC116199818 PE=3 SV=1 - [A0A6P8CR73_PUNGR]	31.2425	6.04	3	3	3	13	596	67.9808	8.77783
	A2	Sequence	# PSMs	# Proteins	# Protein Groups	Protein Group Accessions	Modifications	ΔCn	q-Value	PEP	XCorr	Charge	MH+ [Da]	ΔM [ppm]	RT [min]	# Missed Cleavages
	High	LQQSDVSLATEEVR	6	3	1	A0A6P8CR73		0	0	7.047e-05	3.53538	2	1574.8	1.51108	30.5928	0
	High	IIHLQSDSDQTHR	1	2	1	A0A6P8CR73		0	0	0.00561	2.68142	3	1549.77	0.296591	15.3706	0
	High	LIPSPGWVK	6	3	1	A0A6P8CR73		0	0.007	0.121	1.86904	2	996.589	1.00381	38.8196	0
A0A2I0J244	Uncharacterized protein (Fragment) OS=Punica granatum OX=22663 GN=CRG98_029374 PE=3 SV=1 - [A0A2I0J244_PUNGR]	31.017	14.89	3	2	2	9	235	26.4919	8.90967
	A2	Sequence	# PSMs	# Proteins	# Protein Groups	Protein Group Accessions	Modifications	ΔCn	q-Value	PEP	XCorr	Charge	MH+ [Da]	ΔM [ppm]	RT [min]	# Missed Cleavages
	High	VPVLQTPDGPVFESNAIAR	5	3	1	A0A2I0J244		0	0	3.414e-08	4.57878	2	2010.06	-2.53669	61.4782	0
	High	AVYLPPAEEATISALK	4	3	1	A0A2I0J244		0	0	0.0009772	3.26366	3	1672.91	-2.99634	60.6438	0
A0A218XY37	MFS domain-containing protein OS=Punica granatum OX=22663 GN=CDL15_Pgr010488 PE=3 SV=1 - [A0A218XY37_PUNGR]	30.8695	8.94	3	3	3	11	492	52.8756	6.17627
	A2	Sequence	# PSMs	# Proteins	# Protein Groups	Protein Group Accessions	Modifications	ΔCn	q-Value	PEP	XCorr	Charge	MH+ [Da]	ΔM [ppm]	RT [min]	# Missed Cleavages
	High	TLEDMDVLFGGYHK	5	3	1	A0A218XY37		0	0	0.001634	3.52918	3	1624.77	1.93554	60.2462	0
	High	AQGAAIGVAVNR	1	2	1	A0A218XY37		0	0	0.001572	2.9371	2	1126.63	0.593938	19.5218	0
	High	EAAGIPPEcDEDVVQVVK	5	3	1	A0A218XY37	C9(Carbamidomethyl)	0	0	0.009473	2.40015	2	1954.94	0.338462	46.7184	0
A0A6P8D2S9	Secretory carrier-associated membrane protein OS=Punica granatum OX=22663 GN=LOC116203689 PE=3 SV=1 - [A0A6P8D2S9_PUNGR]	30.8274	18.79	2	1	3	11	282	31.8025	8.70459
	A2	Sequence	# PSMs	# Proteins	# Protein Groups	Protein Group Accessions	Modifications	ΔCn	q-Value	PEP	XCorr	Charge	MH+ [Da]	ΔM [ppm]	RT [min]	# Missed Cleavages
	High	NATVDIPLDTSGSNYQDLK	2	4	2	A0A218Y378;A0A6P8D2S9		0	0	1.224e-05	4.16006	2	2050.99	-0.52876	51.8561	0
	High	LSPLPPEPADFYDR	7	4	2	A0A218Y378;A0A6P8D2S9		0	0	0.001764	2.93312	2	1616.8	0.911289	56.045	0
	High	YDNPFEEEEVNPFSQDPAVR	2	2	1	A0A6P8D2S9		0	0	0.00893	2.8081	2	2382.05	0.465546	71.8255	0
A0A218XCD1	Uncharacterized protein OS=Punica granatum OX=22663 GN=CDL15_Pgr002182 PE=3 SV=1 - [A0A218XCD1_PUNGR]	30.7855	12.67	4	3	3	8	450	49.5108	6.84424
	A2	Sequence	# PSMs	# Proteins	# Protein Groups	Protein Group Accessions	Modifications	ΔCn	q-Value	PEP	XCorr	Charge	MH+ [Da]	ΔM [ppm]	RT [min]	# Missed Cleavages
	High	FGQGDGSAYLFDPDIYTDGR	3	4	1	A0A218XCD1		0	0	1.048e-08	5.09632	2	2193.97	1.12117	75.86	0
	High	ISVQGIDGVLFPPQETK	4	2	1	A0A218XCD1		0	0	2.282e-06	3.79289	2	1827.99	0.0524025	69.9841	0
	High	LVSEGYVLTVLAPNDEAMAK	1	4	1	A0A218XCD1		0	0.005	0.08486	3.42973	2	2120.1	0.709196	74.7421	0
A0A2I0J6G8	RanBD1 domain-containing protein OS=Punica granatum OX=22663 GN=CRG98_028325 PE=4 SV=1 - [A0A2I0J6G8_PUNGR]	30.6151	13.92	2	1	1	8	158	17.8668	5.13525
	A2	Sequence	# PSMs	# Proteins	# Protein Groups	Protein Group Accessions	Modifications	ΔCn	q-Value	PEP	XCorr	Charge	MH+ [Da]	ΔM [ppm]	RT [min]	# Missed Cleavages
	High	EDEEAPAGEDEDTGAQVAPIVK	8	2	1	A0A2I0J6G8		0	0	9.794e-09	4.71879	2	2270.03	0.545684	33.1255	0
A0A2I0J3A2	Uncharacterized protein OS=Punica granatum OX=22663 GN=CRG98_028853 PE=4 SV=1 - [A0A2I0J3A2_PUNGR]	30.369	9.97	3	3	3	8	642	68.5016	5.78271
	A2	Sequence	# PSMs	# Proteins	# Protein Groups	Protein Group Accessions	Modifications	ΔCn	q-Value	PEP	XCorr	Charge	MH+ [Da]	ΔM [ppm]	RT [min]	# Missed Cleavages
	High	SGDPNAPQQSHGSESVATGTDAAR	5	2	1	A0A2I0J3A2		0	0	1.51e-09	5.09526	3	2340.05	0.331224	13.6924	0
	High	LSASQEPVHESHSAAGTEGTQK	2	3	1	A0A2I0J3A2		0	0	4.957e-05	4.04663	4	2251.05	-1.68855	13.5692	0
	High	TPANTPQSPVPTHGTATR	1	3	1	A0A2I0J3A2		0	0.001	0.02151	3.28246	3	1832.93	1.23243	15.2309	0
A0A218VUY0	Glutathione transferase OS=Punica granatum OX=22663 GN=LOC116208401 PE=3 SV=1 - [A0A218VUY0_PUNGR]	29.8637	9.91	1	1	1	9	212	24.3876	5.84619
	A2	Sequence	# PSMs	# Proteins	# Protein Groups	Protein Group Accessions	Modifications	ΔCn	q-Value	PEP	XCorr	Charge	MH+ [Da]	ΔM [ppm]	RT [min]	# Missed Cleavages
	High	SDFLLLQPFGQVPVIEDGDLR	9	1	1	A0A218VUY0		0	0	0.0002844	3.83558	2	2358.24	2.40959	105.678	0
A0A2I0IYC9	Uncharacterized protein OS=Punica granatum OX=22663 GN=CRG98_030578 PE=4 SV=1 - [A0A2I0IYC9_PUNGR]	28.5145	9.22	2	1	1	7	206	22.3084	6.99072
	A2	Sequence	# PSMs	# Proteins	# Protein Groups	Protein Group Accessions	Modifications	ΔCn	q-Value	PEP	XCorr	Charge	MH+ [Da]	ΔM [ppm]	RT [min]	# Missed Cleavages
	High	LDQGQTWSFNVNPGTTmAR	7	2	1	A0A2I0IYC9	M17(Oxidation)	0	0	1.016e-09	4.74537	2	2138.99	0.22965	50.06	0
A0A6P8CHX0	elongation factor 2-like OS=Punica granatum OX=22663 GN=LOC116196419 PE=3 SV=1 - [A0A6P8CHX0_PUNGR]	28.4956	7.35	7	4	4	9	843	93.7125	6.17627
	A2	Sequence	# PSMs	# Proteins	# Protein Groups	Protein Group Accessions	Modifications	ΔCn	q-Value	PEP	XCorr	Charge	MH+ [Da]	ΔM [ppm]	RT [min]	# Missed Cleavages
	High	STLTDSLVAAAGIIAQEVAGDVR	5	5	1	A0A6P8CHX0		0	0	8.212e-10	5.0382	3	2257.2	-0.737145	117.566	0
	High	VENLYEGPLDDAYATAIR	1	5	1	A0A6P8CHX0		0	0	3.497e-07	4.17052	2	2009.98	0.643978	66.3678	0
	Medium	SDPVVSFR	2	5	1	A0A6P8CHX0		0	0.011	0.1708	1.74649	2	906.467	-1.20886	26.0908	0
	Medium	EQmTPLSEFEDKL	1	4	1	A0A6P8CHX0	M3(Oxidation)	0	0.015	0.2076	2.57085	2	1582.73	0.180864	60.3184	1
A0A218XBP9	L-ascorbate peroxidase OS=Punica granatum OX=22663 GN=CDL15_Pgr001947 PE=3 SV=1 - [A0A218XBP9_PUNGR]	28.2918	15.92	2	1	3	10	245	27.0518	6.18896
	A2	Sequence	# PSMs	# Proteins	# Protein Groups	Protein Group Accessions	Modifications	ΔCn	q-Value	PEP	XCorr	Charge	MH+ [Da]	ΔM [ppm]	RT [min]	# Missed Cleavages
	High	NPLIFDNSYFK	4	5	2	A0A6P8DSX8;A0A218XBP9		0	0	0.0005993	3.25645	2	1357.68	0.0274264	60.5341	0
	High	YAADEDAFFADYEEAHLK	1	2	1	A0A218XBP9		0	0	0.0002086	3.20023	3	2104.91	-1.69843	58.396	0
	High	EGLLQLPSDK	5	5	2	A0A6P8DSX8;A0A218XBP9		0	0	0.01301	2.66149	2	1099.6	-0.784795	38.6845	0
A0A218VSN2	membrane protein PM19L OS=Punica granatum OX=22663 GN=LOC116215326 PE=4 SV=1 - [A0A218VSN2_PUNGR]	28.0317	11.93	1	2	2	10	176	18.8	9.99365
	A2	Sequence	# PSMs	# Proteins	# Protein Groups	Protein Group Accessions	Modifications	ΔCn	q-Value	PEP	XCorr	Charge	MH+ [Da]	ΔM [ppm]	RT [min]	# Missed Cleavages
	High	DPDYTTGVPGDPVSK	7	1	1	A0A218VSN2		0	0	4.378e-07	3.84071	2	1547.72	-0.00102853	32.915	0
	Medium	YGPGYRDPDYTTGVPGDPVSK	3	1	1	A0A218VSN2		0	0.011	0.168	3.09165	3	2241.05	0.000575554	32.5126	1
A0A218XSM1	galactokinase-like OS=Punica granatum OX=22663 GN=LOC116208733 PE=3 SV=1 - [A0A218XSM1_PUNGR]	27.7988	12.42	2	3	3	8	499	54.6546	5.99854
	A2	Sequence	# PSMs	# Proteins	# Protein Groups	Protein Group Accessions	Modifications	ΔCn	q-Value	PEP	XCorr	Charge	MH+ [Da]	ΔM [ppm]	RT [min]	# Missed Cleavages
	High	HEDLPIPVFSSLEPVYGDGSQLEEAQLR	2	2	1	A0A218XSM1		0	0	0.001224	4.41802	3	3125.54	0.422071	92.331	0
	High	SGFAELIDFNPIR	4	1	1	A0A218XSM1		0	0	8.027e-05	3.46526	2	1478.77	1.21135	80.9914	0
	High	ITEEDLPSVLGHSPTSLDVLK	2	2	1	A0A218XSM1		0	0	0.005407	3.32556	3	2250.19	-0.205773	70.8513	0
A0A6P8CSE2	uncharacterized protein LOC116200138 isoform X3 OS=Punica granatum OX=22663 GN=LOC116200138 PE=4 SV=1 - [A0A6P8CSE2_PUNGR]	27.761	6.49	4	4	4	11	771	85.6611	6.91748
	A2	Sequence	# PSMs	# Proteins	# Protein Groups	Protein Group Accessions	Modifications	ΔCn	q-Value	PEP	XCorr	Charge	MH+ [Da]	ΔM [ppm]	RT [min]	# Missed Cleavages
	High	TADIQEDDSTPLLDLR	3	4	1	A0A6P8CSE2		0	0	0.005892	3.05337	2	1801.89	2.92196	55.8114	0
	High	ILNLSEEISNEGLR	1	4	1	A0A6P8CSE2		0	0	0.009898	2.86255	2	1586.84	-0.200988	56.2253	0
	High	VNEIPFDFIR	5	4	1	A0A6P8CSE2		0	0	0.00251	2.81954	2	1249.66	0.90241	67.3677	0
	High	DLSDIILLEK	2	4	1	A0A6P8CSE2		0	0	0.002242	2.4514	2	1158.66	-0.124866	71.2106	0
A0A218WA31	V-type proton ATPase subunit G OS=Punica granatum OX=22663 GN=LOC116194788 PE=3 SV=1 - [A0A218WA31_PUNGR]	27.6996	20.91	1	1	1	5	110	12.2323	8.45557
	A2	Sequence	# PSMs	# Proteins	# Protein Groups	Protein Group Accessions	Modifications	ΔCn	q-Value	PEP	XCorr	Charge	MH+ [Da]	ΔM [ppm]	RT [min]	# Missed Cleavages
	High	SQGGIQQLLAAEQEAQQIVSAAR	5	1	1	A0A218WA31		0	0	1.075e-08	6.29515	3	2396.26	1.35937	96.4932	0
A0A218XW86	Calcium-transporting ATPase OS=Punica granatum OX=22663 GN=CDL15_Pgr023894 PE=3 SV=1 - [A0A218XW86_PUNGR]	27.4039	5.15	15	4	4	9	1030	112.343	6.96143
	A2	Sequence	# PSMs	# Proteins	# Protein Groups	Protein Group Accessions	Modifications	ΔCn	q-Value	PEP	XCorr	Charge	MH+ [Da]	ΔM [ppm]	RT [min]	# Missed Cleavages
	High	ESSDIIILDDNFASVVK	5	15	1	A0A218XW86		0	0	2.812e-06	4.50193	2	1864.95	0.0460016	78.0792	0
	High	SDDVYDDSSDTFYIPSK	1	2	1	A0A218XW86		0	0	0.006559	2.9092	2	1953.83	0.736781	50.1572	0
	High	MVTGDNLQTAR	1	6	1	A0A218XW86		0	0	0.001358	1.97513	2	1205.59	0.241201	18.2272	0
	High	LLLVQALR	2	15	1	A0A218XW86		0	0.002	0.05019	1.96027	2	925.62	0.736172	47.8635	0
A0A218WE44	GTP-binding protein SAR1B OS=Punica granatum OX=22663 GN=LOC116192423 PE=3 SV=1 - [A0A218WE44_PUNGR]	27.2518	12.44	1	1	2	11	193	21.9934	7.57666
	A2	Sequence	# PSMs	# Proteins	# Protein Groups	Protein Group Accessions	Modifications	ΔCn	q-Value	PEP	XCorr	Charge	MH+ [Da]	ΔM [ppm]	RT [min]	# Missed Cleavages
	High	IDIPYAASEDDLR	3	1	1	A0A218WE44		0	0	0.001775	3.0117	2	1477.72	-1.16649	48.1791	0
	High	ILFLGLDNAGK	8	2	2	A0A218WE44;A0A218X4B1		0	0	0.008219	2.67358	2	1160.67	-0.670067	56.7138	0
A0A218W2K8	aspartyl protease family protein 1 OS=Punica granatum OX=22663 GN=LOC116201109 PE=3 SV=1 - [A0A218W2K8_PUNGR]	26.9853	5.96	1	2	2	9	520	56.167	5.05908
	A2	Sequence	# PSMs	# Proteins	# Protein Groups	Protein Group Accessions	Modifications	ΔCn	q-Value	PEP	XCorr	Charge	MH+ [Da]	ΔM [ppm]	RT [min]	# Missed Cleavages
	High	GGDQFYANDPTILAK	6	1	1	A0A218W2K8		0	0	0.008486	3.25562	2	1609.79	0.733969	43.4015	0
	High	SGDVNIIGQNFmTGYR	3	1	1	A0A218W2K8	M12(Oxidation)	0	0.001	0.03719	3.01457	2	1787.84	-0.207036	47.9713	0
A0A2I0KPL9	Uncharacterized protein OS=Punica granatum OX=22663 GN=CRG98_009206 PE=4 SV=1 - [A0A2I0KPL9_PUNGR]	26.9412	7.35	2	1	1	7	204	22.9109	5.2749
	A2	Sequence	# PSMs	# Proteins	# Protein Groups	Protein Group Accessions	Modifications	ΔCn	q-Value	PEP	XCorr	Charge	MH+ [Da]	ΔM [ppm]	RT [min]	# Missed Cleavages
	High	LYEQQIEQLGNFQLR	7	2	1	A0A2I0KPL9		0	0	4.197e-06	4.77534	3	1878.97	-0.15226	68.4378	0
A0A218VR31	Superoxide dismutase [Cu-Zn] OS=Punica granatum OX=22663 GN=LOC116214189 PE=3 SV=1 - [A0A218VR31_PUNGR]	26.8553	8.55	1	1	1	10	152	15.2536	6.41748
	A2	Sequence	# PSMs	# Proteins	# Protein Groups	Protein Group Accessions	Modifications	ΔCn	q-Value	PEP	XCorr	Charge	MH+ [Da]	ΔM [ppm]	RT [min]	# Missed Cleavages
	High	AVVVHGDPDDLGK	10	1	1	A0A218VR31		0	0	2.046e-05	3.38568	3	1321.67	-0.542066	18.144	0
A0A218WPQ7	SERPIN domain-containing protein OS=Punica granatum OX=22663 GN=CDL15_Pgr003962 PE=3 SV=1 - [A0A218WPQ7_PUNGR]	26.8454	10.74	6	3	3	11	391	42.305	6.55127
	A2	Sequence	# PSMs	# Proteins	# Protein Groups	Protein Group Accessions	Modifications	ΔCn	q-Value	PEP	XCorr	Charge	MH+ [Da]	ΔM [ppm]	RT [min]	# Missed Cleavages
	High	SFIEVNEEGTEAAAASAGVIK	2	2	1	A0A218WPQ7		0	0	0.001355	3.25342	2	2093.04	0.360071	58.6625	0
	High	EVLPAGSVDASTR	7	2	1	A0A218WPQ7		0	0	0.0003034	2.76516	2	1301.67	1.00235	22.0087	0
	High	SELLSFLK	2	6	1	A0A218WPQ7		0	0.001	0.02376	2.00843	2	936.54	0.310224	55.7798	0
A0A6P8EF66	protein NOI4-like isoform X2 OS=Punica granatum OX=22663 GN=LOC116214227 PE=4 SV=1 - [A0A6P8EF66_PUNGR]	26.7309	48.05	3	2	2	7	77	8.37824	8.45557
	A2	Sequence	# PSMs	# Proteins	# Protein Groups	Protein Group Accessions	Modifications	ΔCn	q-Value	PEP	XCorr	Charge	MH+ [Da]	ΔM [ppm]	RT [min]	# Missed Cleavages
	High	TGGKPDsPGKSEVPIK	4	3	1	A0A6P8EF66	S7(Phospho)	0	0	0.0001034	5.06656	3	1676.83	0.699562	14.7625	1
	High	FGEWDVNDPASAEGFTVIFNK	3	3	1	A0A6P8EF66		0	0	0.0006722	3.64404	3	2343.09	0.264058	92.334	0
A0A2I0J5G5	E3 ubiquitin-protein ligase APD2-like OS=Punica granatum OX=22663 GN=LOC116209189 PE=4 SV=1 - [A0A2I0J5G5_PUNGR]	26.6974	16.67	2	4	4	7	468	51.5361	4.81787
	A2	Sequence	# PSMs	# Proteins	# Protein Groups	Protein Group Accessions	Modifications	ΔCn	q-Value	PEP	XCorr	Charge	MH+ [Da]	ΔM [ppm]	RT [min]	# Missed Cleavages
	High	EEPSPASAASSSPSSSVQVHEEEGDER	3	2	1	A0A2I0J5G5		0	0	2.652e-09	5.69713	3	2785.2	-0.0880557	19.4963	0
	High	IVEAGGTcPVcQR	2	2	1	A0A2I0J5G5	C8(Carbamidomethyl); C11(Carbamidomethyl)	0	0	0.0001751	2.75235	2	1446.68	-2.25086	16.6784	0
	High	LGPNSSILLRPTPIFVQSLK	1	2	1	A0A2I0J5G5		0	0.001	0.02597	3.07382	3	2180.28	0.473724	73.7897	0
	Medium	VEELDDTKPGPQLYGFYK	1	2	1	A0A2I0J5G5		0	0.013	0.191	3.28718	3	2099.04	3.10939	49.2789	0
A0A6P8DGA2	thioredoxin-like protein CXXS1 isoform X2 OS=Punica granatum OX=22663 GN=LOC116206891 PE=4 SV=1 - [A0A6P8DGA2_PUNGR]	26.6908	18.69	2	1	3	10	107	12.2362	5.89697
	A2	Sequence	# PSMs	# Proteins	# Protein Groups	Protein Group Accessions	Modifications	ΔCn	q-Value	PEP	XCorr	Charge	MH+ [Da]	ΔM [ppm]	RT [min]	# Missed Cleavages
	High	LVGANPDEIRK	3	4	2	A0A2I0KXB9;A0A6P8DGA2		0	0	0.01107	3.65974	3	1211.67	0.141826	15.8854	1
	High	LVGANPDEIR	5	4	2	A0A2I0KXB9;A0A6P8DGA2		0	0	0.006082	2.50117	2	1083.58	0.254843	20.732	0
	High	IDSFVQSTR	2	2	1	A0A6P8DGA2		0	0	0.01502	2.40826	2	1052.54	1.05869	22.5429	0
A0A2I0IFR8	S-formylglutathione hydrolase OS=Punica granatum OX=22663 GN=CRG98_036637 PE=3 SV=1 - [A0A2I0IFR8_PUNGR]	26.5567	19.21	2	2	2	8	177	19.6517	8.90967
	A2	Sequence	# PSMs	# Proteins	# Protein Groups	Protein Group Accessions	Modifications	ΔCn	q-Value	PEP	XCorr	Charge	MH+ [Da]	ΔM [ppm]	RT [min]	# Missed Cleavages
	High	ELPALLAENFPQLNTSK	4	2	1	A0A2I0IFR8		0	0	1.579e-05	3.85435	2	1885.01	1.35892	79.5053	0
	High	SASSFGIALVAPDTSPR	4	2	1	A0A2I0IFR8		0	0	0.0002501	3.10382	2	1675.87	2.31688	56.8135	0
A0A218WW85	Serine hydroxymethyltransferase OS=Punica granatum OX=22663 GN=CDL15_Pgr004971 PE=3 SV=1 - [A0A218WW85_PUNGR]	25.9	5.73	2	2	2	10	471	51.6782	7.73779
	A2	Sequence	# PSMs	# Proteins	# Protein Groups	Protein Group Accessions	Modifications	ΔCn	q-Value	PEP	XCorr	Charge	MH+ [Da]	ΔM [ppm]	RT [min]	# Missed Cleavages
	High	NAVFGDSSALAPGGVR	5	2	1	A0A218WW85		0	0	9.417e-05	3.24959	2	1517.77	-1.75079	38.5065	0
	High	DFEEIGEFLHR	5	2	1	A0A218WW85		0	0	0.001212	2.74192	2	1391.66	-0.765071	61.139	0
A0A2I0L4F9	Phosphogluconate dehydrogenase (NADP(+)-dependent, decarboxylating) OS=Punica granatum OX=22663 GN=CRG98_003979 PE=3 SV=1 - [A0A2I0L4F9_PUNGR]	25.731	7.5	4	3	3	13	440	48.3909	7.32764
	A2	Sequence	# PSMs	# Proteins	# Protein Groups	Protein Group Accessions	Modifications	ΔCn	q-Value	PEP	XCorr	Charge	MH+ [Da]	ΔM [ppm]	RT [min]	# Missed Cleavages
	High	VPANLVQAQR	7	4	1	A0A2I0L4F9		0	0	0.001905	2.42092	2	1095.63	-0.418808	19.7195	0
	High	NPDLANLLVDPEFAK	1	2	1	A0A2I0L4F9		0	0	0.005743	2.23687	2	1655.87	0.920856	76.7933	0
	High	YIEDILLK	5	4	1	A0A2I0L4F9		0	0.004	0.06969	1.62868	2	1006.58	0.298688	48.8073	0
A0A2I0KXB9	Thioredoxin domain-containing protein OS=Punica granatum OX=22663 GN=CRG98_006680 PE=4 SV=1 - [A0A2I0KXB9_PUNGR]	25.1707	19.2	2	1	3	9	125	13.8519	4.90674
	A2	Sequence	# PSMs	# Proteins	# Protein Groups	Protein Group Accessions	Modifications	ΔCn	q-Value	PEP	XCorr	Charge	MH+ [Da]	ΔM [ppm]	RT [min]	# Missed Cleavages
	High	LVGANPDEIRK	3	4	2	A0A2I0KXB9;A0A6P8DGA2		0	0	0.01107	3.65974	3	1211.67	0.141826	15.8854	1
	High	IDFFVQSTPAHIA	1	2	1	A0A2I0KXB9		0	0	0.001546	3.07442	2	1445.74	1.06712	59.3232	0
	High	LVGANPDEIR	5	4	2	A0A2I0KXB9;A0A6P8DGA2		0	0	0.006082	2.50117	2	1083.58	0.254843	20.732	0
A0A2I0JMB1	Uncharacterized protein OS=Punica granatum OX=22663 GN=CRG98_022567 PE=4 SV=1 - [A0A2I0JMB1_PUNGR]	25.1047	20.38	2	3	3	7	319	35.817	6.43018
	A2	Sequence	# PSMs	# Proteins	# Protein Groups	Protein Group Accessions	Modifications	ΔCn	q-Value	PEP	XCorr	Charge	MH+ [Da]	ΔM [ppm]	RT [min]	# Missed Cleavages
	High	LEELNLSSNQLSVLPDSVGSLVSLK	2	2	1	A0A2I0JMB1		0	0	2.843e-05	4.44991	3	2641.43	0.241776	98.0511	0
	High	ELDVSFNELESVPESLGLATTLVK	1	2	1	A0A2I0JMB1		0	0	0.0006743	3.77618	3	2590.35	-0.393844	110.195	0
	High	LLALPSTIGGLSSLTK	4	2	1	A0A2I0JMB1		0	0	1.773e-05	3.75265	2	1570.94	-0.658213	76.1609	0
A0A218XN57	FAD-binding PCMH-type domain-containing protein OS=Punica granatum OX=22663 GN=CDL15_Pgr029155 PE=4 SV=1 - [A0A218XN57_PUNGR]	24.5931	9.57	2	4	4	8	564	65.6936	8.55811
	A2	Sequence	# PSMs	# Proteins	# Protein Groups	Protein Group Accessions	Modifications	ΔCn	q-Value	PEP	XCorr	Charge	MH+ [Da]	ΔM [ppm]	RT [min]	# Missed Cleavages
	High	DLAQAYVDSFAPR	4	2	1	A0A218XN57		0	0	0.0002904	3.73758	2	1452.71	0.173766	62.5805	0
	Medium	EVQEAEQAHLESAYAEAD	2	2	1	A0A218XN57		0	0.011	0.1641	3.10279	2	1989.87	1.74576	31.1044	0
	Medium	GEVFDGAEAAR	1	2	1	A0A218XN57		0	0.025	0.3294	2.30005	2	1121.52	-0.641384	19.8858	0
	Medium	VEPLVNmGQISR	1	2	1	A0A218XN57	M7(Oxidation)	0	0.034	0.429	1.9674	2	1358.71	0.829263	22.6965	0
A0A2I0J2G1	Alanine transaminase (Fragment) OS=Punica granatum OX=22663 GN=CRG98_029175 PE=3 SV=1 - [A0A2I0J2G1_PUNGR]	24.0983	17.72	2	4	4	9	316	34.5197	6.02393
	A2	Sequence	# PSMs	# Proteins	# Protein Groups	Protein Group Accessions	Modifications	ΔCn	q-Value	PEP	XCorr	Charge	MH+ [Da]	ΔM [ppm]	RT [min]	# Missed Cleavages
	High	AWTILDQIPGR	6	2	1	A0A2I0J2G1		0	0	0.0008594	3.06202	2	1269.7	0.523755	62.7439	0
	High	ALVVINPGNPTGQVLSEENQR	1	2	1	A0A2I0J2G1		0	0.003	0.0609	2.78301	2	2235.17	0.658877	55.6059	0
	High	DAIAAGIEAR	1	2	1	A0A2I0J2G1		0	0.004	0.07915	2.54918	2	986.526	-0.127192	24.3889	0
	High	SETSGLFSADSIDR	1	2	1	A0A2I0J2G1		0	0.008	0.1274	2.1673	2	1484.69	-0.714607	36.924	0
A0A218X4B1	GTP-binding protein SAR1A-like OS=Punica granatum OX=22663 GN=LOC116188377 PE=3 SV=1 - [A0A218X4B1_PUNGR]	24.0861	12.44	1	1	2	10	193	22.0965	6.94678
	A2	Sequence	# PSMs	# Proteins	# Protein Groups	Protein Group Accessions	Modifications	ΔCn	q-Value	PEP	XCorr	Charge	MH+ [Da]	ΔM [ppm]	RT [min]	# Missed Cleavages
	High	IDLPYAASEDELR	2	1	1	A0A218X4B1		0	0	8.482e-05	2.82465	2	1491.73	0.70983	49.5677	0
	High	ILFLGLDNAGK	8	2	2	A0A218WE44;A0A218X4B1		0	0	0.008219	2.67358	2	1160.67	-0.670067	56.7138	0
A0A218X9M2	Non-specific lipid-transfer protein OS=Punica granatum OX=22663 GN=CDL15_Pgr007671 PE=3 SV=1 - [A0A218X9M2_PUNGR]	23.9731	17.7	2	1	1	7	113	11.2657	8.646
	A2	Sequence	# PSMs	# Proteins	# Protein Groups	Protein Group Accessions	Modifications	ΔCn	q-Value	PEP	XCorr	Charge	MH+ [Da]	ΔM [ppm]	RT [min]	# Missed Cleavages
	High	AASASIPGINLGLASGLPSK	7	2	1	A0A218X9M2		0	0	3.596e-06	3.80911	3	1824.02	-0.381315	68.1817	0
A0A2I0L9G2	Glucan endo-1,3-beta-D-glucosidase OS=Punica granatum OX=22663 GN=LOC116205333 PE=3 SV=1 - [A0A2I0L9G2_PUNGR]	23.5614	7.69	2	2	2	8	481	52.5069	5.70654
	A2	Sequence	# PSMs	# Proteins	# Protein Groups	Protein Group Accessions	Modifications	ΔCn	q-Value	PEP	XCorr	Charge	MH+ [Da]	ΔM [ppm]	RT [min]	# Missed Cleavages
	High	FALDLSGQGQNK	6	1	1	A0A2I0L9G2		0	0	0.001209	3.51592	2	1277.65	0.273948	30.6633	0
	High	ATVPSNADVYYSPESNPVPSAGIFR	2	2	1	A0A2I0L9G2		0	0	0.0095	3.15679	3	2638.28	-0.22936	66.9565	0
A0A218W4S8	DDHD domain-containing protein OS=Punica granatum OX=22663 GN=CDL15_Pgr028382 PE=4 SV=1 - [A0A218W4S8_PUNGR]	23.5496	4.56	5	2	2	6	942	105.19	5.57959
	A2	Sequence	# PSMs	# Proteins	# Protein Groups	Protein Group Accessions	Modifications	ΔCn	q-Value	PEP	XCorr	Charge	MH+ [Da]	ΔM [ppm]	RT [min]	# Missed Cleavages
	High	NVHETEPSADSEESTVVTPSASR	4	4	1	A0A218W4S8		0	0	6.429e-05	4.3593	3	2429.11	1.37212	18.7662	0
	High	EGGEAAGSSGIEETSPDLLR	2	5	1	A0A218W4S8		0	0	0.0002932	3.6369	2	1974.92	-0.228406	38.0139	0
A0A2I0LB36	UDP-glucose 4-epimerase OS=Punica granatum OX=22663 GN=LOC116200481 PE=3 SV=1 - [A0A2I0LB36_PUNGR]	23.4923	4.89	1	1	1	6	348	38.0463	6.13818
	A2	Sequence	# PSMs	# Proteins	# Protein Groups	Protein Group Accessions	Modifications	ΔCn	q-Value	PEP	XCorr	Charge	MH+ [Da]	ΔM [ppm]	RT [min]	# Missed Cleavages
	High	TVVVDNLDNSSDVALER	6	1	1	A0A2I0LB36		0	0	1.307e-07	4.18659	2	1845.92	0.61771	43.4803	0
A0A2I0J5V6	Uncharacterized protein OS=Punica granatum OX=22663 GN=CRG98_028018 PE=4 SV=1 - [A0A2I0J5V6_PUNGR]	23.3526	4.75	3	3	3	6	1052	121.416	4.83057
	A2	Sequence	# PSMs	# Proteins	# Protein Groups	Protein Group Accessions	Modifications	ΔCn	q-Value	PEP	XCorr	Charge	MH+ [Da]	ΔM [ppm]	RT [min]	# Missed Cleavages
	High	LREENSEQSVENQNLTER	3	3	1	A0A2I0J5V6		0	0	0.001298	4.49041	3	2175.03	0.386229	15.475	1
	High	DSEASAQIAALEGQLDSLR	2	3	1	A0A2I0J5V6		0	0	1.096e-05	4.23152	3	1973.98	-0.416711	83.6367	0
	High	LTEEYEQNQDSLR	1	3	1	A0A2I0J5V6		0	0	0.0006912	2.53199	2	1624.75	0.269351	19.8233	0
A0A2I0J6N1	probable voltage-gated potassium channel subunit beta OS=Punica granatum OX=22663 GN=LOC116196930 PE=3 SV=1 - [A0A2I0J6N1_PUNGR]	23.2349	10.06	2	1	2	8	328	36.5718	7.78174
	A2	Sequence	# PSMs	# Proteins	# Protein Groups	Protein Group Accessions	Modifications	ΔCn	q-Value	PEP	XCorr	Charge	MH+ [Da]	ΔM [ppm]	RT [min]	# Missed Cleavages
	High	LDLVGPIVEQPEYNLLSR	2	2	1	A0A2I0J6N1		0	0	0.000292	3.89607	2	2055.12	1.98881	85.1641	0
	High	AIDVIPLLTPAVMEK	5	5	2	A0A2I0J6N1;A0A6P8EII2		0	0	0.002678	3.13295	2	1609.92	0.952253	85.2645	0
	High	AIDVIPLLTPAVmEK	1	5	2	A0A2I0J6N1;A0A6P8EII2	M13(Oxidation)	0	0.003	0.06293	2.58325	2	1625.92	-1.63556	75.4376	0
A0A218XIJ5	tetraspanin-3 OS=Punica granatum OX=22663 GN=LOC116199636 PE=4 SV=1 - [A0A218XIJ5_PUNGR]	23.2136	9.12	1	2	2	8	285	31.7731	8.70459
	A2	Sequence	# PSMs	# Proteins	# Protein Groups	Protein Group Accessions	Modifications	ΔCn	q-Value	PEP	XCorr	Charge	MH+ [Da]	ΔM [ppm]	RT [min]	# Missed Cleavages
	High	AYLDYYLQDYSGWLEDR	4	1	1	A0A218XIJ5		0	0	1.755e-05	3.94672	2	2169.97	-4.52586	94.747	0
	High	VASPSYWGK	4	1	1	A0A218XIJ5		0	0	0.01341	2.09253	2	994.499	-0.4056	23.8781	0
A0A218W2U1	Uncharacterized protein OS=Punica granatum OX=22663 GN=CDL15_Pgr000537 PE=3 SV=1 - [A0A218W2U1_PUNGR]	23.0418	10.71	3	1	1	8	112	11.7792	8.68994
	A2	Sequence	# PSMs	# Proteins	# Protein Groups	Protein Group Accessions	Modifications	ΔCn	q-Value	PEP	XCorr	Charge	MH+ [Da]	ΔM [ppm]	RT [min]	# Missed Cleavages
	High	LSAAIAAILETK	8	3	1	A0A218W2U1		0	0	5.68e-05	3.30875	2	1200.72	-0.495886	62.645	0
A0A2I0KU37	uncharacterized protein LOC116199663 OS=Punica granatum OX=22663 GN=LOC116199663 PE=4 SV=1 - [A0A2I0KU37_PUNGR]	23.0273	8.11	2	2	2	6	419	44.581	4.60205
	A2	Sequence	# PSMs	# Proteins	# Protein Groups	Protein Group Accessions	Modifications	ΔCn	q-Value	PEP	XCorr	Charge	MH+ [Da]	ΔM [ppm]	RT [min]	# Missed Cleavages
	High	EAERPQPSENQTPmAPAPR	4	1	1	A0A2I0KU37	M14(Oxidation)	0	0	0.0001409	5.02953	3	2122	1.70591	14.896	0
	High	ALVEETPAGSASTLK	2	2	1	A0A2I0KU37		0	0	0.01809	2.54027	2	1473.78	0.32949	23.904	0
A0A218WGE5	uncharacterized protein LOC116196468 OS=Punica granatum OX=22663 GN=LOC116196468 PE=4 SV=1 - [A0A218WGE5_PUNGR]	23.0217	9.66	1	1	1	6	145	16.1429	4.57666
	A2	Sequence	# PSMs	# Proteins	# Protein Groups	Protein Group Accessions	Modifications	ΔCn	q-Value	PEP	XCorr	Charge	MH+ [Da]	ΔM [ppm]	RT [min]	# Missed Cleavages
	High	FAALDINNDGVLSR	6	1	1	A0A218WGE5		0	0	2.276e-05	3.99026	2	1504.78	2.22285	52.8309	0
A0A218XJW7	late embryogenesis abundant protein At1g64065-like OS=Punica granatum OX=22663 GN=LOC116203350 PE=4 SV=1 - [A0A218XJW7_PUNGR]	22.8646	7.18	1	1	1	6	195	21.5232	9.93506
	A2	Sequence	# PSMs	# Proteins	# Protein Groups	Protein Group Accessions	Modifications	ΔCn	q-Value	PEP	XCorr	Charge	MH+ [Da]	ΔM [ppm]	RT [min]	# Missed Cleavages
	High	ELNSGILTLSSQAR	6	1	1	A0A218XJW7		0	0	7.35e-06	4.22731	2	1488.8	0.391182	45.1136	0
A0A2I0II65	uncharacterized protein LOC116193232 OS=Punica granatum OX=22663 GN=LOC116193232 PE=4 SV=1 - [A0A2I0II65_PUNGR]	22.7088	9.68	1	1	1	6	186	19.6056	4.88135
	A2	Sequence	# PSMs	# Proteins	# Protein Groups	Protein Group Accessions	Modifications	ΔCn	q-Value	PEP	XCorr	Charge	MH+ [Da]	ΔM [ppm]	RT [min]	# Missed Cleavages
	High	NSVGISSDTLLEPQFTAR	6	1	1	A0A2I0II65		0	0	1.341e-06	4.49594	2	1934.98	0.114711	59.7978	0
A0A218VZT9	STAS domain-containing protein OS=Punica granatum OX=22663 GN=CDL15_Pgr015441 PE=3 SV=1 - [A0A218VZT9_PUNGR]	22.6955	2.72	6	2	2	11	624	69.332	7.88428
	A2	Sequence	# PSMs	# Proteins	# Protein Groups	Protein Group Accessions	Modifications	ΔCn	q-Value	PEP	XCorr	Charge	MH+ [Da]	ΔM [ppm]	RT [min]	# Missed Cleavages
	High	ETLFPDDPFK	6	3	1	A0A218VZT9		0	0	0.01904	3.06391	2	1208.58	-0.0162817	59.1813	0
	High	VSIINPR	5	5	1	A0A218VZT9		0	0.003	0.05816	1.94436	2	798.484	0.39676	22.8414	0
A0A2I0JB30	SPX domain-containing protein OS=Punica granatum OX=22663 GN=CRG98_026482 PE=3 SV=1 - [A0A2I0JB30_PUNGR]	22.5395	9.55	3	3	3	7	513	58.2983	6.81494
	A2	Sequence	# PSMs	# Proteins	# Protein Groups	Protein Group Accessions	Modifications	ΔCn	q-Value	PEP	XCorr	Charge	MH+ [Da]	ΔM [ppm]	RT [min]	# Missed Cleavages
	High	LGEWQEALQEQPDLSQISELR	2	3	1	A0A2I0JB30		0	0	2.96e-05	3.74292	2	2469.23	0.162204	83.617	0
	High	NSEEKEGDEDGDQDQEFDDGEETPGESR	4	3	1	A0A2I0JB30		0	0	0.005288	3.42751	3	3143.2	2.47099	18.2122	1
	High	EGDEDGDQDQEFDDGEETPGESR	1	3	1	A0A2I0JB30		0	0.006	0.1092	2.38444	2	2555.95	3.06906	22.8759	0
A0A2I0HRG9	SynN domain-containing protein OS=Punica granatum OX=22663 GN=CRG98_045517 PE=4 SV=1 - [A0A2I0HRG9_PUNGR]	22.5179	5.44	2	1	1	7	239	27.21	6.45557
	A2	Sequence	# PSMs	# Proteins	# Protein Groups	Protein Group Accessions	Modifications	ΔCn	q-Value	PEP	XCorr	Charge	MH+ [Da]	ΔM [ppm]	RT [min]	# Missed Cleavages
	High	LIDTGDSEQIFQK	7	2	1	A0A2I0HRG9		0	0	0.0005251	3.47501	2	1493.75	-0.451956	35.7763	0
A0A2I0ILB4	GDP-mannose 3,5-epimerase 1 OS=Punica granatum OX=22663 GN=LOC116207447 PE=4 SV=1 - [A0A2I0ILB4_PUNGR]	22.5118	3.72	3	1	1	9	376	42.5151	6.46826
	A2	Sequence	# PSMs	# Proteins	# Protein Groups	Protein Group Accessions	Modifications	ΔCn	q-Value	PEP	XCorr	Charge	MH+ [Da]	ΔM [ppm]	RT [min]	# Missed Cleavages
	High	VVGTQAPVQLGSLR	9	3	1	A0A2I0ILB4		0	0	0.01198	2.9032	2	1424.82	0.776529	39.2239	0
A0A2I0JX59	NAD(P)H dehydrogenase (quinone) OS=Punica granatum OX=22663 GN=CRG98_018722 PE=4 SV=1 - [A0A2I0JX59_PUNGR]	22.4634	27.07	3	2	2	5	133	14.2141	6.78564
	A2	Sequence	# PSMs	# Proteins	# Protein Groups	Protein Group Accessions	Modifications	ΔCn	q-Value	PEP	XCorr	Charge	MH+ [Da]	ΔM [ppm]	RT [min]	# Missed Cleavages
	High	DAGIPEITANELVAADGVLFGFPTR	4	3	1	A0A2I0JX59		0	0	5.396e-09	5.63508	3	2573.32	-1.09109	113.842	0
	High	AFFDSTGQLWR	1	3	1	A0A2I0JX59		0	0	0.001072	2.40849	2	1327.64	-0.0221184	60.4971	0
A0A2I0IKS2	Phosphoglycerate mutase (2,3-diphosphoglycerate-independent) OS=Punica granatum OX=22663 GN=CRG98_034947 PE=3 SV=1 - [A0A2I0IKS2_PUNGR]	22.3276	5.82	4	1	2	8	481	53.0121	6.0874
	A2	Sequence	# PSMs	# Proteins	# Protein Groups	Protein Group Accessions	Modifications	ΔCn	q-Value	PEP	XCorr	Charge	MH+ [Da]	ΔM [ppm]	RT [min]	# Missed Cleavages
	High	LDQLQLLLK	7	6	2	A0A2I0IKS2;A0A218X9G6		0	0	0.001387	2.99084	2	1083.68	-0.204626	57.6927	0
	High	DVVDGSSVGFVETLENDLR	1	4	1	A0A2I0IKS2		0	0	0.01138	2.75091	2	2051	1.48021	96.5251	0
A0A2I0I8G5	non-specific lipid transfer protein GPI-anchored 2 OS=Punica granatum OX=22663 GN=LOC116199258 PE=4 SV=1 - [A0A2I0I8G5_PUNGR]	21.39	6.12	1	1	1	8	196	19.6359	6.43018
	A2	Sequence	# PSMs	# Proteins	# Protein Groups	Protein Group Accessions	Modifications	ΔCn	q-Value	PEP	XCorr	Charge	MH+ [Da]	ΔM [ppm]	RT [min]	# Missed Cleavages
	High	NLVDSSPVcLcK	8	1	1	A0A2I0I8G5	C9(Carbamidomethyl); C11(Carbamidomethyl)	0	0	0.0007959	3.31188	2	1391.67	-0.431547	34.7507	0
A0A6P8DJL7	E3 ubiquitin-protein ligase AIRP2-like OS=Punica granatum OX=22663 GN=LOC116203940 PE=4 SV=1 - [A0A6P8DJL7_PUNGR]	21.0814	11.29	1	2	2	6	248	28.9063	6.84424
	A2	Sequence	# PSMs	# Proteins	# Protein Groups	Protein Group Accessions	Modifications	ΔCn	q-Value	PEP	XCorr	Charge	MH+ [Da]	ΔM [ppm]	RT [min]	# Missed Cleavages
	High	LPVIIPENLSESYDPHLR	5	1	1	A0A6P8DJL7		0	0	8.04e-09	4.95703	3	2092.11	-0.445405	67.8092	0
	Medium	DVIDIVTVTR	1	1	1	A0A6P8DJL7		0	0.025	0.3244	2.03375	2	1130.64	0.024642	49.8548	0
A0A2I0I652	Nucleoside diphosphate kinase OS=Punica granatum OX=22663 GN=CRG98_040134 PE=3 SV=1 - [A0A2I0I652_PUNGR]	20.7625	14.04	2	1	1	7	114	12.5674	5.8208
	A2	Sequence	# PSMs	# Proteins	# Protein Groups	Protein Group Accessions	Modifications	ΔCn	q-Value	PEP	XCorr	Charge	MH+ [Da]	ΔM [ppm]	RT [min]	# Missed Cleavages
	High	VIGATNPSASDPGTIR	7	2	1	A0A2I0I652		0	0	0.0002052	3.47405	2	1555.81	2.19782	21.1969	0
A0A218WJ13	Pyruvate kinase OS=Punica granatum OX=22663 GN=LOC116195373 PE=3 SV=1 - [A0A218WJ13_PUNGR]	20.4126	6.27	3	2	2	6	510	55.1108	7.32764
	A2	Sequence	# PSMs	# Proteins	# Protein Groups	Protein Group Accessions	Modifications	ΔCn	q-Value	PEP	XCorr	Charge	MH+ [Da]	ΔM [ppm]	RT [min]	# Missed Cleavages
	High	IENQEGVINFDEILR	4	1	1	A0A218WJ13		0	0	1.865e-07	3.85955	2	1788.91	-0.190163	71.8401	0
	High	NVNLPGVVVDLPTLTEK	2	3	1	A0A218WJ13		0	0	0.000387	3.59909	2	1808.02	0.903036	79.0802	0
D5LXK7	Chalcone synthase (Fragment) OS=Punica granatum OX=22663 PE=2 SV=1 - [D5LXK7_PUNGR]	20.3238	27.78	4	1	2	7	144	15.345	5.23682
	A2	Sequence	# PSMs	# Proteins	# Protein Groups	Protein Group Accessions	Modifications	ΔCn	q-Value	PEP	XCorr	Charge	MH+ [Da]	ΔM [ppm]	RT [min]	# Missed Cleavages
	High	GPSDTHLDSLVGQALFGDGAAAVIVGADPDTK	3	4	1	D5LXK7		0	0	1.704e-06	5.02947	3	3094.53	-1.06158	95.0284	0
	High	DVPGLISK	4	5	2	D5LXK7;A0A218XPR1		0	0.002	0.05066	1.79049	1	828.483	0.753234	26.4541	0
A0A2I0KTU7	Uncharacterized protein OS=Punica granatum OX=22663 GN=CRG98_008286 PE=3 SV=1 - [A0A2I0KTU7_PUNGR]	20.2596	8.83	2	3	3	7	634	66.1502	6.55127
	A2	Sequence	# PSMs	# Proteins	# Protein Groups	Protein Group Accessions	Modifications	ΔCn	q-Value	PEP	XCorr	Charge	MH+ [Da]	ΔM [ppm]	RT [min]	# Missed Cleavages
	High	YVFTDSNPTATIFFEGTK	2	2	1	A0A2I0KTU7		0	0	1.852e-05	3.76158	2	2037.98	-1.89462	75.2434	0
	High	VSVDPSTLSFSAANEK	4	2	1	A0A2I0KTU7		0	0	0.0007888	2.66541	2	1651.82	1.25577	44.2466	0
	Medium	AITDGVNVLSLSLGGGSPDFYR	1	2	1	A0A2I0KTU7		0	0.028	0.3656	2.71422	2	2238.14	0.324126	89.4806	0
A0A218WX96	probable peroxygenase 4 OS=Punica granatum OX=22663 GN=LOC116198749 PE=3 SV=1 - [A0A218WX96_PUNGR]	20.233	15.63	2	2	2	5	192	21.7701	8.89502
	A2	Sequence	# PSMs	# Proteins	# Protein Groups	Protein Group Accessions	Modifications	ΔCn	q-Value	PEP	XCorr	Charge	MH+ [Da]	ΔM [ppm]	RT [min]	# Missed Cleavages
	High	SPSQAETQEQSVLQK	4	2	1	A0A218WX96		0	0	1.862e-07	5.00986	2	1659.82	0.837752	17.9193	0
	High	FPSLLFPVEVGNIHK	1	2	1	A0A218WX96		0	0	0.007367	3.27847	3	1696.95	2.04516	74.6284	0
A0A2I0HSY4	Glucan endo-1,3-beta-D-glucosidase OS=Punica granatum OX=22663 GN=CRG98_044994 PE=3 SV=1 - [A0A2I0HSY4_PUNGR]	20.0406	6.74	2	2	2	6	475	51.7824	5.93506
	A2	Sequence	# PSMs	# Proteins	# Protein Groups	Protein Group Accessions	Modifications	ΔCn	q-Value	PEP	XCorr	Charge	MH+ [Da]	ΔM [ppm]	RT [min]	# Missed Cleavages
	High	LFDADYDTLAALGR	5	2	1	A0A2I0HSY4		0	0	1.102e-06	4.01745	2	1540.77	0.751028	70.4101	0
	Medium	ADcTALGYGTScSELDAK	1	2	1	A0A2I0HSY4	C3(Carbamidomethyl); C12(Carbamidomethyl)	0	0.017	0.2286	2.19857	2	1918.82	1.80432	31.1072	0
A0A2I0IN50	Uncharacterized protein OS=Punica granatum OX=22663 GN=CRG98_034243 PE=4 SV=1 - [A0A2I0IN50_PUNGR]	19.9279	5.7	4	1	1	6	298	33.8253	6.7417
	A2	Sequence	# PSMs	# Proteins	# Protein Groups	Protein Group Accessions	Modifications	ΔCn	q-Value	PEP	XCorr	Charge	MH+ [Da]	ΔM [ppm]	RT [min]	# Missed Cleavages
	High	YADVINSVVLQDDFLPR	6	4	1	A0A2I0IN50		0	0	2.06e-06	4.04147	2	1964.01	0.645705	85.5322	0
A0A218XDL3	Uncharacterized protein OS=Punica granatum OX=22663 GN=CDL15_Pgr008677 PE=3 SV=1 - [A0A218XDL3_PUNGR]	19.6294	1.73	2	1	1	11	520	57.2392	4.98291
	A2	Sequence	# PSMs	# Proteins	# Protein Groups	Protein Group Accessions	Modifications	ΔCn	q-Value	PEP	XCorr	Charge	MH+ [Da]	ΔM [ppm]	RT [min]	# Missed Cleavages
	High	NYGIVTAmK	11	2	1	A0A218XDL3	M8(Oxidation)	0	0	0.01737	2.09824	2	1012.51	0.477202	20.9752	0
A0A2I0ITF9	Uncharacterized protein OS=Punica granatum OX=22663 GN=CRG98_032721 PE=3 SV=1 - [A0A2I0ITF9_PUNGR]	19.582	28.24	3	2	2	6	131	14.1843	5.78271
	A2	Sequence	# PSMs	# Proteins	# Protein Groups	Protein Group Accessions	Modifications	ΔCn	q-Value	PEP	XCorr	Charge	MH+ [Da]	ΔM [ppm]	RT [min]	# Missed Cleavages
	High	SDGSSLFTESNSGWVNATK	3	3	1	A0A2I0ITF9		0	0	3.88e-07	4.3086	2	1986.9	-1.37329	50.589	0
	High	FLTGASAIGSIAIPAILK	3	3	1	A0A2I0ITF9		0	0	1.712e-05	3.30755	2	1743.05	2.01386	91.6287	0
A0A2I0ILS3	Superoxide dismutase OS=Punica granatum OX=22663 GN=CRG98_034975 PE=3 SV=1 - [A0A2I0ILS3_PUNGR]	19.2797	32.89	2	2	2	7	149	15.0124	6.31592
	A2	Sequence	# PSMs	# Proteins	# Protein Groups	Protein Group Accessions	Modifications	ΔCn	q-Value	PEP	XCorr	Charge	MH+ [Da]	ΔM [ppm]	RT [min]	# Missed Cleavages
	High	AVVVHTDPDDLGK	6	2	1	A0A2I0ILS3		0	0	0.0181	2.67073	3	1365.7	-0.0296173	18.1689	0
	High	HAGDLGNVVAGDDGTATFSIIDNQIPLTGPNSIVGR	1	2	1	A0A2I0ILS3		0	0.003	0.06601	3.73975	3	3591.8	-0.14516	91.8032	0
A0A218XV30	NAD(P)H dehydrogenase (quinone) OS=Punica granatum OX=22663 GN=LOC116215697 PE=3 SV=1 - [A0A218XV30_PUNGR]	19.2702	18.23	2	2	2	7	192	20.3303	6.37939
	A2	Sequence	# PSMs	# Proteins	# Protein Groups	Protein Group Accessions	Modifications	ΔCn	q-Value	PEP	XCorr	Charge	MH+ [Da]	ΔM [ppm]	RT [min]	# Missed Cleavages
	High	SDVPVITPSELAEADGFVFGFPTR	1	2	1	A0A218XV30		0	0	0.001095	4.04383	2	2551.27	-1.18726	109.05	0
	High	AFLDATGGLWR	6	2	1	A0A218XV30		0	0	0.0005371	2.90299	2	1206.63	-0.216246	61.3043	0
A0A218WY34	Vesicle-fusing ATPase OS=Punica granatum OX=22663 GN=CDL15_Pgr016853 PE=3 SV=1 - [A0A218WY34_PUNGR]	19.0886	7.52	3	4	4	7	731	80.6099	5.98584
	A2	Sequence	# PSMs	# Proteins	# Protein Groups	Protein Group Accessions	Modifications	ΔCn	q-Value	PEP	XCorr	Charge	MH+ [Da]	ΔM [ppm]	RT [min]	# Missed Cleavages
	High	QLSLDDLTKPVDEESIR	1	3	1	A0A218WY34		0	0	0.0001662	3.69279	3	1958.01	0.256689	56.717	0
	High	ENSFLAPDVNLQELAAR	3	3	1	A0A218WY34		0	0	0.0001505	3.58261	2	1886.96	-0.334238	73.1579	0
	High	DLLDEALLRPGR	1	3	1	A0A218WY34		0	0.005	0.09471	2.17688	3	1367.76	-0.265166	56.3135	0
	Medium	EAASSNIFR	2	3	1	A0A218WY34		0	0.029	0.3799	1.9061	2	994.498	3.19697	23.1709	0
A0A218VY32	Uncharacterized protein OS=Punica granatum OX=22663 GN=CDL15_Pgr028499 PE=3 SV=1 - [A0A218VY32_PUNGR]	19.0637	25.43	3	2	3	6	173	19.5432	8.88037
	A2	Sequence	# PSMs	# Proteins	# Protein Groups	Protein Group Accessions	Modifications	ΔCn	q-Value	PEP	XCorr	Charge	MH+ [Da]	ΔM [ppm]	RT [min]	# Missed Cleavages
	High	NSTNIDTVIDWLVK	1	2	1	A0A218VY32		0	0	0.001161	3.58379	2	1617.85	0.743953	90.4987	0
	High	AVSAIVYVVDAADYENLSVSK	3	2	1	A0A218VY32		0	0	0.0006747	3.28593	3	2213.13	-0.574703	85.0915	0
	High	LWDLGGQPR	2	5	2	A0A218VY32;A0A2I0KS56		0	0	0.01759	2.44695	2	1041.55	-0.357632	32.9357	0
A0A218WTZ6	Uncharacterized protein OS=Punica granatum OX=22663 GN=CDL15_Pgr009711 PE=3 SV=1 - [A0A218WTZ6_PUNGR]	19.0091	5.36	2	2	2	7	578	64.4232	4.97021
	A2	Sequence	# PSMs	# Proteins	# Protein Groups	Protein Group Accessions	Modifications	ΔCn	q-Value	PEP	XCorr	Charge	MH+ [Da]	ΔM [ppm]	RT [min]	# Missed Cleavages
	High	DGLDALFEVR	6	2	1	A0A218WTZ6		0	0	0.001299	2.88946	2	1134.58	1.39497	69.008	0
	High	EEAQTLESLLVTGDLDYVIGK	1	2	1	A0A218WTZ6		0	0.001	0.02444	3.39922	3	2293.18	-0.739523	102.325	0
A0A218X4T9	aspartic proteinase A1-like OS=Punica granatum OX=22663 GN=LOC116205222 PE=3 SV=1 - [A0A218X4T9_PUNGR]	18.6209	4.55	2	2	2	7	572	61.8389	5.94775
	A2	Sequence	# PSMs	# Proteins	# Protein Groups	Protein Group Accessions	Modifications	ΔCn	q-Value	PEP	XCorr	Charge	MH+ [Da]	ΔM [ppm]	RT [min]	# Missed Cleavages
	High	TIIDmLLAEAQPEK	5	2	1	A0A218X4T9	M5(Oxidation)	0	0	2.236e-05	3.60537	2	1587.83	1.58629	79.7885	0
	High	AFDLSAEEYVLK	2	1	1	A0A218X4T9		0	0	0.000269	2.85848	2	1384.7	0.0731275	60.6536	0
A0A218XUW7	phenylcoumaran benzylic ether reductase Pyrc5-like OS=Punica granatum OX=22663 GN=LOC116205931 PE=4 SV=1 - [A0A218XUW7_PUNGR]	18.1829	13.31	1	2	2	5	308	33.7549	5.60498
	A2	Sequence	# PSMs	# Proteins	# Protein Groups	Protein Group Accessions	Modifications	ΔCn	q-Value	PEP	XCorr	Charge	MH+ [Da]	ΔM [ppm]	RT [min]	# Missed Cleavages
	High	DIQEAPVPVNAVLSISHSVFVK	2	1	1	A0A218XUW7		0	0	8.503e-05	4.13985	3	2349.28	-0.223215	89.5089	0
	High	SLGVTTIPGDLFDHEGLVK	3	1	1	A0A218XUW7		0	0	0.0001225	3.9303	3	1998.05	0.287008	71.0691	0
A0A2I0LCY4	DLH domain-containing protein OS=Punica granatum OX=22663 GN=CRG98_001088 PE=4 SV=1 - [A0A2I0LCY4_PUNGR]	18.0275	9.68	2	1	1	4	217	23.5633	6.30322
	A2	Sequence	# PSMs	# Proteins	# Protein Groups	Protein Group Accessions	Modifications	ΔCn	q-Value	PEP	XCorr	Charge	MH+ [Da]	ΔM [ppm]	RT [min]	# Missed Cleavages
	High	IPTAILGAENDHIVPPEELEK	4	2	1	A0A2I0LCY4		0	0	3.258e-07	4.6224	3	2285.2	0.514673	59.6182	0
A0A2I0JD87	Potassium transporter OS=Punica granatum OX=22663 GN=CRG98_025395 PE=3 SV=1 - [A0A2I0JD87_PUNGR]	18.0159	7.4	2	3	3	7	770	85.8112	8.6167
	A2	Sequence	# PSMs	# Proteins	# Protein Groups	Protein Group Accessions	Modifications	ΔCn	q-Value	PEP	XCorr	Charge	MH+ [Da]	ΔM [ppm]	RT [min]	# Missed Cleavages
	High	NIQSTTSLVISEIEESSLGSLSSIQSGK	2	2	1	A0A2I0JD87		0	0	0.0002783	3.485	3	2894.48	-0.132148	110.67	0
	High	FSLLPNQQAADEELSAYK	1	2	1	A0A2I0JD87		0	0	0.0002702	3.13392	2	2024	1.3509	65.8313	0
	High	SAYEDENPQIR	4	2	1	A0A2I0JD87		0	0	0.0009489	2.3638	2	1321.6	-0.704867	18.4929	0
A0A2I0L5A7	Sucrose synthase OS=Punica granatum OX=22663 GN=CRG98_004283 PE=3 SV=1 - [A0A2I0L5A7_PUNGR]	17.9428	1.69	4	1	1	8	532	59.8915	5.80811
	A2	Sequence	# PSMs	# Proteins	# Protein Groups	Protein Group Accessions	Modifications	ΔCn	q-Value	PEP	XCorr	Charge	MH+ [Da]	ΔM [ppm]	RT [min]	# Missed Cleavages
	High	NELIALLSR	8	4	1	A0A2I0L5A7		0	0	0.003227	2.3916	2	1028.61	-0.722181	57.5433	0
A0A2I0JUM8	Cytochrome b561 domain-containing protein OS=Punica granatum OX=22663 GN=CRG98_020441 PE=4 SV=1 - [A0A2I0JUM8_PUNGR]	17.7565	7.72	3	2	2	7	298	32.7633	9.65674
	A2	Sequence	# PSMs	# Proteins	# Protein Groups	Protein Group Accessions	Modifications	ΔCn	q-Value	PEP	XCorr	Charge	MH+ [Da]	ΔM [ppm]	RT [min]	# Missed Cleavages
	High	LGSESPSVVYSNHR	2	2	1	A0A2I0JUM8		0	0	4.272e-05	3.23608	3	1531.75	1.14368	16.6443	0
	High	LSFDVWDLK	5	2	1	A0A2I0JUM8		0	0	0.008733	2.74983	2	1122.58	-0.966096	72.0717	0
A0A2I0HK32	extensin OS=Punica granatum OX=22663 GN=LOC116196895 PE=4 SV=1 - [A0A2I0HK32_PUNGR]	17.6596	3.9	2	2	2	7	539	58.6506	6.62451
	A2	Sequence	# PSMs	# Proteins	# Protein Groups	Protein Group Accessions	Modifications	ΔCn	q-Value	PEP	XCorr	Charge	MH+ [Da]	ΔM [ppm]	RT [min]	# Missed Cleavages
	High	AESVPYGYGGPTR	6	2	1	A0A2I0HK32		0	0	0.003811	2.89946	2	1353.64	-0.212238	22.1967	0
	Medium	FLEGISSR	1	2	1	A0A2I0HK32		0	0.043	0.479	1.90422	2	908.484	0.378711	26.9253	0
K4JX08	Selenium-binding protein OS=Punica granatum OX=22663 GN=SBP PE=2 SV=1 - [K4JX08_PUNGR]	17.6347	2.3	1	1	1	8	479	53.1014	6.34131
	A2	Sequence	# PSMs	# Proteins	# Protein Groups	Protein Group Accessions	Modifications	ΔCn	q-Value	PEP	XCorr	Charge	MH+ [Da]	ΔM [ppm]	RT [min]	# Missed Cleavages
	High	FLILPSLISGR	8	1	1	K4JX08		0	0	0.008407	2.68662	2	1215.74	-1.01397	79.7411	0
A0A6P8EII2	probable voltage-gated potassium channel subunit beta OS=Punica granatum OX=22663 GN=LOC116214897 PE=3 SV=1 - [A0A6P8EII2_PUNGR]	17.6336	7.01	3	1	2	7	328	36.5297	6.91748
	A2	Sequence	# PSMs	# Proteins	# Protein Groups	Protein Group Accessions	Modifications	ΔCn	q-Value	PEP	XCorr	Charge	MH+ [Da]	ΔM [ppm]	RT [min]	# Missed Cleavages
	High	AIDVIPLLTPAVMEK	5	5	2	A0A2I0J6N1;A0A6P8EII2		0	0	0.002678	3.13295	2	1609.92	0.952253	85.2645	0
	High	AIDVIPLLTPAVmEK	1	5	2	A0A2I0J6N1;A0A6P8EII2	M13(Oxidation)	0	0.003	0.06293	2.58325	2	1625.92	-1.63556	75.4376	0
	High	SLVDDVLK	1	3	1	A0A6P8EII2		0	0.006	0.1092	2.02089	2	888.504	0.193036	38.5575	0
A0A218XKL0	Lipoxygenase OS=Punica granatum OX=22663 GN=LOC116188732 PE=3 SV=1 - [A0A218XKL0_PUNGR]	17.3686	5.04	3	2	2	5	873	98.5604	5.43994
	A2	Sequence	# PSMs	# Proteins	# Protein Groups	Protein Group Accessions	Modifications	ΔCn	q-Value	PEP	XCorr	Charge	MH+ [Da]	ΔM [ppm]	RT [min]	# Missed Cleavages
	High	SVAQIIQPALESTFDETPGEFDSFEDVLK	2	1	1	A0A218XKL0		0	0	0.0002795	4.6065	3	3212.56	1.19038	110.64	0
	High	DWVFPEQALPADLIK	3	3	1	A0A218XKL0		0	0	7.267e-05	3.01746	2	1741.91	-1.10867	92.7759	0
A0A2I0KXC9	Uncharacterized protein OS=Punica granatum OX=22663 GN=CRG98_006474 PE=4 SV=1 - [A0A2I0KXC9_PUNGR]	17.1985	21.31	2	1	1	5	122	14.0912	6.55127
	A2	Sequence	# PSMs	# Proteins	# Protein Groups	Protein Group Accessions	Modifications	ΔCn	q-Value	PEP	XCorr	Charge	MH+ [Da]	ΔM [ppm]	RT [min]	# Missed Cleavages
	High	ETSLFGYYPDGSFNVILPAEETTLYK	5	2	1	A0A2I0KXC9		0	0	0.002341	3.87314	3	2954.44	1.99517	104.403	0
A0A2U7NZN9	Flavanone 3-hydroxylase (Fragment) OS=Punica granatum OX=22663 GN=F3H PE=2 SV=1 - [A0A2U7NZN9_PUNGR]	16.8771	8.73	2	1	2	7	332	37.4621	5.79541
	A2	Sequence	# PSMs	# Proteins	# Protein Groups	Protein Group Accessions	Modifications	ΔCn	q-Value	PEP	XCorr	Charge	MH+ [Da]	ΔM [ppm]	RT [min]	# Missed Cleavages
	High	EFFALPAEEK	6	5	2	A0A2U7NZN9;A0A218XVH5		0	0	0.001284	2.65526	2	1180.59	0.841815	45.3847	0
	Medium	LSIATFQNPAPDAIVYPLK	1	2	1	A0A2U7NZN9		0	0.026	0.334	2.78782	2	2058.13	-0.162632	79.5625	0
A0A2I0GBR7	MFS domain-containing protein (Fragment) OS=Punica granatum OX=22663 GN=CRG98_050375 PE=4 SV=1 - [A0A2I0GBR7_PUNGR]	16.849	12.24	3	2	2	5	286	30.7073	6.58057
	A2	Sequence	# PSMs	# Proteins	# Protein Groups	Protein Group Accessions	Modifications	ΔCn	q-Value	PEP	XCorr	Charge	MH+ [Da]	ΔM [ppm]	RT [min]	# Missed Cleavages
	High	GQAIGDSAPAQVNEmLDELAYVGEEK	3	3	1	A0A2I0GBR7	M15(Oxidation)	0	0	1.209e-05	4.41457	3	2750.28	-0.306453	71.9364	0
	High	ASILLGLLK	2	3	1	A0A2I0GBR7		0	0.005	0.0897	2.11775	2	927.624	0.246545	66.1261	0
A0A218VX32	Mannose-6-phosphate isomerase OS=Punica granatum OX=22663 GN=LOC116207945 PE=3 SV=1 - [A0A218VX32_PUNGR]	16.7997	7.48	2	2	2	5	428	46.8721	5.5542
	A2	Sequence	# PSMs	# Proteins	# Protein Groups	Protein Group Accessions	Modifications	ΔCn	q-Value	PEP	XCorr	Charge	MH+ [Da]	ΔM [ppm]	RT [min]	# Missed Cleavages
	High	NVPEIVELVGTAETEQFLSLNEK	4	2	1	A0A218VX32		0	0	0.0004147	4.42864	3	2559.32	-0.150301	107.94	0
	Medium	VTLSSWISR	1	1	1	A0A218VX32		0	0.031	0.401	1.64085	2	1048.58	-0.534792	43.9167	0
A0A2I0KS56	Uncharacterized protein OS=Punica granatum OX=22663 GN=CRG98_008318 PE=3 SV=1 - [A0A2I0KS56_PUNGR]	16.711	18.18	3	1	2	5	165	18.0823	8.67529
	A2	Sequence	# PSMs	# Proteins	# Protein Groups	Protein Group Accessions	Modifications	ΔCn	q-Value	PEP	XCorr	Charge	MH+ [Da]	ΔM [ppm]	RT [min]	# Missed Cleavages
	High	AVSAIVYVVDAADPDNLNISK	3	2	1	A0A2I0KS56		0	0	1.035e-06	4.27413	3	2174.13	-0.745996	82.6959	0
	High	LWDLGGQPR	2	5	2	A0A218VY32;A0A2I0KS56		0	0	0.01759	2.44695	2	1041.55	-0.357632	32.9357	0
A0A2I0LCX0	Uncharacterized protein OS=Punica granatum OX=22663 GN=CRG98_001083 PE=3 SV=1 - [A0A2I0LCX0_PUNGR]	16.6974	5.54	3	1	1	4	271	29.776	5.18604
	A2	Sequence	# PSMs	# Proteins	# Protein Groups	Protein Group Accessions	Modifications	ΔCn	q-Value	PEP	XCorr	Charge	MH+ [Da]	ΔM [ppm]	RT [min]	# Missed Cleavages
	High	AGSSTTFLsPPsSPR	4	3	1	A0A2I0LCX0	S9(Phospho); S12(Phospho)	0	0	0.0007434	4.23031	2	1651.68	0.540337	46.6506	0
A0A2I0J2D8	Pyr_redox_2 domain-containing protein (Fragment) OS=Punica granatum OX=22663 GN=CRG98_029767 PE=4 SV=1 - [A0A2I0J2D8_PUNGR]	16.5697	22.41	2	1	1	3	116	12.8788	7.34229
	A2	Sequence	# PSMs	# Proteins	# Protein Groups	Protein Group Accessions	Modifications	ΔCn	q-Value	PEP	XCorr	Charge	MH+ [Da]	ΔM [ppm]	RT [min]	# Missed Cleavages
	High	AQRPPIPGQELGITSDEALSLEELPK	3	2	1	A0A2I0J2D8		0	0	1.012e-07	5.71692	3	2788.47	-0.0612872	72.9638	0
A0A218WUN5	putative glycerol-3-phosphate transporter 1 OS=Punica granatum OX=22663 GN=LOC116196934 PE=3 SV=1 - [A0A218WUN5_PUNGR]	16.5267	5.47	1	2	2	6	512	54.7556	6.55127
	A2	Sequence	# PSMs	# Proteins	# Protein Groups	Protein Group Accessions	Modifications	ΔCn	q-Value	PEP	XCorr	Charge	MH+ [Da]	ΔM [ppm]	RT [min]	# Missed Cleavages
	High	sTDEVTETLLASGSEVK	4	1	1	A0A218WUN5	S1(Phospho)	0	0	4.005e-05	4.34069	2	1845.84	0.398503	60.6883	0
	High	QQAVGFIEAWK	2	1	1	A0A218WUN5		0	0.002	0.04986	2.919	2	1276.67	-1.15262	48.8512	0
A0A218WVY1	Aspartate aminotransferase OS=Punica granatum OX=22663 GN=CDL15_Pgr011689 PE=3 SV=1 - [A0A218WVY1_PUNGR]	16.4019	6.27	2	1	2	7	383	42.3396	6.62451
	A2	Sequence	# PSMs	# Proteins	# Protein Groups	Protein Group Accessions	Modifications	ΔCn	q-Value	PEP	XCorr	Charge	MH+ [Da]	ΔM [ppm]	RT [min]	# Missed Cleavages
	High	LIFGSDSPAIQENR	4	2	1	A0A218WVY1		0	0	2.623e-05	3.48597	2	1546.79	0.544052	38.5494	0
	High	VFTLAGLSVK	3	3	2	A0A218WVY1;A0A2I0KD28		0	0	0.005759	1.75227	2	1034.62	0.282381	52.9142	0
A0A218XFU2	glycine-rich RNA-binding protein-like OS=Punica granatum OX=22663 GN=LOC116205109 PE=4 SV=1 - [A0A218XFU2_PUNGR]	16.2684	15.76	2	2	2	6	165	16.5726	8.1333
	A2	Sequence	# PSMs	# Proteins	# Protein Groups	Protein Group Accessions	Modifications	ΔCn	q-Value	PEP	XCorr	Charge	MH+ [Da]	ΔM [ppm]	RT [min]	# Missed Cleavages
	High	DAIEGmNGQSLDGR	3	2	1	A0A218XFU2	M6(Oxidation)	0	0	0.001613	3.14868	2	1478.65	-0.81606	18.9781	0
	High	AFSAYGDILESK	3	1	1	A0A218XFU2		0	0	0.001681	2.56968	2	1300.64	0.941669	45.2586	0
A0A218WBA2	eukaryotic translation initiation factor 2 subunit alpha homolog OS=Punica granatum OX=22663 GN=LOC116194561 PE=3 SV=1 - [A0A218WBA2_PUNGR]	16.206	8.43	1	2	2	6	344	38.7458	5.21143
	A2	Sequence	# PSMs	# Proteins	# Protein Groups	Protein Group Accessions	Modifications	ΔCn	q-Value	PEP	XCorr	Charge	MH+ [Da]	ΔM [ppm]	RT [min]	# Missed Cleavages
	High	IIVTDPDSVLNALTR	4	1	1	A0A218WBA2		0	0	3.434e-06	3.60762	2	1626.91	0.590563	79.1881	0
	High	EVQEIGPDGQEVTK	2	1	1	A0A218WBA2		0	0.004	0.07114	2.17631	2	1528.75	-0.366715	19.5712	0
A0A218WV11	Uncharacterized protein OS=Punica granatum OX=22663 GN=CDL15_Pgr024644 PE=4 SV=1 - [A0A218WV11_PUNGR]	16.1406	9.64	1	1	1	10	83	9.82513	9.64209
	A2	Sequence	# PSMs	# Proteins	# Protein Groups	Protein Group Accessions	Modifications	ΔCn	q-Value	PEP	XCorr	Charge	MH+ [Da]	ΔM [ppm]	RT [min]	# Missed Cleavages
	Medium	VAELIVDK	10	1	1	A0A218WV11		0	0.01	0.1538	1.92287	2	886.525	0.138103	31.1437	0
A0A218X0C0	Pep3_Vps18 domain-containing protein OS=Punica granatum OX=22663 GN=CDL15_Pgr002786 PE=3 SV=1 - [A0A218X0C0_PUNGR]	16.1239	3.11	3	2	2	6	901	102.177	5.36377
	A2	Sequence	# PSMs	# Proteins	# Protein Groups	Protein Group Accessions	Modifications	ΔCn	q-Value	PEP	XCorr	Charge	MH+ [Da]	ΔM [ppm]	RT [min]	# Missed Cleavages
	High	LYSFTGIGSPEAVFAR	1	3	1	A0A218X0C0		0	0	0.003686	3.33867	2	1714.88	1.471	72.4901	0
	High	LLLEDDTALENR	5	3	1	A0A218X0C0		0	0	0.005885	2.64661	2	1401.72	2.01881	42.7434	0
A0A2I0IUR9	Uncharacterized protein OS=Punica granatum OX=22663 GN=CRG98_031872 PE=3 SV=1 - [A0A2I0IUR9_PUNGR]	16.1188	3.67	2	1	1	6	354	38.5301	5.23682
	A2	Sequence	# PSMs	# Proteins	# Protein Groups	Protein Group Accessions	Modifications	ΔCn	q-Value	PEP	XCorr	Charge	MH+ [Da]	ΔM [ppm]	RT [min]	# Missed Cleavages
	High	SSLLDSLGEEIVR	6	2	1	A0A2I0IUR9		0	0	4.983e-05	2.94442	2	1417.75	-0.0196105	71.5642	0
A0A218X8U2	Protein DETOXIFICATION OS=Punica granatum OX=22663 GN=LOC116190741 PE=3 SV=1 - [A0A218X8U2_PUNGR]	15.7385	4.23	1	2	2	6	496	52.995	6.02393
	A2	Sequence	# PSMs	# Proteins	# Protein Groups	Protein Group Accessions	Modifications	ΔCn	q-Value	PEP	XCorr	Charge	MH+ [Da]	ΔM [ppm]	RT [min]	# Missed Cleavages
	High	WGGAIAQQQQ	3	1	1	A0A218X8U2		0	0	0.002132	3.10674	1	1086.54	2.56887	25.1295	0
	High	GFVTELGSESK	3	1	1	A0A218X8U2		0	0	0.006149	2.33307	2	1153.57	0.259054	27.1325	0
A0A2I0KP36	Protein kinase domain-containing protein OS=Punica granatum OX=22663 GN=CRG98_009380 PE=4 SV=1 - [A0A2I0KP36_PUNGR]	15.4268	2.57	3	1	1	5	738	80.6836	8.54346
	A2	Sequence	# PSMs	# Proteins	# Protein Groups	Protein Group Accessions	Modifications	ΔCn	q-Value	PEP	XCorr	Charge	MH+ [Da]	ΔM [ppm]	RT [min]	# Missed Cleavages
	High	DNQLTGIVPTNLFSISSLK	5	3	1	A0A2I0KP36		0	0	0.002615	3.72405	2	2047.1	-1.48004	96.2952	0
A0A218W070	sugar transport protein 14 OS=Punica granatum OX=22663 GN=LOC116200061 PE=3 SV=1 - [A0A218W070_PUNGR]	15.422	3.92	1	1	1	4	510	56.1758	9.02686
	A2	Sequence	# PSMs	# Proteins	# Protein Groups	Protein Group Accessions	Modifications	ΔCn	q-Value	PEP	XCorr	Charge	MH+ [Da]	ΔM [ppm]	RT [min]	# Missed Cleavages
	High	NVDAEFEDLIEASQSANAVK	4	1	1	A0A218W070		0	0	8.624e-09	4.70945	2	2150.03	0.25438	78.1327	0
A0A2I0J5K2	uncharacterized protein LOC116215826 OS=Punica granatum OX=22663 GN=LOC116215826 PE=4 SV=1 - [A0A2I0J5K2_PUNGR]	15.3011	6.73	2	1	1	4	223	23.4176	6.30322
	A2	Sequence	# PSMs	# Proteins	# Protein Groups	Protein Group Accessions	Modifications	ΔCn	q-Value	PEP	XCorr	Charge	MH+ [Da]	ΔM [ppm]	RT [min]	# Missed Cleavages
	High	VANNPADQLVDVLNK	4	2	1	A0A2I0J5K2		0	0	1.858e-07	4.58849	2	1609.86	0.636733	57.7806	0
A0A193AUW6	Glycosyltransferase OS=Punica granatum OX=22663 GN=UGT73AL1 PE=2 SV=1 - [A0A193AUW6_PUNGR]	15.2589	3.94	2	1	1	4	482	54.2685	6.22705
	A2	Sequence	# PSMs	# Proteins	# Protein Groups	Protein Group Accessions	Modifications	ΔCn	q-Value	PEP	XCorr	Charge	MH+ [Da]	ΔM [ppm]	RT [min]	# Missed Cleavages
	High	TDFSASQLHEIAEGLEASR	4	2	1	A0A193AUW6		0	0	3.443e-05	4.6329	3	2060.99	0.891429	65.2495	0
A0A218VT30	desiccation-related protein PCC13-62-like OS=Punica granatum OX=22663 GN=LOC116215966 PE=4 SV=1 - [A0A218VT30_PUNGR]	15.2158	5.75	1	1	1	4	313	33.7633	6.23975
	A2	Sequence	# PSMs	# Proteins	# Protein Groups	Protein Group Accessions	Modifications	ΔCn	q-Value	PEP	XCorr	Charge	MH+ [Da]	ΔM [ppm]	RT [min]	# Missed Cleavages
	High	SLVASLLGVESGQDAVLR	4	1	1	A0A218VT30		0	0	6.849e-05	3.97068	2	1814	-0.281658	83.7194	0
A0A218X3N4	Glycosyltransferase OS=Punica granatum OX=22663 GN=CDL15_Pgr023009 PE=3 SV=1 - [A0A218X3N4_PUNGR]	15.0383	4.34	2	1	1	5	484	52.7107	5.92236
	A2	Sequence	# PSMs	# Proteins	# Protein Groups	Protein Group Accessions	Modifications	ΔCn	q-Value	PEP	XCorr	Charge	MH+ [Da]	ΔM [ppm]	RT [min]	# Missed Cleavages
	High	TLLDVPGIPPLPVPDVANPLR	5	2	1	A0A218X3N4		0	0	0.0001045	3.14292	3	2193.26	0.122748	106.936	0
A0A218W899	Copper transport protein OS=Punica granatum OX=22663 GN=CDL15_Pgr024960 PE=3 SV=1 - [A0A218W899_PUNGR]	14.789	15.58	2	2	2	9	154	16.6622	7.21045
	A2	Sequence	# PSMs	# Proteins	# Protein Groups	Protein Group Accessions	Modifications	ΔCn	q-Value	PEP	XCorr	Charge	MH+ [Da]	ΔM [ppm]	RT [min]	# Missed Cleavages
	High	FSSGSsPPSTHSSPPNR	6	2	1	A0A218W899	S6(Phospho)	0	0	0.001194	3.24265	3	1808.76	-0.241416	14.3433	0
	High	DSEILFR	3	2	1	A0A218W899		0	0.008	0.1292	1.89116	2	879.457	0.0438724	32.8396	0
A0A2I0HN22	Uncharacterized protein OS=Punica granatum OX=22663 GN=CRG98_046494 PE=4 SV=1 - [A0A2I0HN22_PUNGR]	14.604	4.03	2	1	1	5	347	36.8089	6.49365
	A2	Sequence	# PSMs	# Proteins	# Protein Groups	Protein Group Accessions	Modifications	ΔCn	q-Value	PEP	XCorr	Charge	MH+ [Da]	ΔM [ppm]	RT [min]	# Missed Cleavages
	High	IPLPcScDPVDGEK	5	2	1	A0A2I0HN22	C5(Carbamidomethyl); C7(Carbamidomethyl)	0	0	0.002334	3.36892	2	1586.72	-1.12094	31.6425	0
A0A2I0HSZ8	EF-hand domain-containing protein OS=Punica granatum OX=22663 GN=CRG98_044783 PE=4 SV=1 - [A0A2I0HSZ8_PUNGR]	14.5474	10.29	2	2	2	5	350	38.5867	4.79248
	A2	Sequence	# PSMs	# Proteins	# Protein Groups	Protein Group Accessions	Modifications	ΔCn	q-Value	PEP	XCorr	Charge	MH+ [Da]	ΔM [ppm]	RT [min]	# Missed Cleavages
	High	IDGEDLEEFIK	4	2	1	A0A2I0HSZ8		0	0	0.004601	3.21008	2	1307.63	-1.93517	60.414	0
	Medium	DGQLSVDELQPAVADIGAALGLPAK	1	2	1	A0A2I0HSZ8		0	0.035	0.4343	2.69463	2	2448.3	0.877861	109.738	0
A0A2I0KVQ8	Pyruvate kinase OS=Punica granatum OX=22663 GN=CRG98_007063 PE=3 SV=1 - [A0A2I0KVQ8_PUNGR]	14.4693	8.02	3	2	2	3	499	54.1045	7.1958
	A2	Sequence	# PSMs	# Proteins	# Protein Groups	Protein Group Accessions	Modifications	ΔCn	q-Value	PEP	XCorr	Charge	MH+ [Da]	ΔM [ppm]	RT [min]	# Missed Cleavages
	High	AEATDVANAVLDGTDAILLGAETLR	2	3	1	A0A2I0KVQ8		0	0	1.725e-09	6.3226	3	2499.29	-0.209348	112.402	0
	Medium	HPAESTSATNESILK	1	3	1	A0A2I0KVQ8		0	0.02	0.2692	2.4332	2	1584.79	1.60067	16.527	0
A0A218VW99	Aldo_ket_red domain-containing protein OS=Punica granatum OX=22663 GN=CDL15_Pgr028472 PE=4 SV=1 - [A0A218VW99_PUNGR]	14.2814	7.49	2	1	1	3	374	40.9223	5.90967
	A2	Sequence	# PSMs	# Proteins	# Protein Groups	Protein Group Accessions	Modifications	ΔCn	q-Value	PEP	XCorr	Charge	MH+ [Da]	ΔM [ppm]	RT [min]	# Missed Cleavages
	High	LSSVGFGASPLGSVFGPVSEDEAIATVR	3	2	1	A0A218VW99		0	0	4.808e-08	5.14869	3	2749.4	-0.0881438	94.6674	0
A0A218XQG2	Response regulatory domain-containing protein OS=Punica granatum OX=22663 GN=CDL15_Pgr015797 PE=4 SV=1 - [A0A218XQG2_PUNGR]	14.2485	2.5	3	1	1	6	520	57.9725	7.02002
	A2	Sequence	# PSMs	# Proteins	# Protein Groups	Protein Group Accessions	Modifications	ΔCn	q-Value	PEP	XCorr	Charge	MH+ [Da]	ΔM [ppm]	RT [min]	# Missed Cleavages
	Medium	ISQGTLDFIEQPR	6	3	1	A0A218XQG2		0	0.011	0.1716	2.46725	2	1503.78	-0.684207	52.1798	0
A0A218X0I8	endo-1,31,4-beta-D-glucanase-like OS=Punica granatum OX=22663 GN=LOC116202085 PE=4 SV=1 - [A0A218X0I8_PUNGR]	14.1855	11.3	1	2	2	5	239	26.1114	6.30322
	A2	Sequence	# PSMs	# Proteins	# Protein Groups	Protein Group Accessions	Modifications	ΔCn	q-Value	PEP	XCorr	Charge	MH+ [Da]	ΔM [ppm]	RT [min]	# Missed Cleavages
	High	QFEEALAAKPEVDAFVK	4	1	1	A0A218X0I8		0	0	2.57e-06	3.67131	3	1891.98	-0.115619	51.9028	0
	Medium	VPISVLGAEK	1	1	1	A0A218X0I8		0	0.015	0.2077	1.6327	2	1012.6	-0.155086	27.1656	0
A0A218W720	endochitinase EP3-like OS=Punica granatum OX=22663 GN=LOC116194260 PE=4 SV=1 - [A0A218W720_PUNGR]	14.1482	6.2	2	1	1	5	242	25.8534	6.17627
	A2	Sequence	# PSMs	# Proteins	# Protein Groups	Protein Group Accessions	Modifications	ΔCn	q-Value	PEP	XCorr	Charge	MH+ [Da]	ΔM [ppm]	RT [min]	# Missed Cleavages
	High	AIGFDGLNSPETVAK	5	2	1	A0A218W720		0	0	0.001136	3.00818	2	1518.78	0.417359	42.3994	0
A0A2I0I968	AAA domain-containing protein OS=Punica granatum OX=22663 GN=CRG98_039091 PE=4 SV=1 - [A0A2I0I968_PUNGR]	14.0713	5.29	2	2	2	7	397	43.8445	6.46826
	A2	Sequence	# PSMs	# Proteins	# Protein Groups	Protein Group Accessions	Modifications	ΔCn	q-Value	PEP	XCorr	Charge	MH+ [Da]	ΔM [ppm]	RT [min]	# Missed Cleavages
	High	IYIPLPDLK	6	2	1	A0A2I0I968		0	0	0.008105	2.26441	2	1071.64	-1.5539	64.1553	0
	Medium	AFLLYGPPGTGK	1	2	1	A0A2I0I968		0	0.012	0.1739	2.01921	2	1220.67	0.571096	45.9162	0
A0A218XQA2	PRA1 family protein OS=Punica granatum OX=22663 GN=LOC116201945 PE=3 SV=1 - [A0A218XQA2_PUNGR]	14.0091	5.82	1	1	1	6	189	21.1283	9.53955
	A2	Sequence	# PSMs	# Proteins	# Protein Groups	Protein Group Accessions	Modifications	ΔCn	q-Value	PEP	XCorr	Charge	MH+ [Da]	ΔM [ppm]	RT [min]	# Missed Cleavages
	High	LPSSFSDAVSR	6	1	1	A0A218XQA2		0	0	0.01555	2.37411	2	1165.58	-0.162129	27.8742	0
A0A218VSD6	uncharacterized protein LOC116213815 OS=Punica granatum OX=22663 GN=LOC116213815 PE=4 SV=1 - [A0A218VSD6_PUNGR]	13.8952	2.93	2	1	1	4	649	72.0166	5.97314
	A2	Sequence	# PSMs	# Proteins	# Protein Groups	Protein Group Accessions	Modifications	ΔCn	q-Value	PEP	XCorr	Charge	MH+ [Da]	ΔM [ppm]	RT [min]	# Missed Cleavages
	High	VDVPGNLDLPATFPVAPTR	4	2	1	A0A218VSD6		0	0	0.0001241	4.1532	3	1979.06	-0.665217	77.6558	0
A0A218X927	ubiquitin-conjugating enzyme E2 36 OS=Punica granatum OX=22663 GN=LOC116193170 PE=3 SV=1 - [A0A218X927_PUNGR]	13.8932	22.22	3	2	2	5	153	17.209	7.34229
	A2	Sequence	# PSMs	# Proteins	# Protein Groups	Protein Group Accessions	Modifications	ΔCn	q-Value	PEP	XCorr	Charge	MH+ [Da]	ΔM [ppm]	RT [min]	# Missed Cleavages
	High	LLSEPAPGISASPSEDNMR	1	2	1	A0A218X927		0	0	0.0002667	3.02811	2	1970.95	-0.18132	38.606	0
	High	LLSEPAPGISASPSEDNmR	2	2	1	A0A218X927	M18(Oxidation)	0	0	0.006466	2.77209	2	1986.94	-0.0166665	31.884	0
	High	LELFLPEEYPMAAPK	2	3	1	A0A218X927		0	0	0.00493	2.76817	2	1747.9	-0.128631	77.4409	0
A0A2I0IEZ2	probable gamma-secretase subunit PEN-2 OS=Punica granatum OX=22663 GN=LOC116212473 PE=3 SV=1 - [A0A2I0IEZ2_PUNGR]	13.8686	26.43	1	1	1	3	140	15.6859	7.85498
	A2	Sequence	# PSMs	# Proteins	# Protein Groups	Protein Group Accessions	Modifications	ΔCn	q-Value	PEP	XCorr	Charge	MH+ [Da]	ΔM [ppm]	RT [min]	# Missed Cleavages
	High	NPNPNPNPTSIAAVGPVWPTVDGPLGLSEEDAVSYAR	3	1	1	A0A2I0IEZ2		0	0	0.0005254	5.1461	3	3801.87	-0.513167	96.9689	0
A0A2I0KFB0	PEROXIDASE_4 domain-containing protein (Fragment) OS=Punica granatum OX=22663 GN=CRG98_012739 PE=3 SV=1 - [A0A2I0KFB0_PUNGR]	13.7392	3.45	4	1	1	9	174	18.7069	9.83252
	A2	Sequence	# PSMs	# Proteins	# Protein Groups	Protein Group Accessions	Modifications	ΔCn	q-Value	PEP	XCorr	Charge	MH+ [Da]	ΔM [ppm]	RT [min]	# Missed Cleavages
	Medium	LLQPIK	9	4	1	A0A2I0KFB0		0	0.026	0.3371	1.66599	1	711.476	0.0113911	21.5599	0
A0A218XNW3	Bet_v_1 domain-containing protein OS=Punica granatum OX=22663 GN=CDL15_Pgr011015 PE=4 SV=1 - [A0A218XNW3_PUNGR]	13.6071	21.53	5	2	2	5	144	16.4302	6.41748
	A2	Sequence	# PSMs	# Proteins	# Protein Groups	Protein Group Accessions	Modifications	ΔCn	q-Value	PEP	XCorr	Charge	MH+ [Da]	ΔM [ppm]	RT [min]	# Missed Cleavages
	High	VGFDDANmTITVHGLEGDLFK	1	2	1	A0A218XNW3	M8(Oxidation)	0	0	0.0005657	3.71077	3	2295.1	-0.163791	73.183	0
	High	VNEDAPIPNK	4	8	1	A0A218XNW3		0	0	0.001121	2.66832	2	1096.56	-0.194562	16.8567	0
A0A218VWA3	late embryogenesis abundant protein Lea14-A-like OS=Punica granatum OX=22663 GN=LOC116192547 PE=3 SV=1 - [A0A218VWA3_PUNGR]	13.6037	11.26	1	1	1	4	151	16.4416	5.021
	A2	Sequence	# PSMs	# Proteins	# Protein Groups	Protein Group Accessions	Modifications	ΔCn	q-Value	PEP	XCorr	Charge	MH+ [Da]	ΔM [ppm]	RT [min]	# Missed Cleavages
	High	VANIPKPEPTVNDVDLK	4	1	1	A0A218VWA3		0	0	0.001833	3.95972	3	1849.01	-0.277788	32.5628	0
A0A2I0KTM0	Pyrophosphate--fructose 6-phosphate 1-phosphotransferase subunit alpha OS=Punica granatum OX=22663 GN=PFP-ALPHA PE=3 SV=1 - [A0A2I0KTM0_PUNGR]	13.4234	6.02	3	2	2	4	598	65.4077	7.47412
	A2	Sequence	# PSMs	# Proteins	# Protein Groups	Protein Group Accessions	Modifications	ΔCn	q-Value	PEP	XCorr	Charge	MH+ [Da]	ΔM [ppm]	RT [min]	# Missed Cleavages
	High	VEYGDSTEAADPSGAHTIK	3	3	1	A0A2I0KTM0		0	0	7.025e-06	3.34863	3	1947.89	-0.355322	16.9869	0
	High	SVLLGFLGGSEGLFAQK	1	3	1	A0A2I0KTM0		0	0.002	0.04704	3.53561	2	1722.94	0.331719	90.8102	0
A0A6P8EJ37	Secretory carrier-associated membrane protein OS=Punica granatum OX=22663 GN=LOC116214359 PE=3 SV=1 - [A0A6P8EJ37_PUNGR]	13.3819	8.99	3	2	2	5	267	30.3177	7.23975
	A2	Sequence	# PSMs	# Proteins	# Protein Groups	Protein Group Accessions	Modifications	ΔCn	q-Value	PEP	XCorr	Charge	MH+ [Da]	ΔM [ppm]	RT [min]	# Missed Cleavages
	High	EDAVAQAGVPVDDK	4	2	1	A0A6P8EJ37		0	0	0.001399	3.03933	2	1413.69	0.26983	20.8377	0
	High	ELADWEADLK	1	3	1	A0A6P8EJ37		0	0.003	0.06633	2.17619	2	1189.58	1.88467	45.4273	0
A0A2I0LFK7	Uncharacterized protein OS=Punica granatum OX=22663 GN=CRG98_000190 PE=4 SV=1 - [A0A2I0LFK7_PUNGR]	13.2952	7.74	3	1	1	5	168	18.7548	4.50049
	A2	Sequence	# PSMs	# Proteins	# Protein Groups	Protein Group Accessions	Modifications	ΔCn	q-Value	PEP	XCorr	Charge	MH+ [Da]	ΔM [ppm]	RT [min]	# Missed Cleavages
	High	AYQDEINAILGEK	5	3	1	A0A2I0LFK7		0	0	0.003089	2.91611	2	1463.74	-0.99584	59.4178	0
A0A2I0IHM8	Uncharacterized protein OS=Punica granatum OX=22663 GN=CRG98_036090 PE=3 SV=1 - [A0A2I0IHM8_PUNGR]	13.2662	9.09	5	1	1	4	198	22.7036	5.68115
	A2	Sequence	# PSMs	# Proteins	# Protein Groups	Protein Group Accessions	Modifications	ΔCn	q-Value	PEP	XCorr	Charge	MH+ [Da]	ΔM [ppm]	RT [min]	# Missed Cleavages
	High	TDDGSTPQVDLAHLLAAR	4	5	1	A0A2I0IHM8		0	0	0.0003289	3.68265	3	1879.95	-0.368007	64.305	0
K4JZ73	Cinnamyl alcohol dehydrogenase OS=Punica granatum OX=22663 GN=CAD PE=2 SV=1 - [K4JZ73_PUNGR]	13.2627	4.29	1	1	1	4	326	35.7246	7.06396
	A2	Sequence	# PSMs	# Proteins	# Protein Groups	Protein Group Accessions	Modifications	ΔCn	q-Value	PEP	XCorr	Charge	MH+ [Da]	ΔM [ppm]	RT [min]	# Missed Cleavages
	High	SLGIDYIPLEQGIK	4	1	1	K4JZ73		0	0	8.322e-05	3.45703	2	1545.85	0.23122	67.4152	0
A0A218WCX1	inactive LRR receptor-like serine/threonine-protein kinase BIR2 OS=Punica granatum OX=22663 GN=LOC116214237 PE=4 SV=1 - [A0A218WCX1_PUNGR]	13.0109	1.32	1	1	1	7	604	66.503	6.91748
	A2	Sequence	# PSMs	# Proteins	# Protein Groups	Protein Group Accessions	Modifications	ΔCn	q-Value	PEP	XCorr	Charge	MH+ [Da]	ΔM [ppm]	RT [min]	# Missed Cleavages
	High	IVDFGLAR	7	1	1	A0A218WCX1		0	0.003	0.06248	1.6181	2	890.51	0.0300367	39.7022	0
A0A2I0HX60	PfkB domain-containing protein OS=Punica granatum OX=22663 GN=CRG98_043313 PE=3 SV=1 - [A0A2I0HX60_PUNGR]	12.9963	7.07	5	1	2	5	311	33.5663	5.69385
	A2	Sequence	# PSMs	# Proteins	# Protein Groups	Protein Group Accessions	Modifications	ΔCn	q-Value	PEP	XCorr	Charge	MH+ [Da]	ΔM [ppm]	RT [min]	# Missed Cleavages
	High	DAGALLSYDPNLR	3	3	1	A0A2I0HX60		0	0	0.001062	3.43863	2	1404.71	-0.0809984	53.2968	0
	High	TALAFVTLR	2	10	2	A0A2I0HX60;A0A6P8DEB0		0	0.001	0.03781	1.78611	2	991.595	0.997102	49.5793	0
A0A2I0I626	probable carboxylesterase 12 OS=Punica granatum OX=22663 GN=LOC116197557 PE=3 SV=1 - [A0A2I0I626_PUNGR]	12.8971	13.13	2	3	3	5	297	32.7215	6.52197
	A2	Sequence	# PSMs	# Proteins	# Protein Groups	Protein Group Accessions	Modifications	ΔCn	q-Value	PEP	XCorr	Charge	MH+ [Da]	ΔM [ppm]	RT [min]	# Missed Cleavages
	High	VFLAGDSAGGNILYNLAAR	3	1	1	A0A2I0I626		0	0	0.005604	3.44004	2	1922	-5.98167	77.7138	0
	High	IPPFEDPATGVR	1	2	1	A0A2I0I626		0	0.005	0.08738	2.25709	2	1298.67	-0.378684	38.4544	0
	High	FFFPSIEK	1	2	1	A0A2I0I626		0	0.008	0.1254	1.73407	2	1014.53	-1.15659	56.0106	0
A0A2I0JDZ5	GAT domain-containing protein (Fragment) OS=Punica granatum OX=22663 GN=CRG98_025151 PE=4 SV=1 - [A0A2I0JDZ5_PUNGR]	12.8662	4.65	2	1	1	3	387	41.8434	5.21143
	A2	Sequence	# PSMs	# Proteins	# Protein Groups	Protein Group Accessions	Modifications	ΔCn	q-Value	PEP	XCorr	Charge	MH+ [Da]	ΔM [ppm]	RT [min]	# Missed Cleavages
	High	TTSSDSGVVDYLSGDLYR	3	2	1	A0A2I0JDZ5		0	0	2.126e-07	4.52664	2	1934.9	-0.997303	62.9477	0
A0A2I0J759	Uncharacterized protein OS=Punica granatum OX=22663 GN=CRG98_027495 PE=4 SV=1 - [A0A2I0J759_PUNGR]	12.7944	3.95	2	1	1	4	405	44.3984	5.19873
	A2	Sequence	# PSMs	# Proteins	# Protein Groups	Protein Group Accessions	Modifications	ΔCn	q-Value	PEP	XCorr	Charge	MH+ [Da]	ΔM [ppm]	RT [min]	# Missed Cleavages
	High	EGLDVALEEFYQLAGR	4	2	1	A0A2I0J759		0	0	1.438e-05	3.71487	2	1809.9	0.910922	101.927	0
A0A218X2T5	EF-hand domain-containing protein OS=Punica granatum OX=22663 GN=CDL15_Pgr002823 PE=3 SV=1 - [A0A218X2T5_PUNGR]	12.7551	3.67	4	2	2	5	735	84.6999	5.19873
	A2	Sequence	# PSMs	# Proteins	# Protein Groups	Protein Group Accessions	Modifications	ΔCn	q-Value	PEP	XCorr	Charge	MH+ [Da]	ΔM [ppm]	RT [min]	# Missed Cleavages
	High	AFSLIDEDSAGSLNK	3	3	1	A0A218X2T5		0	0	0.001578	2.73557	2	1566.77	0.561174	44.4941	0
	Medium	SDAIAYGSPYQK	2	3	1	A0A218X2T5		0	0.011	0.1635	2.60281	2	1299.62	0.0294932	22.2807	0
A0A218WJE6	Uncharacterized protein OS=Punica granatum OX=22663 GN=CDL15_Pgr001071 PE=3 SV=1 - [A0A218WJE6_PUNGR]	12.7091	2.33	2	1	1	5	387	43.1504	4.84326
	A2	Sequence	# PSMs	# Proteins	# Protein Groups	Protein Group Accessions	Modifications	ΔCn	q-Value	PEP	XCorr	Charge	MH+ [Da]	ΔM [ppm]	RT [min]	# Missed Cleavages
	High	DYGVVTGVK	5	2	1	A0A218WJE6		0	0	0.01134	2.90225	1	937.501	1.759	25.06	0
A0A218WD91	altered inheritance of mitochondria protein 3 OS=Punica granatum OX=22663 GN=LOC116214180 PE=4 SV=1 - [A0A218WD91_PUNGR]	12.6967	8.09	1	3	3	6	556	60.6929	6.1001
	A2	Sequence	# PSMs	# Proteins	# Protein Groups	Protein Group Accessions	Modifications	ΔCn	q-Value	PEP	XCorr	Charge	MH+ [Da]	ΔM [ppm]	RT [min]	# Missed Cleavages
	High	AENIVPSYDFQPIRPVSAGLSsPK	2	1	1	A0A218WD91	S22(Phospho)	0	0	0.0006064	4.97593	3	2652.31	-0.614281	69.8085	0
	High	NYSSLDSFEPAK	1	1	1	A0A218WD91		0	0.002	0.05384	2.37311	2	1357.62	-1.5879	31.1272	0
	High	LPVDDVVDK	3	1	1	A0A218WD91		0	0.002	0.04306	1.79728	2	999.536	0.602496	22.9842	0
A0A218WZ32	uncharacterized protein LOC116188493 OS=Punica granatum OX=22663 GN=LOC116188493 PE=4 SV=1 - [A0A218WZ32_PUNGR]	12.6515	8.42	2	1	1	4	190	21.1246	5.56689
	A2	Sequence	# PSMs	# Proteins	# Protein Groups	Protein Group Accessions	Modifications	ΔCn	q-Value	PEP	XCorr	Charge	MH+ [Da]	ΔM [ppm]	RT [min]	# Missed Cleavages
	High	DNSIILSTSQLPPEYK	4	2	1	A0A218WZ32		0	0	0.0006456	3.43586	2	1804.93	0.00307854	58.0488	0
A0A2I0L5Y1	AlaDh_PNT_N domain-containing protein OS=Punica granatum OX=22663 GN=CRG98_003570 PE=4 SV=1 - [A0A2I0L5Y1_PUNGR]	12.5533	5.02	3	1	1	4	259	28.2178	6.78564
	A2	Sequence	# PSMs	# Proteins	# Protein Groups	Protein Group Accessions	Modifications	ΔCn	q-Value	PEP	XCorr	Charge	MH+ [Da]	ΔM [ppm]	RT [min]	# Missed Cleavages
	High	AGLIDFLSGLGQR	4	3	1	A0A2I0L5Y1		0	0	0.0003317	3.41898	2	1346.74	0.704397	88.0477	0
A0A218WKT6	Protein DETOXIFICATION OS=Punica granatum OX=22663 GN=CDL15_Pgr001370 PE=3 SV=1 - [A0A218WKT6_PUNGR]	12.5319	3.05	2	1	1	4	491	53.0182	8.104
	A2	Sequence	# PSMs	# Proteins	# Protein Groups	Protein Group Accessions	Modifications	ΔCn	q-Value	PEP	XCorr	Charge	MH+ [Da]	ΔM [ppm]	RT [min]	# Missed Cleavages
	High	VSDLSSVVIEEFLEK	4	2	1	A0A218WKT6		0	0	0.0002736	3.97435	2	1693.89	-0.268976	93.3578	0
A0A218X9Y8	pathogenesis-related protein PR-4A-like OS=Punica granatum OX=22663 GN=LOC116208555 PE=4 SV=1 - [A0A218X9Y8_PUNGR]	12.2832	7.33	1	1	1	5	150	16.331	8.35303
	A2	Sequence	# PSMs	# Proteins	# Protein Groups	Protein Group Accessions	Modifications	ΔCn	q-Value	PEP	XCorr	Charge	MH+ [Da]	ΔM [ppm]	RT [min]	# Missed Cleavages
	High	GDLSLDALVFR	5	1	1	A0A218X9Y8		0	0	0.0004087	2.87414	2	1205.65	0.0864174	71.3269	0
A0A218WQN2	Sacchrp_dh_NADP domain-containing protein OS=Punica granatum OX=22663 GN=CDL15_Pgr004545 PE=4 SV=1 - [A0A218WQN2_PUNGR]	12.2617	8.19	4	2	2	4	452	49.1709	8.74854
	A2	Sequence	# PSMs	# Proteins	# Protein Groups	Protein Group Accessions	Modifications	ΔCn	q-Value	PEP	XCorr	Charge	MH+ [Da]	ΔM [ppm]	RT [min]	# Missed Cleavages
	High	ENLPGGGIFPPGIVFGPTDLQER	2	2	1	A0A218WQN2		0	0	0.001974	3.46198	3	2410.24	-0.887465	94.1456	0
	High	AGPSEDEVSSASFK	2	4	1	A0A218WQN2		0	0	0.02015	3.00179	2	1410.64	-1.76477	19.9177	0
A0A2I0IVP0	Uncharacterized protein (Fragment) OS=Punica granatum OX=22663 GN=CRG98_031513 PE=4 SV=1 - [A0A2I0IVP0_PUNGR]	12.1036	9.66	5	1	1	4	176	18.7216	8.29443
	A2	Sequence	# PSMs	# Proteins	# Protein Groups	Protein Group Accessions	Modifications	ΔCn	q-Value	PEP	XCorr	Charge	MH+ [Da]	ΔM [ppm]	RT [min]	# Missed Cleavages
	High	VVIGPATVGGIQAGAFK	4	5	1	A0A2I0IVP0		0	0	0.0002926	3.1163	2	1584.91	0.330146	56.4328	0
A0A2I0IAE9	thioredoxin H-type-like isoform X2 OS=Punica granatum OX=22663 GN=LOC116209725 PE=4 SV=1 - [A0A2I0IAE9_PUNGR]	11.8272	7.91	3	1	1	4	139	15.3696	5.08447
	A2	Sequence	# PSMs	# Proteins	# Protein Groups	Protein Group Accessions	Modifications	ΔCn	q-Value	PEP	XCorr	Charge	MH+ [Da]	ΔM [ppm]	RT [min]	# Missed Cleavages
	High	LVGANKPELQK	4	3	1	A0A2I0IAE9		0	0	0.000443	3.13392	3	1196.7	-0.874639	15.2522	0
A0A2I0JDF2	Uncharacterized protein OS=Punica granatum OX=22663 GN=CRG98_025662 PE=3 SV=1 - [A0A2I0JDF2_PUNGR]	11.7203	9.06	2	2	2	5	254	28.0203	8.80713
	A2	Sequence	# PSMs	# Proteins	# Protein Groups	Protein Group Accessions	Modifications	ΔCn	q-Value	PEP	XCorr	Charge	MH+ [Da]	ΔM [ppm]	RT [min]	# Missed Cleavages
	High	ELNGPLTGSLWR	1	2	1	A0A2I0JDF2		0	0	0.0007173	2.68741	2	1342.71	0.569371	55.6362	0
	High	AAYSQDATGLR	4	2	1	A0A2I0JDF2		0	0	0.004602	2.61287	2	1152.57	1.12803	18.4751	0
A0A218WLA9	Peroxidase OS=Punica granatum OX=22663 GN=LOC116199016 PE=3 SV=1 - [A0A218WLA9_PUNGR]	11.6779	7.01	3	1	1	3	328	34.8311	5.18604
	A2	Sequence	# PSMs	# Proteins	# Protein Groups	Protein Group Accessions	Modifications	ΔCn	q-Value	PEP	XCorr	Charge	MH+ [Da]	ΔM [ppm]	RT [min]	# Missed Cleavages
	High	GLLQTDQELFSGAVADTVSAVNR	3	3	1	A0A218WLA9		0	0	1.068e-05	4.37631	3	2391.21	-1.39476	91.4479	0
A0A2I0JPH7	Uncharacterized protein (Fragment) OS=Punica granatum OX=22663 GN=CRG98_021880 PE=4 SV=1 - [A0A2I0JPH7_PUNGR]	11.5823	9.3	4	1	1	4	129	13.5817	4.98291
	A2	Sequence	# PSMs	# Proteins	# Protein Groups	Protein Group Accessions	Modifications	ΔCn	q-Value	PEP	XCorr	Charge	MH+ [Da]	ΔM [ppm]	RT [min]	# Missed Cleavages
	High	FGGAAAPAEEPK	4	4	1	A0A2I0JPH7		0	0	2.609e-05	3.15021	2	1144.56	-0.0972243	17.1817	0
X2KY94	Glutathione peroxidase OS=Punica granatum OX=22663 GN=CDL15_Pgr028110 PE=2 SV=1 - [X2KY94_PUNGR]	11.5614	7.19	2	1	1	5	167	18.6545	7.23975
	A2	Sequence	# PSMs	# Proteins	# Protein Groups	Protein Group Accessions	Modifications	ΔCn	q-Value	PEP	XCorr	Charge	MH+ [Da]	ΔM [ppm]	RT [min]	# Missed Cleavages
	High	YAPTTSPLSIEK	5	2	1	X2KY94		0	0	0.01026	2.66272	2	1306.69	0.980987	28.7798	0
A0A2I0HTH1	cytochrome c oxidase subunit 6b-1-like OS=Punica granatum OX=22663 GN=LOC116193080 PE=4 SV=1 - [A0A2I0HTH1_PUNGR]	11.4817	18.72	2	2	2	3	187	20.2356	4.4624
	A2	Sequence	# PSMs	# Proteins	# Protein Groups	Protein Group Accessions	Modifications	ΔCn	q-Value	PEP	XCorr	Charge	MH+ [Da]	ΔM [ppm]	RT [min]	# Missed Cleavages
	High	VEEASAAAGDADETTEASK	2	2	1	A0A2I0HTH1		0	0	6.695e-10	4.74924	2	1851.81	1.44392	14.9627	0
	High	EGNAGDAEAAEEPEIK	1	2	1	A0A2I0HTH1		0	0.002	0.04591	2.61188	2	1629.73	1.25693	18.4136	0
A0A218W0N9	Profilin OS=Punica granatum OX=22663 GN=LOC116198464 PE=3 SV=1 - [A0A218W0N9_PUNGR]	11.4685	7.63	1	1	1	4	131	14.014	4.84326
	A2	Sequence	# PSMs	# Proteins	# Protein Groups	Protein Group Accessions	Modifications	ΔCn	q-Value	PEP	XCorr	Charge	MH+ [Da]	ΔM [ppm]	RT [min]	# Missed Cleavages
	High	LGDYLIEQGL	4	1	1	A0A218W0N9		0	0.004	0.08011	2.75811	2	1120.59	-0.511407	68.8965	0
A0A218W4Y0	PI31_Prot_N domain-containing protein OS=Punica granatum OX=22663 GN=CDL15_Pgr000614 PE=3 SV=1 - [A0A218W4Y0_PUNGR]	11.4351	9.97	4	2	2	4	321	34.2808	5.57959
	A2	Sequence	# PSMs	# Proteins	# Protein Groups	Protein Group Accessions	Modifications	ΔCn	q-Value	PEP	XCorr	Charge	MH+ [Da]	ΔM [ppm]	RT [min]	# Missed Cleavages
	High	FDPYGPPDVPDFDPTR	3	3	1	A0A218W4Y0		0	0	0.001017	3.08811	2	1834.83	-0.557651	66.2313	0
	High	LIDETGAGAGEPWGPR	1	3	1	A0A218W4Y0		0	0	0.00226	2.61388	2	1625.79	0.379364	38.4564	0
A0A6P8EBB0	sugar transporter ERD6-like 5 isoform X3 OS=Punica granatum OX=22663 GN=LOC116213557 PE=3 SV=1 - [A0A6P8EBB0_PUNGR]	11.0747	3.53	5	1	1	4	340	37.0536	8.04541
	A2	Sequence	# PSMs	# Proteins	# Protein Groups	Protein Group Accessions	Modifications	ΔCn	q-Value	PEP	XCorr	Charge	MH+ [Da]	ΔM [ppm]	RT [min]	# Missed Cleavages
	High	NADITSEAAEIK	4	5	1	A0A6P8EBB0		0	0	0.002802	3.16694	2	1261.62	-2.98242	23.7327	0
A0A6P8C4F8	haloacid dehalogenase-like hydrolase domain-containing protein Sgpp isoform X2 OS=Punica granatum OX=22663 GN=LOC116193010 PE=4 SV=1 - [A0A6P8C4F8_PUNGR]	11.0174	9.05	3	2	2	5	199	22.2716	6.13818
	A2	Sequence	# PSMs	# Proteins	# Protein Groups	Protein Group Accessions	Modifications	ΔCn	q-Value	PEP	XCorr	Charge	MH+ [Da]	ΔM [ppm]	RT [min]	# Missed Cleavages
	High	FLFPDDIPR	4	3	1	A0A6P8C4F8		0	0	0.009764	2.37876	2	1119.58	-0.509144	59.9571	0
	Medium	LTAIDGLYK	1	3	1	A0A6P8C4F8		0	0.043	0.4803	1.93621	2	993.562	0.00979934	33.2947	0
A0A2I0IQ62	Uncharacterized protein OS=Punica granatum OX=22663 GN=CRG98_033514 PE=4 SV=1 - [A0A2I0IQ62_PUNGR]	10.9905	3.48	4	1	1	4	402	43.6628	8.99756
	A2	Sequence	# PSMs	# Proteins	# Protein Groups	Protein Group Accessions	Modifications	ΔCn	q-Value	PEP	XCorr	Charge	MH+ [Da]	ΔM [ppm]	RT [min]	# Missed Cleavages
	High	LAGATPPPAHVLSR	4	4	1	A0A2I0IQ62		0	0	0.00361	2.9878	3	1386.79	0.418586	20.0078	0
A0A6P8CJX4	Dynamin GTPase OS=Punica granatum OX=22663 GN=LOC116196237 PE=3 SV=1 - [A0A6P8CJX4_PUNGR]	10.9855	5.23	5	3	3	4	917	99.6167	9.0708
	A2	Sequence	# PSMs	# Proteins	# Protein Groups	Protein Group Accessions	Modifications	ΔCn	q-Value	PEP	XCorr	Charge	MH+ [Da]	ΔM [ppm]	RT [min]	# Missed Cleavages
	High	TSTFLNAVALGNVGAGK	1	2	1	A0A6P8CJX4		0	0	0.000762	3.11308	2	1619.88	0.941604	58.3405	0
	High	VALVDALAGQIR	2	5	1	A0A6P8CJX4		0	0	0.0004628	3.07816	2	1225.73	0.095232	59.9664	0
	High	ASAASSWSNDGPSAESSPR	1	3	1	A0A6P8CJX4		0	0	0.0007958	2.29712	2	1863.81	0.267937	18.6636	0
A0A2I0IE30	AAI domain-containing protein OS=Punica granatum OX=22663 GN=CRG98_037326 PE=4 SV=1 - [A0A2I0IE30_PUNGR]	10.9427	5.67	3	1	1	5	194	20.069	8.25049
	A2	Sequence	# PSMs	# Proteins	# Protein Groups	Protein Group Accessions	Modifications	ΔCn	q-Value	PEP	XCorr	Charge	MH+ [Da]	ΔM [ppm]	RT [min]	# Missed Cleavages
	High	LLLLPSAcSLK	5	3	1	A0A2I0IE30	C8(Carbamidomethyl)	0	0	0.003542	2.48426	2	1214.72	1.05081	54.872	0
A0A218WRZ4	membrane steroid-binding protein 1-like OS=Punica granatum OX=22663 GN=LOC116194074 PE=4 SV=1 - [A0A218WRZ4_PUNGR]	10.9021	12.82	1	2	2	3	195	21.2437	4.81787
	A2	Sequence	# PSMs	# Proteins	# Protein Groups	Protein Group Accessions	Modifications	ΔCn	q-Value	PEP	XCorr	Charge	MH+ [Da]	ΔM [ppm]	RT [min]	# Missed Cleavages
	High	KPVPVTEEGSSASEPAPAADKTEEK	1	1	1	A0A218WRZ4		0	0	1.43e-06	4.77152	4	2554.25	-0.353122	13.8317	1
	High	KPVPVTEEGSSASEPAPAADK	2	1	1	A0A218WRZ4		0	0	0.0005202	3.52034	3	2067.02	-0.190841	14.661	0
A0A2I0LDC8	Uncharacterized protein OS=Punica granatum OX=22663 GN=CRG98_000905 PE=4 SV=1 - [A0A2I0LDC8_PUNGR]	10.8961	5.31	4	1	1	5	207	23.2179	7.78174
	A2	Sequence	# PSMs	# Proteins	# Protein Groups	Protein Group Accessions	Modifications	ΔCn	q-Value	PEP	XCorr	Charge	MH+ [Da]	ΔM [ppm]	RT [min]	# Missed Cleavages
	High	GNDSIYVVVDK	5	4	1	A0A2I0LDC8		0	0.002	0.04682	2.34505	2	1208.62	-0.320413	27.077	0
A0A2I0HKR9	Usp domain-containing protein OS=Punica granatum OX=22663 GN=CRG98_047419 PE=4 SV=1 - [A0A2I0HKR9_PUNGR]	10.8742	10.95	3	1	1	3	137	14.8156	7.13721
	A2	Sequence	# PSMs	# Proteins	# Protein Groups	Protein Group Accessions	Modifications	ΔCn	q-Value	PEP	XCorr	Charge	MH+ [Da]	ΔM [ppm]	RT [min]	# Missed Cleavages
	High	SVTDVVLEVGEGDAR	3	3	1	A0A2I0HKR9		0	0	4.028e-07	4.18156	2	1545.77	-1.19814	53.6637	0
A0A2I0JVQ8	probable calcium-binding protein CML13 OS=Punica granatum OX=22663 GN=LOC116192255 PE=4 SV=1 - [A0A2I0JVQ8_PUNGR]	10.8525	10.88	1	1	1	3	147	16.5324	4.94482
	A2	Sequence	# PSMs	# Proteins	# Protein Groups	Protein Group Accessions	Modifications	ΔCn	q-Value	PEP	XCorr	Charge	MH+ [Da]	ΔM [ppm]	RT [min]	# Missed Cleavages
	High	SIVSQENLTSPFDFPR	3	1	1	A0A2I0JVQ8		0	0	0.0001315	4.30643	2	1836.91	-1.64174	68.4683	0
A0A2I0KMG5	SHSP domain-containing protein OS=Punica granatum OX=22663 GN=CRG98_010584 PE=3 SV=1 - [A0A2I0KMG5_PUNGR]	10.8341	13.27	2	1	1	4	113	12.6436	8.06006
	A2	Sequence	# PSMs	# Proteins	# Protein Groups	Protein Group Accessions	Modifications	ΔCn	q-Value	PEP	XCorr	Charge	MH+ [Da]	ΔM [ppm]	RT [min]	# Missed Cleavages
	High	VQVEDDNVLTISGER	4	2	1	A0A2I0KMG5		0	0	0.005916	2.52098	2	1673.83	-2.18622	39.6042	0
A0A6P8DZ00	calcineurin B-like protein 9 isoform X4 OS=Punica granatum OX=22663 GN=LOC116208344 PE=3 SV=1 - [A0A6P8DZ00_PUNGR]	10.8154	7.5	6	1	1	3	160	18.7424	4.53857
	A2	Sequence	# PSMs	# Proteins	# Protein Groups	Protein Group Accessions	Modifications	ΔCn	q-Value	PEP	XCorr	Charge	MH+ [Da]	ΔM [ppm]	RT [min]	# Missed Cleavages
	High	LSDDLLEAIIDK	3	6	1	A0A6P8DZ00		0	0	1.819e-05	3.99098	2	1344.73	0.449651	77.9881	0
A0A6P8CDF4	Glutathione transferase OS=Punica granatum OX=22663 GN=LOC116195416 PE=3 SV=1 - [A0A6P8CDF4_PUNGR]	10.8104	16.52	4	2	2	3	224	25.162	7.41553
	A2	Sequence	# PSMs	# Proteins	# Protein Groups	Protein Group Accessions	Modifications	ΔCn	q-Value	PEP	XCorr	Charge	MH+ [Da]	ΔM [ppm]	RT [min]	# Missed Cleavages
	High	AINYQAANIVSSSIQPLQNLGILK	2	3	1	A0A6P8CDF4		0	0	0.0007913	4.01471	3	2555.42	0.606248	96.808	0
	High	FNLNMSEYPLLTK	1	3	1	A0A6P8CDF4		0	0	0.002641	2.87941	2	1569.8	0.0408156	68.902	0
A0A2I0J2Y5	Uncharacterized protein OS=Punica granatum OX=22663 GN=CRG98_029173 PE=3 SV=1 - [A0A2I0J2Y5_PUNGR]	10.7179	11.18	2	1	1	3	170	18.623	4.62744
	A2	Sequence	# PSMs	# Proteins	# Protein Groups	Protein Group Accessions	Modifications	ΔCn	q-Value	PEP	XCorr	Charge	MH+ [Da]	ΔM [ppm]	RT [min]	# Missed Cleavages
	High	AIGSGSEGADSSLQEQYNK	3	2	1	A0A2I0J2Y5		0	0	8.198e-07	4.01617	2	1940.88	0.726397	20.7222	0
A0A218XMK0	MLP-like protein 31 OS=Punica granatum OX=22663 GN=LOC116210018 PE=4 SV=1 - [A0A218XMK0_PUNGR]	10.7113	10.9	2	1	1	3	156	17.2997	5.22412
	A2	Sequence	# PSMs	# Proteins	# Protein Groups	Protein Group Accessions	Modifications	ΔCn	q-Value	PEP	XCorr	Charge	MH+ [Da]	ΔM [ppm]	RT [min]	# Missed Cleavages
	High	VSEETPEPYSLLEFAVK	3	2	1	A0A218XMK0		0	0	3.713e-05	3.73868	2	1937.97	0.0420713	80.1854	0
A0A218WFE6	PKS_ER domain-containing protein OS=Punica granatum OX=22663 GN=CDL15_Pgr005734 PE=3 SV=1 - [A0A218WFE6_PUNGR]	10.6718	15.06	2	2	2	3	312	33.1016	4.89404
	A2	Sequence	# PSMs	# Proteins	# Protein Groups	Protein Group Accessions	Modifications	ΔCn	q-Value	PEP	XCorr	Charge	MH+ [Da]	ΔM [ppm]	RT [min]	# Missed Cleavages
	High	QNIEDLPENFDVVFDAATGGK	2	2	1	A0A218WFE6		0	0	0.0002065	3.75624	2	2279.09	1.20466	88.755	0
	High	NDSPLPIVPGYDVAGVVVEVGSDVTK	1	2	1	A0A218WFE6		0	0.001	0.03143	3.17811	3	2626.36	-0.833623	101.508	0
A0A218VV15	syntaxin-22-like OS=Punica granatum OX=22663 GN=LOC116192026 PE=3 SV=1 - [A0A218VV15_PUNGR]	10.5834	18.08	3	3	3	4	271	29.8478	6.03662
[truncated: 1,508 more rows]

## Sheet: BLASTP results with human prote
Entry	Entry.Name	Protein.names	Gene.Names	Organism	Evalue	MaxScore
P61204	ARF3_HUMAN	ADP-ribosylation factor 3	ARF3	Homo sapiens (Human)	3.91e-13	69.3
P84077	ARF1_HUMAN	ADP-ribosylation factor 1	ARF1	Homo sapiens (Human)	3.99e-13	69.3
P84085	ARF5_HUMAN	ADP-ribosylation factor 5	ARF5	Homo sapiens (Human)	9.77e-13	68.2
P18085	ARF4_HUMAN	ADP-ribosylation factor 4	ARF4 ARF2	Homo sapiens (Human)	1.85e-12	67.4
P62330	ARF6_HUMAN	ADP-ribosylation factor 6 (EC 3.6.5.2)	ARF6	Homo sapiens (Human)	3.06e-09	58.2
P34931	HS71L_HUMAN	Heat shock 70 kDa protein 1-like (Heat shock 70 kDa protein 1L) (Heat shock 70 kDa protein 1-Hom) (HSP70-Hom)	HSPA1L	Homo sapiens (Human)	5.22e-09	60.8
P0DMV8	HS71A_HUMAN	Heat shock 70 kDa protein 1A (Heat shock 70 kDa protein 1) (HSP70-1) (HSP70.1)	HSPA1A HSP72 HSPA1 HSX70	Homo sapiens (Human)	3e-08	58.5
P48741	HSP77_HUMAN	Putative heat shock 70 kDa protein 7 (Heat shock 70 kDa protein B)	HSPA7 HSP70B	Homo sapiens (Human)	3.45e-08	57.4
P17066	HSP76_HUMAN	Heat shock 70 kDa protein 6 (Heat shock 70 kDa protein B')	HSPA6 HSP70B'	Homo sapiens (Human)	6.86e-08	57.4
P40616	ARL1_HUMAN	ADP-ribosylation factor-like protein 1	ARL1	Homo sapiens (Human)	7.15e-08	54.3
P54652	HSP72_HUMAN	Heat shock-related 70 kDa protein 2 (Heat shock 70 kDa protein 2)	HSPA2	Homo sapiens (Human)	1.41e-07	56.2
P11142	HSP7C_HUMAN	Heat shock cognate 71 kDa protein (EC 3.6.4.10) (Heat shock 70 kDa protein 8) (Lipopolysaccharide-associated protein 1) (LAP-1) (LPS-associated protein 1)	HSPA8 HSC70 HSP73 HSPA10	Homo sapiens (Human)	1.77e-07	55.8
O14556	G3PT_HUMAN	Glyceraldehyde-3-phosphate dehydrogenase, testis-specific (EC 1.2.1.12) (Spermatogenic cell-specific glyceraldehyde 3-phosphate dehydrogenase 2) (GAPDH-2) (Spermatogenic glyceraldehyde-3-phosphate dehydrogenase)	GAPDHS GAPD2 GAPDH2 GAPDS HSD-35 HSD35	Homo sapiens (Human)	2.1e-07	55.1
Q8N4G2	ARL14_HUMAN	ADP-ribosylation factor-like protein 14 (ADP-ribosylation factor 7)	ARL14 ARF7	Homo sapiens (Human)	5.76e-07	51.6
P04406	G3P_HUMAN	Glyceraldehyde-3-phosphate dehydrogenase (GAPDH) (EC 1.2.1.12) (Peptidyl-cysteine S-nitrosylase GAPDH) (EC 2.6.99.-)	GAPDH GAPD CDABP0047 OK/SW-cl.12	Homo sapiens (Human)	1.17e-06	52.4
P34931	HS71L_HUMAN	Heat shock 70 kDa protein 1-like (Heat shock 70 kDa protein 1L) (Heat shock 70 kDa protein 1-Hom) (HSP70-Hom)	HSPA1L	Homo sapiens (Human)	2.93e-06	52
P11142	HSP7C_HUMAN	Heat shock cognate 71 kDa protein (EC 3.6.4.10) (Heat shock 70 kDa protein 8) (Lipopolysaccharide-associated protein 1) (LAP-1) (LPS-associated protein 1)	HSPA8 HSC70 HSP73 HSPA10	Homo sapiens (Human)	3.67e-06	51.6
P06733	ENOA_HUMAN	Alpha-enolase (EC 4.2.1.11) (2-phospho-D-glycerate hydro-lyase) (C-myc promoter-binding protein) (Enolase 1) (MBP-1) (MPB-1) (Non-neural enolase) (NNE) (Phosphopyruvate hydratase) (Plasminogen-binding protein)	ENO1 ENO1L1 MBPB1 MPB1	Homo sapiens (Human)	7.36e-06	50.4
P68032	ACTC_HUMAN	Actin, alpha cardiac muscle 1 (Alpha-cardiac actin) [Cleaved into: Actin, alpha cardiac muscle 1, intermediate form]	ACTC1 ACTC	Homo sapiens (Human)	7.47e-06	50.1
P62736	ACTA_HUMAN	Actin, aortic smooth muscle (Alpha-actin-2) (Cell growth-inhibiting gene 46 protein) [Cleaved into: Actin, aortic smooth muscle, intermediate form]	ACTA2 ACTSA ACTVS GIG46	Homo sapiens (Human)	7.54e-06	50.1
P0DMV8	HS71A_HUMAN	Heat shock 70 kDa protein 1A (Heat shock 70 kDa protein 1) (HSP70-1) (HSP70.1)	HSPA1A HSP72 HSPA1 HSX70	Homo sapiens (Human)	7.67e-06	50.4
P63267	ACTH_HUMAN	Actin, gamma-enteric smooth muscle (Alpha-actin-3) (Gamma-2-actin) (Smooth muscle gamma-actin) [Cleaved into: Actin, gamma-enteric smooth muscle, intermediate form]	ACTG2 ACTA3 ACTL3 ACTSG	Homo sapiens (Human)	7.71e-06	50.1
P60709	ACTB_HUMAN	Actin, cytoplasmic 1 (Beta-actin) [Cleaved into: Actin, cytoplasmic 1, N-terminally processed]	ACTB	Homo sapiens (Human)	1.04e-05	49.7
P63261	ACTG_HUMAN	Actin, cytoplasmic 2 (Gamma-actin) [Cleaved into: Actin, cytoplasmic 2, N-terminally processed]	ACTG1 ACTG	Homo sapiens (Human)	1.08e-05	49.7
P68133	ACTS_HUMAN	Actin, alpha skeletal muscle (Alpha-actin-1) [Cleaved into: Actin, alpha skeletal muscle, intermediate form]	ACTA1 ACTA	Homo sapiens (Human)	1.29e-05	49.3
P36406	TRI23_HUMAN	E3 ubiquitin-protein ligase TRIM23 (EC 2.3.2.27) (ADP-ribosylation factor domain-containing protein 1) (GTP-binding protein ARD-1) (RING finger protein 46) (RING-type E3 ubiquitin transferase TRIM23) (Tripartite motif-containing protein 23)	TRIM23 ARD1 ARFD1 RNF46	Homo sapiens (Human)	1.33e-05	49.7
Q9BYX7	ACTBM_HUMAN	Putative beta-actin-like protein 3 (Kappa-actin) (POTE ankyrin domain family member K)	POTEKP ACTBL3 FKSG30	Homo sapiens (Human)	2.45e-05	48.5
P56559	ARL4C_HUMAN	ADP-ribosylation factor-like protein 4C (ADP-ribosylation factor-like protein 7) (ADP-ribosylation factor-like protein LAK)	ARL4C ARL7	Homo sapiens (Human)	2.51e-05	47
P17066	HSP76_HUMAN	Heat shock 70 kDa protein 6 (Heat shock 70 kDa protein B')	HSPA6 HSP70B'	Homo sapiens (Human)	3.26e-05	48.5
Q562R1	ACTBL_HUMAN	Beta-actin-like protein 2 (Kappa-actin)	ACTBL2	Homo sapiens (Human)	4.83e-05	47.4
Q16851	UGPA_HUMAN	UTP--glucose-1-phosphate uridylyltransferase (EC 2.7.7.9) (UDP-glucose pyrophosphorylase) (UDPGP) (UGPase)	UGP2 UGP1	Homo sapiens (Human)	4.9e-05	47.8
P09104	ENOG_HUMAN	Gamma-enolase (EC 4.2.1.11) (2-phospho-D-glycerate hydro-lyase) (Enolase 2) (Neural enolase) (Neuron-specific enolase) (NSE)	ENO2	Homo sapiens (Human)	7.35e-05	47
P13929	ENOB_HUMAN	Beta-enolase (EC 4.2.1.11) (2-phospho-D-glycerate hydro-lyase) (Enolase 3) (Muscle-specific enolase) (MSE) (Skeletal muscle enolase)	ENO3	Homo sapiens (Human)	9.52e-05	46.6
Q8IVW1	ARL17_HUMAN	ADP-ribosylation factor-like protein 17 (ADP-ribosylation factor 7 variant)	ARL17A ARL17P1; ARL17B ARF1P2 ARL17A PRO2667	Homo sapiens (Human)	9.64e-05	44.7
P11021	BIP_HUMAN	Endoplasmic reticulum chaperone BiP (EC 3.6.4.10) (78 kDa glucose-regulated protein) (GRP-78) (Binding-immunoglobulin protein) (BiP) (Heat shock protein 70 family protein 5) (HSP70 family protein 5) (Heat shock protein family A member 5) (Immunoglobulin heavy chain-binding protein)	HSPA5 GRP78	Homo sapiens (Human)	0.000134	46.6
P09104	ENOG_HUMAN	Gamma-enolase (EC 4.2.1.11) (2-phospho-D-glycerate hydro-lyase) (Enolase 2) (Neural enolase) (Neuron-specific enolase) (NSE)	ENO2	Homo sapiens (Human)	0.000144	46.2
P06733	ENOA_HUMAN	Alpha-enolase (EC 4.2.1.11) (2-phospho-D-glycerate hydro-lyase) (C-myc promoter-binding protein) (Enolase 1) (MBP-1) (MPB-1) (Non-neural enolase) (NNE) (Phosphopyruvate hydratase) (Plasminogen-binding protein)	ENO1 ENO1L1 MBPB1 MPB1	Homo sapiens (Human)	0.000146	46.2
P13929	ENOB_HUMAN	Beta-enolase (EC 4.2.1.11) (2-phospho-D-glycerate hydro-lyase) (Enolase 3) (Muscle-specific enolase) (MSE) (Skeletal muscle enolase)	ENO3	Homo sapiens (Human)	0.00015	46.2
P54652	HSP72_HUMAN	Heat shock-related 70 kDa protein 2 (Heat shock 70 kDa protein 2)	HSPA2	Homo sapiens (Human)	0.000188	46.2
P0CG39	POTEJ_HUMAN	POTE ankyrin domain family member J	POTEJ	Homo sapiens (Human)	0.000215	46.2
A5A3E0	POTEF_HUMAN	POTE ankyrin domain family member F (ANKRD26-like family C member 1B) (Chimeric POTE-actin protein)	POTEF A26C1B	Homo sapiens (Human)	0.00024	45.8
Q6S8J3	POTEE_HUMAN	POTE ankyrin domain family member E (ANKRD26-like family C member 1A) (Prostate, ovary, testis-expressed protein on chromosome 2) (POTE-2)	POTEE A26C1A POTE2	Homo sapiens (Human)	0.000248	45.8
P0CG38	POTEI_HUMAN	POTE ankyrin domain family member I	POTEI	Homo sapiens (Human)	0.000314	45.4
P36405	ARL3_HUMAN	ADP-ribosylation factor-like protein 3	ARL3 ARFL3	Homo sapiens (Human)	0.000681	42.4
P13929	ENOB_HUMAN	Beta-enolase (EC 4.2.1.11) (2-phospho-D-glycerate hydro-lyase) (Enolase 3) (Muscle-specific enolase) (MSE) (Skeletal muscle enolase)	ENO3	Homo sapiens (Human)	0.001	43.1
P40617	ARL4A_HUMAN	ADP-ribosylation factor-like protein 4A	ARL4A ARL4	Homo sapiens (Human)	0.001	42
P40926	MDHM_HUMAN	Malate dehydrogenase, mitochondrial (EC 1.1.1.37)	MDH2	Homo sapiens (Human)	0.001	43.1
O14556	G3PT_HUMAN	Glyceraldehyde-3-phosphate dehydrogenase, testis-specific (EC 1.2.1.12) (Spermatogenic cell-specific glyceraldehyde 3-phosphate dehydrogenase 2) (GAPDH-2) (Spermatogenic glyceraldehyde-3-phosphate dehydrogenase)	GAPDHS GAPD2 GAPDH2 GAPDS HSD-35 HSD35	Homo sapiens (Human)	0.002	42.4
P09104	ENOG_HUMAN	Gamma-enolase (EC 4.2.1.11) (2-phospho-D-glycerate hydro-lyase) (Enolase 2) (Neural enolase) (Neuron-specific enolase) (NSE)	ENO2	Homo sapiens (Human)	0.002	42.4
P54652	HSP72_HUMAN	Heat shock-related 70 kDa protein 2 (Heat shock 70 kDa protein 2)	HSPA2	Homo sapiens (Human)	0.002	42.4
P38646	GRP75_HUMAN	Stress-70 protein, mitochondrial (75 kDa glucose-regulated protein) (GRP-75) (Heat shock 70 kDa protein 9) (Mortalin) (MOT) (Peptide-binding protein 74) (PBP74)	HSPA9 GRP75 HSPA9B mt-HSP70	Homo sapiens (Human)	0.003	42.4
P06733	ENOA_HUMAN	Alpha-enolase (EC 4.2.1.11) (2-phospho-D-glycerate hydro-lyase) (C-myc promoter-binding protein) (Enolase 1) (MBP-1) (MPB-1) (Non-neural enolase) (NNE) (Phosphopyruvate hydratase) (Plasminogen-binding protein)	ENO1 ENO1L1 MBPB1 MPB1	Homo sapiens (Human)	0.004	41.6
P11021	BIP_HUMAN	Endoplasmic reticulum chaperone BiP (EC 3.6.4.10) (78 kDa glucose-regulated protein) (GRP-78) (Binding-immunoglobulin protein) (BiP) (Heat shock protein 70 family protein 5) (HSP70 family protein 5) (Heat shock protein family A member 5) (Immunoglobulin heavy chain-binding protein)	HSPA5 GRP78	Homo sapiens (Human)	0.004	41.6
P42025	ACTY_HUMAN	Beta-centractin (Actin-related protein 1B) (ARP1B)	ACTR1B CTRN2	Homo sapiens (Human)	0.004	41.6
P61163	ACTZ_HUMAN	Alpha-centractin (Centractin) (ARP1) (Actin-RPV) (Centrosome-associated actin homolog)	ACTR1A CTRN1	Homo sapiens (Human)	0.005	41.2
Q9BSW2	EFC4B_HUMAN	EF-hand calcium-binding domain-containing protein 4B (Calcium release-activated calcium channel regulator 2A) (CRAC channel regulator 2A) (Calcium release-activated channel regulator 2A) (Ras-related protein Rab-46)	CRACR2A EFCAB4B RAB46	Homo sapiens (Human)	0.006	41.2
P11142	HSP7C_HUMAN	Heat shock cognate 71 kDa protein (EC 3.6.4.10) (Heat shock 70 kDa protein 8) (Lipopolysaccharide-associated protein 1) (LAP-1) (LPS-associated protein 1)	HSPA8 HSC70 HSP73 HSPA10	Homo sapiens (Human)	0.01	40.4
P11142	HSP7C_HUMAN	Heat shock cognate 71 kDa protein (EC 3.6.4.10) (Heat shock 70 kDa protein 8) (Lipopolysaccharide-associated protein 1) (LAP-1) (LPS-associated protein 1)	HSPA8 HSC70 HSP73 HSPA10	Homo sapiens (Human)	0.017	39.7
P11021	BIP_HUMAN	Endoplasmic reticulum chaperone BiP (EC 3.6.4.10) (78 kDa glucose-regulated protein) (GRP-78) (Binding-immunoglobulin protein) (BiP) (Heat shock protein 70 family protein 5) (HSP70 family protein 5) (Heat shock protein family A member 5) (Immunoglobulin heavy chain-binding protein)	HSPA5 GRP78	Homo sapiens (Human)	0.02	39.7
P11142	HSP7C_HUMAN	Heat shock cognate 71 kDa protein (EC 3.6.4.10) (Heat shock 70 kDa protein 8) (Lipopolysaccharide-associated protein 1) (LAP-1) (LPS-associated protein 1)	HSPA8 HSC70 HSP73 HSPA10	Homo sapiens (Human)	0.028	38.9
P11021	BIP_HUMAN	Endoplasmic reticulum chaperone BiP (EC 3.6.4.10) (78 kDa glucose-regulated protein) (GRP-78) (Binding-immunoglobulin protein) (BiP) (Heat shock protein 70 family protein 5) (HSP70 family protein 5) (Heat shock protein family A member 5) (Immunoglobulin heavy chain-binding protein)	HSPA5 GRP78	Homo sapiens (Human)	0.03	38.9
P61018	RAB4B_HUMAN	Ras-related protein Rab-4B (EC 3.6.5.2)	RAB4B PP1596	Homo sapiens (Human)	0.031	37.7
P38646	GRP75_HUMAN	Stress-70 protein, mitochondrial (75 kDa glucose-regulated protein) (GRP-75) (Heat shock 70 kDa protein 9) (Mortalin) (MOT) (Peptide-binding protein 74) (PBP74)	HSPA9 GRP75 HSPA9B mt-HSP70	Homo sapiens (Human)	0.036	38.5
P11021	BIP_HUMAN	Endoplasmic reticulum chaperone BiP (EC 3.6.4.10) (78 kDa glucose-regulated protein) (GRP-78) (Binding-immunoglobulin protein) (BiP) (Heat shock protein 70 family protein 5) (HSP70 family protein 5) (Heat shock protein family A member 5) (Immunoglobulin heavy chain-binding protein)	HSPA5 GRP78	Homo sapiens (Human)	0.039	38.5
P54652	HSP72_HUMAN	Heat shock-related 70 kDa protein 2 (Heat shock 70 kDa protein 2)	HSPA2	Homo sapiens (Human)	0.04	38.5
Q15771	RAB30_HUMAN	Ras-related protein Rab-30	RAB30	Homo sapiens (Human)	0.041	37.4
P54652	HSP72_HUMAN	Heat shock-related 70 kDa protein 2 (Heat shock 70 kDa protein 2)	HSPA2	Homo sapiens (Human)	0.042	38.5
P17066	HSP76_HUMAN	Heat shock 70 kDa protein 6 (Heat shock 70 kDa protein B')	HSPA6 HSP70B'	Homo sapiens (Human)	0.043	38.5
P34931	HS71L_HUMAN	Heat shock 70 kDa protein 1-like (Heat shock 70 kDa protein 1L) (Heat shock 70 kDa protein 1-Hom) (HSP70-Hom)	HSPA1L	Homo sapiens (Human)	0.043	38.5
P34931	HS71L_HUMAN	Heat shock 70 kDa protein 1-like (Heat shock 70 kDa protein 1L) (Heat shock 70 kDa protein 1-Hom) (HSP70-Hom)	HSPA1L	Homo sapiens (Human)	0.043	38.5
P49703	ARL4D_HUMAN	ADP-ribosylation factor-like protein 4D (ADP-ribosylation factor-like protein 4L)	ARL4D ARF4L	Homo sapiens (Human)	0.043	37.4
P84077	ARF1_HUMAN	ADP-ribosylation factor 1	ARF1	Homo sapiens (Human)	0.043	37
Q9Y615	ACL7A_HUMAN	Actin-like protein 7A (Actin-like-7-alpha)	ACTL7A	Homo sapiens (Human)	0.043	38.1
P61204	ARF3_HUMAN	ADP-ribosylation factor 3	ARF3	Homo sapiens (Human)	0.046	37

## Sheet: enrichment results 
source	term_name	term_id	adjusted_p_value	negative_log10_of_adjusted_p_value	term_size	query_size	intersection_size	effective_domain_size	intersections
GO:MF	nucleotide binding	GO:0000166	8.42738e-21	20.0743	2176	39	31	20183	P61204,P84077,P84085,P18085,P62330,P34931,P0DMV8,P17066,P40616,P54652,P11142,O14556,Q8N4G2,P04406,P68032,P62736,P63267,P60709,P63261,P68133,P36406,P56559,Q562R1,Q16851,P11021,P36405,P40617,P38646,P42025,P61163,Q9BSW2
GO:MF	nucleoside phosphate binding	GO:1901265	8.54546e-21	20.0683	2177	39	31	20183	P61204,P84077,P84085,P18085,P62330,P34931,P0DMV8,P17066,P40616,P54652,P11142,O14556,Q8N4G2,P04406,P68032,P62736,P63267,P60709,P63261,P68133,P36406,P56559,Q562R1,Q16851,P11021,P36405,P40617,P38646,P42025,P61163,Q9BSW2
GO:MF	ribonucleotide binding	GO:0032553	2.31595e-19	18.6353	1936	39	29	20183	P61204,P84077,P84085,P18085,P62330,P34931,P0DMV8,P17066,P40616,P54652,P11142,Q8N4G2,P68032,P62736,P63267,P60709,P63261,P68133,P36406,P56559,Q562R1,Q16851,P11021,P36405,P40617,P38646,P42025,P61163,Q9BSW2
GO:MF	small molecule binding	GO:0036094	6.99313e-19	18.1553	2519	39	31	20183	P61204,P84077,P84085,P18085,P62330,P34931,P0DMV8,P17066,P40616,P54652,P11142,O14556,Q8N4G2,P04406,P68032,P62736,P63267,P60709,P63261,P68133,P36406,P56559,Q562R1,Q16851,P11021,P36405,P40617,P38646,P42025,P61163,Q9BSW2
GO:MF	purine ribonucleoside triphosphate binding	GO:0035639	1.71135e-18	17.7667	1850	39	28	20183	P61204,P84077,P84085,P18085,P62330,P34931,P0DMV8,P17066,P40616,P54652,P11142,Q8N4G2,P68032,P62736,P63267,P60709,P63261,P68133,P36406,P56559,Q562R1,P11021,P36405,P40617,P38646,P42025,P61163,Q9BSW2
GO:MF	purine ribonucleotide binding	GO:0032555	4.61889e-18	17.3355	1919	39	28	20183	P61204,P84077,P84085,P18085,P62330,P34931,P0DMV8,P17066,P40616,P54652,P11142,Q8N4G2,P68032,P62736,P63267,P60709,P63261,P68133,P36406,P56559,Q562R1,P11021,P36405,P40617,P38646,P42025,P61163,Q9BSW2
GO:MF	purine nucleotide binding	GO:0017076	5.54562e-18	17.2561	1932	39	28	20183	P61204,P84077,P84085,P18085,P62330,P34931,P0DMV8,P17066,P40616,P54652,P11142,Q8N4G2,P68032,P62736,P63267,P60709,P63261,P68133,P36406,P56559,Q562R1,P11021,P36405,P40617,P38646,P42025,P61163,Q9BSW2
GO:MF	carbohydrate derivative binding	GO:0097367	2.64642e-17	16.5773	2292	39	29	20183	P61204,P84077,P84085,P18085,P62330,P34931,P0DMV8,P17066,P40616,P54652,P11142,Q8N4G2,P68032,P62736,P63267,P60709,P63261,P68133,P36406,P56559,Q562R1,Q16851,P11021,P36405,P40617,P38646,P42025,P61163,Q9BSW2
GO:MF	nucleoside-triphosphatase activity	GO:0017111	1.88776e-15	14.7241	698	39	19	20183	P61204,P84077,P84085,P18085,P62330,P34931,P0DMV8,P17066,P40616,P54652,P11142,Q8N4G2,P36406,P56559,P11021,P36405,P40617,P38646,Q9BSW2
GO:MF	anion binding	GO:0043168	2.42725e-15	14.6149	2422	39	28	20183	P61204,P84077,P84085,P18085,P62330,P34931,P0DMV8,P17066,P40616,P54652,P11142,Q8N4G2,P68032,P62736,P63267,P60709,P63261,P68133,P36406,P56559,Q562R1,P11021,P36405,P40617,P38646,P42025,P61163,Q9BSW2
GO:MF	pyrophosphatase activity	GO:0016462	7.89063e-15	14.1029	754	39	19	20183	P61204,P84077,P84085,P18085,P62330,P34931,P0DMV8,P17066,P40616,P54652,P11142,Q8N4G2,P36406,P56559,P11021,P36405,P40617,P38646,Q9BSW2
GO:MF	hydrolase activity, acting on acid anhydrides	GO:0016817	8.49189e-15	14.071	757	39	19	20183	P61204,P84077,P84085,P18085,P62330,P34931,P0DMV8,P17066,P40616,P54652,P11142,Q8N4G2,P36406,P56559,P11021,P36405,P40617,P38646,Q9BSW2
GO:MF	hydrolase activity, acting on acid anhydrides, in phosphorus-containing anhydrides	GO:0016818	8.49189e-15	14.071	757	39	19	20183	P61204,P84077,P84085,P18085,P62330,P34931,P0DMV8,P17066,P40616,P54652,P11142,Q8N4G2,P36406,P56559,P11021,P36405,P40617,P38646,Q9BSW2
GO:MF	misfolded protein binding	GO:0051787	2.51588e-11	10.5993	28	39	7	20183	P34931,P0DMV8,P17066,P54652,P11142,P11021,P38646
GO:MF	protein folding chaperone	GO:0044183	3.89592e-10	9.40939	40	39	7	20183	P34931,P0DMV8,P17066,P54652,P11142,P11021,P38646
GO:MF	GTPase activity	GO:0003924	4.30651e-10	9.36588	340	39	12	20183	P61204,P84077,P84085,P18085,P62330,P40616,Q8N4G2,P36406,P56559,P36405,P40617,Q9BSW2
GO:MF	GTP binding	GO:0005525	1.79588e-09	8.74572	384	39	12	20183	P61204,P84077,P84085,P18085,P62330,P40616,Q8N4G2,P36406,P56559,P36405,P40617,Q9BSW2
GO:MF	guanyl ribonucleotide binding	GO:0032561	3.44152e-09	8.46325	406	39	12	20183	P61204,P84077,P84085,P18085,P62330,P40616,Q8N4G2,P36406,P56559,P36405,P40617,Q9BSW2
GO:MF	guanyl nucleotide binding	GO:0019001	3.44152e-09	8.46325	406	39	12	20183	P61204,P84077,P84085,P18085,P62330,P40616,Q8N4G2,P36406,P56559,P36405,P40617,Q9BSW2
GO:MF	ion binding	GO:0043167	9.97639e-09	8.00103	6066	39	32	20183	P61204,P84077,P84085,P18085,P62330,P34931,P0DMV8,P17066,P40616,P54652,P11142,Q8N4G2,P06733,P68032,P62736,P63267,P60709,P63261,P68133,P36406,P56559,Q562R1,Q16851,P09104,P13929,P11021,P36405,P40617,P38646,P42025,P61163,Q9BSW2
GO:MF	heterocyclic compound binding	GO:1901363	4.04954e-07	6.39259	7428	39	33	20183	P61204,P84077,P84085,P18085,P62330,P34931,P0DMV8,P17066,P40616,P54652,P11142,O14556,Q8N4G2,P04406,P06733,P68032,P62736,P63267,P60709,P63261,P68133,P36406,P56559,Q562R1,Q16851,P11021,P36405,P40926,P40617,P38646,P42025,P61163,Q9BSW2
GO:MF	organic cyclic compound binding	GO:0097159	5.41565e-07	6.26635	7501	39	33	20183	P61204,P84077,P84085,P18085,P62330,P34931,P0DMV8,P17066,P40616,P54652,P11142,O14556,Q8N4G2,P04406,P06733,P68032,P62736,P63267,P60709,P63261,P68133,P36406,P56559,Q562R1,Q16851,P11021,P36405,P40926,P40617,P38646,P42025,P61163,Q9BSW2
GO:MF	unfolded protein binding	GO:0051082	6.84912e-07	6.16437	112	39	7	20183	P34931,P0DMV8,P17066,P54652,P11142,P11021,P38646
GO:MF	heat shock protein binding	GO:0031072	1.56542e-06	5.80537	126	39	7	20183	P34931,P0DMV8,P17066,P54652,P11142,P11021,P38646
GO:MF	ATP binding	GO:0005524	2.31366e-06	5.6357	1503	39	16	20183	P34931,P0DMV8,P17066,P54652,P11142,P68032,P62736,P63267,P60709,P63261,P68133,Q562R1,P11021,P38646,P42025,P61163
GO:MF	adenyl ribonucleotide binding	GO:0032559	4.16502e-06	5.38038	1566	39	16	20183	P34931,P0DMV8,P17066,P54652,P11142,P68032,P62736,P63267,P60709,P63261,P68133,Q562R1,P11021,P38646,P42025,P61163
GO:MF	adenyl nucleotide binding	GO:0030554	4.60252e-06	5.337	1577	39	16	20183	P34931,P0DMV8,P17066,P54652,P11142,P68032,P62736,P63267,P60709,P63261,P68133,Q562R1,P11021,P38646,P42025,P61163
GO:MF	hydrolase activity	GO:0016787	9.18718e-06	5.03682	2457	39	19	20183	P61204,P84077,P84085,P18085,P62330,P34931,P0DMV8,P17066,P40616,P54652,P11142,Q8N4G2,P36406,P56559,P11021,P36405,P40617,P38646,Q9BSW2
GO:MF	phosphopyruvate hydratase activity	GO:0004634	1.02486e-05	4.98934	4	39	3	20183	P06733,P09104,P13929
GO:MF	structural constituent of postsynaptic actin cytoskeleton	GO:0098973	1.02486e-05	4.98934	4	39	3	20183	P60709,P63261,Q562R1
GO:MF	catalytic activity	GO:0003824	0.000312984	3.50448	5746	39	26	20183	P61204,P84077,P84085,P18085,P62330,P34931,P0DMV8,P17066,P40616,P54652,P11142,O14556,Q8N4G2,P04406,P06733,P36406,P56559,Q16851,P09104,P13929,P11021,P36405,P40926,P40617,P38646,Q9BSW2
GO:MF	ubiquitin protein ligase binding	GO:0031625	0.000537928	3.26928	296	39	7	20183	P34931,P0DMV8,P17066,P11142,P63261,P11021,P38646
GO:MF	ubiquitin-like protein ligase binding	GO:0044389	0.000796265	3.09894	314	39	7	20183	P34931,P0DMV8,P17066,P11142,P63261,P11021,P38646
GO:MF	structural constituent of postsynapse	GO:0099186	0.000920218	3.03611	14	39	3	20183	P60709,P63261,Q562R1
GO:MF	glyceraldehyde-3-phosphate dehydrogenase (NAD(P)+) (phosphorylating) activity	GO:0043891	0.00139935	2.85408	2	39	2	20183	O14556,P04406
GO:MF	glyceraldehyde-3-phosphate dehydrogenase (NAD+) (phosphorylating) activity	GO:0004365	0.00139935	2.85408	2	39	2	20183	O14556,P04406
GO:MF	ATP hydrolysis activity	GO:0016887	0.0018225	2.73933	356	39	7	20183	P34931,P0DMV8,P17066,P54652,P11142,P11021,P38646
GO:MF	structural constituent of synapse	GO:0098918	0.00285896	2.54379	20	39	3	20183	P60709,P63261,Q562R1
GO:MF	ATP-dependent activity	GO:0140657	0.00307833	2.51169	546	39	8	20183	P34931,P0DMV8,P17066,P54652,P11142,P68032,P11021,P38646
GO:MF	enzyme binding	GO:0019899	0.00586086	2.23204	2048	39	14	20183	P62330,P34931,P0DMV8,P17066,P54652,P11142,P06733,P62736,P60709,P63261,Q562R1,P09104,P11021,P38646
GO:MF	disordered domain specific binding	GO:0097718	0.0134471	1.87137	33	39	3	20183	P0DMV8,P54652,P04406
GO:MF	protein disaggregase activity	GO:0140545	0.0139422	1.85567	5	39	2	20183	P0DMV8,P11142
GO:MF	structural constituent of cytoskeleton	GO:0005200	0.0183187	1.73711	104	39	4	20183	P60709,P63261,P68133,Q562R1
GO:MF	C3HC4-type RING finger domain binding	GO:0055131	0.0208878	1.68011	6	39	2	20183	P0DMV8,P11142
GO:MF	magnesium ion binding	GO:0000287	0.0262188	1.58139	224	39	5	20183	P84077,P06733,P09104,P13929,P36405
GO:BP	protein refolding	GO:0042026	6.73296e-12	11.1718	21	38	7	21100	P34931,P0DMV8,P17066,P54652,P11142,P11021,P38646
GO:BP	chaperone cofactor-dependent protein refolding	GO:0051085	1.50313e-10	9.823	31	38	7	21100	P34931,P0DMV8,P17066,P54652,P11142,P11021,P38646
GO:BP	'de novo' post-translational protein folding	GO:0051084	4.74111e-10	9.32412	36	38	7	21100	P34931,P0DMV8,P17066,P54652,P11142,P11021,P38646
GO:BP	vesicle-mediated transport	GO:0016192	5.66966e-10	9.24644	1604	38	20	21100	P61204,P84077,P84085,P18085,P62330,P34931,P0DMV8,P17066,P40616,P54652,P11142,Q8N4G2,P60709,P63261,P36406,P56559,P36405,P40617,P61163,Q9BSW2
GO:BP	'de novo' protein folding	GO:0006458	1.05343e-09	8.97739	40	38	7	21100	P34931,P0DMV8,P17066,P54652,P11142,P11021,P38646
GO:BP	chaperone-mediated protein folding	GO:0061077	6.51677e-08	7.18597	70	38	7	21100	P34931,P0DMV8,P17066,P54652,P11142,P11021,P38646
GO:BP	mesenchyme migration	GO:0090131	7.69717e-08	7.11367	5	38	4	21100	P68032,P62736,P63267,P68133
GO:BP	cellular response to unfolded protein	GO:0034620	7.79596e-07	6.10813	99	38	7	21100	P34931,P0DMV8,P17066,P54652,P11142,P11021,P38646
GO:BP	establishment of localization in cell	GO:0051649	1.7143e-06	5.76591	2196	38	19	21100	P61204,P84077,P84085,P18085,P62330,P34931,P0DMV8,P40616,P11142,Q8N4G2,P60709,P63261,P36406,P56559,P11021,P36405,P40617,P38646,Q9BSW2
GO:BP	cellular response to topologically incorrect protein	GO:0035967	2.69411e-06	5.56959	118	38	7	21100	P34931,P0DMV8,P17066,P54652,P11142,P11021,P38646
GO:BP	intracellular transport	GO:0046907	4.06136e-06	5.39133	1766	38	17	21100	P61204,P84077,P84085,P18085,P62330,P34931,P0DMV8,P40616,P11142,Q8N4G2,P36406,P56559,P11021,P36405,P40617,P38646,Q9BSW2
GO:BP	intracellular protein transport	GO:0006886	4.29622e-06	5.36691	1084	38	14	21100	P61204,P84077,P84085,P18085,P62330,P34931,P40616,P11142,Q8N4G2,P36406,P56559,P11021,P40617,P38646
GO:BP	response to unfolded protein	GO:0006986	8.06838e-06	5.09321	138	38	7	21100	P34931,P0DMV8,P17066,P54652,P11142,P11021,P38646
GO:BP	retina homeostasis	GO:0001895	9.82312e-06	5.00775	79	38	6	21100	P60709,P63261,P0CG39,A5A3E0,Q6S8J3,P0CG38
GO:BP	response to topologically incorrect protein	GO:0035966	2.1609e-05	4.66537	159	38	7	21100	P34931,P0DMV8,P17066,P54652,P11142,P11021,P38646
GO:BP	cellular protein localization	GO:0034613	0.000108428	3.96486	1913	38	16	21100	P61204,P84077,P84085,P18085,P62330,P34931,P40616,P11142,Q8N4G2,P60709,P36406,P56559,P11021,P36405,P40617,P38646
GO:BP	cellular macromolecule localization	GO:0070727	0.000115803	3.93628	1922	38	16	21100	P61204,P84077,P84085,P18085,P62330,P34931,P40616,P11142,Q8N4G2,P60709,P36406,P56559,P11021,P36405,P40617,P38646
GO:BP	protein folding	GO:0006457	0.000166725	3.778	214	38	7	21100	P34931,P0DMV8,P17066,P54652,P11142,P11021,P38646
GO:BP	protein transport	GO:0015031	0.0002984	3.5252	1778	38	15	21100	P61204,P84077,P84085,P18085,P62330,P34931,P40616,P11142,Q8N4G2,P36406,P56559,P11021,P36405,P40617,P38646
GO:BP	cellular localization	GO:0051641	0.000357596	3.44661	3031	38	19	21100	P61204,P84077,P84085,P18085,P62330,P34931,P0DMV8,P40616,P11142,Q8N4G2,P60709,P63261,P36406,P56559,P11021,P36405,P40617,P38646,Q9BSW2
GO:BP	glycolytic process	GO:0006096	0.000576429	3.23925	81	38	5	21100	O14556,P04406,P06733,P09104,P13929
GO:BP	ATP generation from ADP	GO:0006757	0.000613059	3.2125	82	38	5	21100	O14556,P04406,P06733,P09104,P13929
GO:BP	establishment of protein localization	GO:0045184	0.000657117	3.18236	1889	38	15	21100	P61204,P84077,P84085,P18085,P62330,P34931,P40616,P11142,Q8N4G2,P36406,P56559,P11021,P36405,P40617,P38646
GO:BP	postsynapse organization	GO:0099173	0.000779312	3.10829	164	38	6	21100	P84077,P18085,P62330,P60709,P63261,Q562R1
GO:BP	nitrogen compound transport	GO:0071705	0.000922226	3.03516	2233	38	16	21100	P61204,P84077,P84085,P18085,P62330,P34931,P40616,P11142,Q8N4G2,P60709,P36406,P56559,P11021,P36405,P40617,P38646
GO:BP	ADP metabolic process	GO:0046031	0.000977218	3.01001	90	38	5	21100	O14556,P04406,P06733,P09104,P13929
GO:BP	ATP metabolic process	GO:0046034	0.000980533	3.00854	278	38	7	21100	P0DMV8,P11142,O14556,P04406,P06733,P09104,P13929
GO:BP	postsynaptic actin cytoskeleton organization	GO:0098974	0.00110528	2.95653	10	38	3	21100	P60709,P63261,Q562R1
GO:BP	nucleoside diphosphate phosphorylation	GO:0006165	0.00165233	2.7819	100	38	5	21100	O14556,P04406,P06733,P09104,P13929
GO:BP	protein localization	GO:0008104	0.00179371	2.74625	2665	38	17	21100	P61204,P84077,P84085,P18085,P62330,P34931,P40616,P11142,Q8N4G2,P60709,P63261,P36406,P56559,P11021,P36405,P40617,P38646
GO:BP	nucleotide phosphorylation	GO:0046939	0.00182323	2.73916	102	38	5	21100	O14556,P04406,P06733,P09104,P13929
GO:BP	purine nucleoside diphosphate metabolic process	GO:0009135	0.00191375	2.71811	103	38	5	21100	O14556,P04406,P06733,P09104,P13929
GO:BP	purine ribonucleoside diphosphate metabolic process	GO:0009179	0.00191375	2.71811	103	38	5	21100	O14556,P04406,P06733,P09104,P13929
GO:BP	postsynaptic cytoskeleton organization	GO:0099188	0.0020213	2.69437	12	38	3	21100	P60709,P63261,Q562R1
GO:BP	pyruvate metabolic process	GO:0006090	0.00220677	2.65624	106	38	5	21100	O14556,P04406,P06733,P09104,P13929
GO:BP	substantia nigra development	GO:0021762	0.00260103	2.58486	47	38	4	21100	P60709,P13929,P11021,Q6S8J3
GO:BP	ribonucleoside diphosphate metabolic process	GO:0009185	0.00289852	2.53782	112	38	5	21100	O14556,P04406,P06733,P09104,P13929
GO:BP	transport	GO:0006810	0.00433243	2.36327	4742	38	22	21100	P61204,P84077,P84085,P18085,P62330,P34931,P0DMV8,P17066,P40616,P54652,P11142,Q8N4G2,P60709,P63261,P36406,P56559,P11021,P36405,P40617,P38646,P61163,Q9BSW2
GO:BP	mesenchyme morphogenesis	GO:0072132	0.00457033	2.34005	54	38	4	21100	P68032,P62736,P63267,P68133
GO:BP	nucleoside diphosphate metabolic process	GO:0009132	0.00627253	2.20256	131	38	5	21100	O14556,P04406,P06733,P09104,P13929
GO:BP	establishment of localization	GO:0051234	0.00780306	2.10774	4903	38	22	21100	P61204,P84077,P84085,P18085,P62330,P34931,P0DMV8,P17066,P40616,P54652,P11142,Q8N4G2,P60709,P63261,P36406,P56559,P11021,P36405,P40617,P38646,P61163,Q9BSW2
GO:BP	organic substance transport	GO:0071702	0.0093224	2.03047	2654	38	16	21100	P61204,P84077,P84085,P18085,P62330,P34931,P40616,P11142,Q8N4G2,P60709,P36406,P56559,P11021,P36405,P40617,P38646
GO:BP	neural nucleus development	GO:0048857	0.0108928	1.96286	67	38	4	21100	P60709,P13929,P11021,Q6S8J3
GO:BP	localization	GO:0051179	0.0131758	1.88022	6436	38	25	21100	P61204,P84077,P84085,P18085,P62330,P34931,P0DMV8,P17066,P40616,P54652,P11142,O14556,Q8N4G2,P62736,P60709,P63261,P36406,P56559,Q562R1,P11021,P36405,P40617,P38646,P61163,Q9BSW2
GO:BP	carbohydrate catabolic process	GO:0016052	0.0138266	1.85929	154	38	5	21100	O14556,P04406,P06733,P09104,P13929
GO:BP	tissue homeostasis	GO:0001894	0.0162177	1.79001	277	38	6	21100	P60709,P63261,P0CG39,A5A3E0,Q6S8J3,P0CG38
GO:BP	macromolecule localization	GO:0033036	0.0165716	1.78064	3125	38	17	21100	P61204,P84077,P84085,P18085,P62330,P34931,P40616,P11142,Q8N4G2,P60709,P63261,P36406,P56559,P11021,P36405,P40617,P38646
GO:BP	regulation of transepithelial transport	GO:0150111	0.0325969	1.48682	4	38	2	21100	P60709,P63261
GO:BP	NADH metabolic process	GO:0006734	0.0364762	1.43799	30	38	3	21100	P06733,P09104,P40926
GO:BP	anatomical structure homeostasis	GO:0060249	0.0380232	1.41995	322	38	6	21100	P60709,P63261,P0CG39,A5A3E0,Q6S8J3,P0CG38
GO:BP	midbrain development	GO:0030901	0.0401264	1.39657	93	38	4	21100	P60709,P13929,P11021,Q6S8J3
GO:BP	generation of precursor metabolites and energy	GO:0006091	0.0469023	1.32881	501	38	7	21100	O14556,P04406,P06733,Q16851,P09104,P13929,P40926
GO:CC	extracellular exosome	GO:0070062	2.35578e-22	21.6279	2110	39	31	21698	P61204,P84077,P84085,P18085,P62330,P0DMV8,P17066,P54652,P11142,P04406,P06733,P68032,P62736,P63267,P60709,P63261,P68133,Q562R1,Q16851,P09104,P13929,P11021,P0CG39,A5A3E0,Q6S8J3,P0CG38,P36405,P40926,P38646,P42025,P61163
GO:CC	extracellular vesicle	GO:1903561	3.2749e-22	21.4848	2133	39	31	21698	P61204,P84077,P84085,P18085,P62330,P0DMV8,P17066,P54652,P11142,P04406,P06733,P68032,P62736,P63267,P60709,P63261,P68133,Q562R1,Q16851,P09104,P13929,P11021,P0CG39,A5A3E0,Q6S8J3,P0CG38,P36405,P40926,P38646,P42025,P61163
GO:CC	extracellular organelle	GO:0043230	3.32186e-22	21.4786	2134	39	31	21698	P61204,P84077,P84085,P18085,P62330,P0DMV8,P17066,P54652,P11142,P04406,P06733,P68032,P62736,P63267,P60709,P63261,P68133,Q562R1,Q16851,P09104,P13929,P11021,P0CG39,A5A3E0,Q6S8J3,P0CG38,P36405,P40926,P38646,P42025,P61163
GO:CC	extracellular membrane-bounded organelle	GO:0065010	3.32186e-22	21.4786	2134	39	31	21698	P61204,P84077,P84085,P18085,P62330,P0DMV8,P17066,P54652,P11142,P04406,P06733,P68032,P62736,P63267,P60709,P63261,P68133,Q562R1,Q16851,P09104,P13929,P11021,P0CG39,A5A3E0,Q6S8J3,P0CG38,P36405,P40926,P38646,P42025,P61163
GO:CC	extracellular space	GO:0005615	1.32124e-17	16.879	3364	39	32	21698	P61204,P84077,P84085,P18085,P62330,P34931,P0DMV8,P17066,P54652,P11142,P04406,P06733,P68032,P62736,P63267,P60709,P63261,P68133,Q562R1,Q16851,P09104,P13929,P11021,P0CG39,A5A3E0,Q6S8J3,P0CG38,P36405,P40926,P38646,P42025,P61163
GO:CC	vesicle	GO:0031982	9.09442e-17	16.0412	3957	39	33	21698	P61204,P84077,P84085,P18085,P62330,P0DMV8,P17066,P54652,P11142,Q8N4G2,P04406,P06733,P68032,P62736,P63267,P60709,P63261,P68133,Q562R1,Q16851,P09104,P13929,P11021,P0CG39,A5A3E0,Q6S8J3,P0CG38,P36405,P40926,P38646,P42025,P61163,Q9BSW2
GO:CC	extracellular region	GO:0005576	1.42477e-15	14.8463	4315	39	33	21698	P61204,P84077,P84085,P18085,P62330,P34931,P0DMV8,P17066,P54652,P11142,P04406,P06733,P68032,P62736,P63267,P60709,P63261,P68133,Q562R1,Q16851,P09104,P13929,P11021,P0CG39,A5A3E0,Q6S8J3,P0CG38,P36405,P40926,P38646,P42025,P61163,Q9BSW2
GO:CC	blood microparticle	GO:0072562	2.01558e-15	14.6956	137	39	12	21698	P34931,P0DMV8,P17066,P54652,P11142,P68032,P63267,P60709,P63261,P68133,A5A3E0,Q6S8J3
GO:CC	dynactin complex	GO:0005869	4.32157e-11	10.3644	16	39	6	21698	P68032,P62736,P63267,P68133,P42025,P61163
GO:CC	phosphopyruvate hydratase complex	GO:0000015	5.20562e-06	5.28353	4	39	3	21698	P06733,P09104,P13929
GO:CC	filopodium	GO:0030175	7.29979e-06	5.13669	104	39	6	21698	P62330,P68032,P62736,P63267,P68133,P56559
GO:CC	focal adhesion	GO:0005925	1.14485e-05	4.94125	423	39	9	21698	P84077,P62330,P0DMV8,P11142,P68032,P60709,P63261,P11021,P38646
GO:CC	cytosol	GO:0005829	1.17439e-05	4.93019	5420	39	26	21698	P84077,P18085,P62330,P34931,P0DMV8,P17066,P40616,P54652,P11142,O14556,P04406,P06733,P68032,P62736,P63267,P60709,P63261,P68133,P56559,Q16851,P09104,P13929,P11021,P40617,P42025,P61163
GO:CC	cell-substrate junction	GO:0030055	1.37055e-05	4.86311	432	39	9	21698	P84077,P62330,P0DMV8,P11142,P68032,P60709,P63261,P11021,P38646
GO:CC	actin cytoskeleton	GO:0015629	4.90471e-05	4.30939	502	39	9	21698	P68032,P62736,P63267,P60709,P63261,P68133,Q562R1,P42025,P61163
GO:CC	COP9 signalosome	GO:0008180	9.64643e-05	4.01563	34	39	4	21698	P34931,P0DMV8,P17066,P11021
GO:CC	microtubule associated complex	GO:0005875	0.000101948	3.99162	162	39	6	21698	P68032,P62736,P63267,P68133,P42025,P61163
GO:CC	cell leading edge	GO:0031252	0.000165712	3.78064	421	39	8	21698	P84077,P18085,P62330,P68032,P62736,P63267,P60709,P68133
GO:CC	cytoplasm	GO:0005737	0.000225288	3.64726	12241	39	36	21698	P61204,P84077,P84085,P18085,P62330,P34931,P0DMV8,P17066,P40616,P54652,P11142,O14556,Q8N4G2,P04406,P06733,P68032,P62736,P63267,P60709,P63261,P68133,P36406,P56559,Q562R1,Q16851,P09104,P13929,P11021,A5A3E0,P36405,P40926,P40617,P38646,P42025,P61163,Q9BSW2
GO:CC	actin filament	GO:0005884	0.000444106	3.35251	114	39	5	21698	P68032,P60709,P63261,P68133,Q562R1
GO:CC	actin-based cell projection	GO:0098858	0.000532025	3.27407	215	39	6	21698	P62330,P68032,P62736,P63267,P68133,P56559
GO:CC	microtubule cytoskeleton	GO:0015630	0.000579233	3.23715	1339	39	12	21698	P0DMV8,P17066,P54652,P04406,P68032,P62736,P63267,P68133,P36405,P42025,P61163,Q9BSW2
GO:CC	membrane-bounded organelle	GO:0043227	0.000644552	3.19074	15617	39	39	21698	P61204,P84077,P84085,P18085,P62330,P34931,P0DMV8,P17066,P40616,P54652,P11142,O14556,Q8N4G2,P04406,P06733,P68032,P62736,P63267,P60709,P63261,P68133,P36406,P56559,Q562R1,Q16851,P09104,P13929,P11021,P0CG39,A5A3E0,Q6S8J3,P0CG38,P36405,P40926,P40617,P38646,P42025,P61163,Q9BSW2
GO:CC	contractile fiber	GO:0043292	0.00105266	2.97771	242	39	6	21698	P84077,P06733,P68032,P62736,P63261,P68133
GO:CC	cell periphery	GO:0071944	0.00115107	2.9389	6237	39	25	21698	P61204,P84077,P84085,P18085,P62330,P34931,P0DMV8,P17066,P54652,P11142,Q8N4G2,P04406,P06733,P63267,P60709,P63261,P36406,P56559,P09104,P13929,P11021,A5A3E0,P40617,P61163,Q9BSW2
GO:CC	cytoskeleton	GO:0005856	0.00157	2.8041	2355	39	15	21698	P0DMV8,P17066,P54652,P04406,P68032,P62736,P63267,P60709,P63261,P68133,Q562R1,P36405,P42025,P61163,Q9BSW2
GO:CC	supramolecular fiber	GO:0099512	0.00189713	2.7219	1001	39	10	21698	P84077,P06733,P68032,P62736,P63267,P60709,P63261,P68133,Q562R1,P36405
GO:CC	supramolecular polymer	GO:0099081	0.0020523	2.68776	1010	39	10	21698	P84077,P06733,P68032,P62736,P63267,P60709,P63261,P68133,Q562R1,P36405
GO:CC	anchoring junction	GO:0070161	0.00364689	2.43808	848	39	9	21698	P84077,P62330,P0DMV8,P11142,P68032,P60709,P63261,P11021,P38646
GO:CC	plasma membrane bounded cell projection	GO:0120025	0.00390812	2.40803	2212	39	14	21698	P84077,P18085,P62330,P11142,P68032,P62736,P63267,P60709,P63261,P68133,P56559,Q562R1,P09104,P36405
GO:CC	postsynaptic actin cytoskeleton	GO:0098871	0.00457399	2.33971	4	39	2	21698	P60709,P63261
GO:CC	cell cortex	GO:0005938	0.00506932	2.29505	319	39	6	21698	P62330,P06733,P60709,P09104,A5A3E0,P61163
GO:CC	cell projection	GO:0042995	0.00668996	2.17458	2319	39	14	21698	P84077,P18085,P62330,P11142,P68032,P62736,P63267,P60709,P63261,P68133,P56559,Q562R1,P09104,P36405
GO:CC	lamellipodium	GO:0030027	0.00736159	2.13303	203	39	5	21698	P68032,P62736,P63267,P60709,P68133
GO:CC	dense body	GO:0097433	0.00761464	2.11835	5	39	2	21698	P60709,P63261
GO:CC	organelle	GO:0043226	0.00967799	2.01421	16739	39	39	21698	P61204,P84077,P84085,P18085,P62330,P34931,P0DMV8,P17066,P40616,P54652,P11142,O14556,Q8N4G2,P04406,P06733,P68032,P62736,P63267,P60709,P63261,P68133,P36406,P56559,Q562R1,Q16851,P09104,P13929,P11021,P0CG39,A5A3E0,Q6S8J3,P0CG38,P36405,P40926,P40617,P38646,P42025,P61163,Q9BSW2
GO:CC	myofibril	GO:0030016	0.0139053	1.85682	232	39	5	21698	P84077,P06733,P68032,P63261,P68133
GO:CC	postsynaptic cytoskeleton	GO:0099571	0.0159544	1.79712	7	39	2	21698	P60709,P63261
GO:CC	ficolin-1-rich granule lumen	GO:1904813	0.0173746	1.76008	124	39	4	21698	P0DMV8,P17066,P11142,P42025
GO:CC	plasma membrane	GO:0005886	0.0183083	1.73735	5757	39	22	21698	P61204,P84077,P84085,P18085,P62330,P34931,P0DMV8,P17066,P54652,P11142,Q8N4G2,P04406,P06733,P60709,P63261,P36406,P56559,P09104,P13929,P11021,P40617,Q9BSW2
GO:CC	supramolecular complex	GO:0099080	0.0244546	1.61164	1349	39	10	21698	P84077,P06733,P68032,P62736,P63267,P60709,P63261,P68133,Q562R1,P36405
GO:CC	cell junction	GO:0030054	0.0483849	1.31529	2086	39	12	21698	P84077,P18085,P62330,P0DMV8,P11142,P68032,P60709,P63261,Q562R1,P09104,P11021,P38646
KEGG	Endocytosis	KEGG:04144	1.43226e-06	5.84398	237	24	9	7559	P61204,P84077,P84085,P18085,P62330,P34931,P0DMV8,P54652,P11142
KEGG	Legionellosis	KEGG:05134	3.87439e-05	4.4118	54	24	5	7559	P84077,P34931,P0DMV8,P54652,P11142
KEGG	Antigen processing and presentation	KEGG:04612	0.000115123	3.93884	67	24	5	7559	P34931,P0DMV8,P54652,P11142,P11021
KEGG	Salmonella infection	KEGG:05132	0.000381546	3.41845	236	24	7	7559	P84077,P62330,P04406,P60709,P63261,P42025,P61163
KEGG	Carbon metabolism	KEGG:01200	0.00145448	2.83729	112	24	5	7559	P04406,P06733,P09104,P13929,P40926
KEGG	Longevity regulating pathway - multiple species	KEGG:04213	0.00194079	2.71202	58	24	4	7559	P34931,P0DMV8,P54652,P11142
KEGG	Glycolysis / Gluconeogenesis	KEGG:00010	0.0028697	2.54216	64	24	4	7559	P04406,P06733,P09104,P13929
KEGG	RNA degradation	KEGG:03018	0.00456834	2.34024	72	24	4	7559	P06733,P09104,P13929,P38646
KEGG	Biosynthesis of amino acids	KEGG:01230	0.0050877	2.29348	74	24	4	7559	P04406,P06733,P09104,P13929
KEGG	Protein processing in endoplasmic reticulum	KEGG:04141	0.00670698	2.17347	154	24	5	7559	P34931,P0DMV8,P54652,P11142,P11021
KEGG	Pathogenic Escherichia coli infection	KEGG:05130	0.0151038	1.82091	183	24	5	7559	P84077,P62330,P04406,P60709,P63261
KEGG	Toxoplasmosis	KEGG:05145	0.0212743	1.67214	107	24	4	7559	P34931,P0DMV8,P54652,P11142
KEGG	HIF-1 signaling pathway	KEGG:04066	0.0220457	1.65668	108	24	4	7559	P04406,P06733,P09104,P13929
KEGG	Lipid and atherosclerosis	KEGG:05417	0.0279668	1.55336	209	24	5	7559	P34931,P0DMV8,P54652,P11142,P11021
KEGG	Vibrio cholerae infection	KEGG:05110	0.0290639	1.53665	48	24	3	7559	P84077,P60709,P63261
KEGG	Spliceosome	KEGG:03040	0.0361754	1.44159	123	24	4	7559	P34931,P0DMV8,P54652,P11142
KEGG	Estrogen signaling pathway	KEGG:04915	0.0384532	1.41507	125	24	4	7559	P34931,P0DMV8,P54652,P11142
REAC	Gluconeogenesis	REAC:R-HSA-70263	1.19825e-07	6.92145	32	32	6	10770	O14556,P04406,P06733,P09104,P13929,P40926
REAC	Regulation of HSF1-mediated heat shock response	REAC:R-HSA-3371453	2.59414e-07	6.58601	67	32	7	10770	P34931,P0DMV8,P17066,P54652,P11142,P11021,P38646
REAC	Cellular response to heat stress	REAC:R-HSA-3371556	1.67332e-06	5.77642	87	32	7	10770	P34931,P0DMV8,P17066,P54652,P11142,P11021,P38646
REAC	Attenuation phase	REAC:R-HSA-3371568	2.09738e-05	4.67832	14	32	4	10770	P34931,P0DMV8,P54652,P11142
REAC	Glucose metabolism	REAC:R-HSA-70326	5.1804e-05	4.28564	85	32	6	10770	O14556,P04406,P06733,P09104,P13929,P40926
REAC	HSP90 chaperone cycle for steroid hormone receptors (SHR) in the presence of ligand	REAC:R-HSA-3371497	0.000208945	3.67997	57	32	5	10770	P34931,P0DMV8,P54652,P11142,P61163
REAC	HSF1-dependent transactivation	REAC:R-HSA-3371571	0.000218057	3.66143	24	32	4	10770	P34931,P0DMV8,P54652,P11142
REAC	Glycolysis	REAC:R-HSA-70171	0.000471947	3.32611	67	32	5	10770	O14556,P04406,P06733,P09104,P13929
REAC	Membrane Trafficking	REAC:R-HSA-199991	0.00266538	2.57424	624	32	10	10770	P61204,P84077,P84085,P18085,P62330,P40616,P11142,P60709,P63261,P61163
REAC	COPI-mediated anterograde transport	REAC:R-HSA-6807878	0.00378246	2.42223	102	32	5	10770	P61204,P84077,P84085,P18085,P61163
REAC	Metabolism of carbohydrates	REAC:R-HSA-71387	0.00536632	2.27032	285	32	7	10770	O14556,P04406,P06733,Q16851,P09104,P13929,P40926
REAC	Intra-Golgi and retrograde Golgi-to-ER traffic	REAC:R-HSA-6811442	0.00812689	2.09008	202	32	6	10770	P61204,P84077,P84085,P18085,P40616,P61163
REAC	Vesicle-mediated transport	REAC:R-HSA-5653656	0.00911618	2.04019	718	32	10	10770	P61204,P84077,P84085,P18085,P62330,P40616,P11142,P60709,P63261,P61163
REAC	Golgi-to-ER retrograde transport	REAC:R-HSA-8856688	0.0136772	1.864	133	32	5	10770	P61204,P84077,P84085,P18085,P61163
REAC	ER to Golgi Anterograde Transport	REAC:R-HSA-199977	0.0283853	1.54691	155	32	5	10770	P61204,P84077,P84085,P18085,P61163
WP	Mechanoregulation and pathology of YAP/TAZ via Hippo and non-Hippo mechanisms	WP:WP4534	2.13915e-06	5.66976	47	28	6	7364	P68032,P62736,P63267,P60709,P63261,P68133
WP	Parkin-ubiquitin proteasomal system pathway	WP:WP2359	9.64554e-06	5.01567	60	28	6	7364	P34931,P0DMV8,P54652,P11142,P11021,P38646
WP	Glycolysis and gluconeogenesis	WP:WP534	6.9471e-05	4.1582	44	28	5	7364	P04406,P06733,P09104,P13929,P40926
WP	Striated muscle contraction pathway	WP:WP383	0.00104876	2.97933	35	28	4	7364	P68032,P62736,P63261,P68133
WP	Myometrial relaxation and contraction pathways	WP:WP289	0.0286758	1.54248	150	28	5	7364	P68032,P62736,P60709,P63261,P68133
WP	Clear cell renal cell carcinoma pathways	WP:WP4018	0.03559	1.44867	85	28	4	7364	P04406,P06733,P09104,P13929
TF	Factor: Rb:E2F-1:DP-1; motif: TTTSGCGC	TF:M00740	0.0175532	1.75564	10659	39	34	19958	P61204,P84077,P84085,P18085,P62330,P34931,P0DMV8,P17066,P40616,P54652,P11142,O14556,Q8N4G2,P04406,P06733,P68032,P60709,P63261,P68133,P36406,P56559,Q16851,P09104,P11021,P0CG39,Q6S8J3,P0CG38,P36405,P40926,P40617,P38646,P42025,P61163,Q9BSW2
MIRNA	hsa-miR-320a	MIRNA:hsa-miR-320a	0.000119411	3.92295	542	32	10	13650	P61204,P84077,P11142,P04406,P60709,P63261,Q562R1,P36405,P40926,P38646
HPA	appendix; germinal center cells[High]	HPA:0030433	8.21058e-06	5.08563	92	25	6	10976	P68032,P62736,P63267,P60709,P63261,P68133
HPA	appendix; enterocytes - Microvilli[High]	HPA:0031323	9.34731e-06	5.02931	94	25	6	10976	P68032,P62736,P63267,P60709,P63261,P68133
HPA	appendix; non-germinal center cells[High]	HPA:0030443	1.81747e-05	4.74053	105	25	6	10976	P68032,P62736,P63267,P60709,P63261,P68133
HPA	rectum; enterocytes - Microvilli[High]	HPA:0401323	1.81747e-05	4.74053	105	25	6	10976	P68032,P62736,P63267,P60709,P63261,P68133
HPA	colon; enterocytes - Microvilli[High]	HPA:0131323	1.81747e-05	4.74053	105	25	6	10976	P68032,P62736,P63267,P60709,P63261,P68133
HPA	duodenum; enterocytes - Microvilli[High]	HPA:0151323	3.46933e-05	4.45975	117	25	6	10976	P68032,P62736,P63267,P60709,P63261,P68133
HPA	skin 2; fibrohistiocytic cells[High]	HPA:0471443	8.58069e-05	4.06648	468	25	9	10976	P04406,P06733,P62736,P63267,P60709,P63261,P68133,P11021,P40926
HPA	appendix; germinal center cells[â‰¥Medium]	HPA:0030432	9.25586e-05	4.03358	227	25	7	10976	P68032,P62736,P63267,P60709,P63261,P68133,P11021
HPA	small intestine; enterocytes - Microvilli[High]	HPA:0481323	9.63867e-05	4.01598	139	25	6	10976	P68032,P62736,P63267,P60709,P63261,P68133
HPA	skin 2; lymphocytes[â‰¥Medium]	HPA:0471472	0.000125184	3.90245	648	25	10	10976	P0DMV8,P04406,P06733,P62736,P63267,P60709,P63261,P68133,P11021,P40926
HPA	duodenum; enterocytes - Microvilli[â‰¥Low]	HPA:0151321	0.000138638	3.85812	241	25	7	10976	P54652,P68032,P62736,P63267,P60709,P63261,P68133
HPA	appendix; non-germinal center cells[â‰¥Medium]	HPA:0030442	0.000249316	3.60325	263	25	7	10976	P68032,P62736,P63267,P60709,P63261,P68133,P11021
HPA	appendix; enterocytes - Microvilli[â‰¥Medium]	HPA:0031322	0.000347973	3.45845	173	25	6	10976	P68032,P62736,P63267,P60709,P63261,P68133
HPA	rectum; enterocytes - Microvilli[â‰¥Medium]	HPA:0401322	0.000410787	3.38638	178	25	6	10976	P68032,P62736,P63267,P60709,P63261,P68133
HPA	appendix; germinal center cells[â‰¥Low]	HPA:0030431	0.000446655	3.35003	287	25	7	10976	P68032,P62736,P63267,P60709,P63261,P68133,P11021
HPA	rectum; enterocytes - Microvilli[â‰¥Low]	HPA:0401321	0.000761802	3.11816	198	25	6	10976	P68032,P62736,P63267,P60709,P63261,P68133
HPA	skin 2; langerhans cells[â‰¥Low]	HPA:0471461	0.000763275	3.11732	790	25	10	10976	P0DMV8,P04406,P06733,P62736,P63267,P60709,P63261,P68133,P11021,P40926
HPA	appendix; enterocytes - Microvilli[â‰¥Low]	HPA:0031321	0.000807353	3.09294	200	25	6	10976	P68032,P62736,P63267,P60709,P63261,P68133
HPA	duodenum; enterocytes - Microvilli[â‰¥Medium]	HPA:0151322	0.000879825	3.0556	203	25	6	10976	P68032,P62736,P63267,P60709,P63261,P68133
HPA	skin 2; lymphocytes[â‰¥Low]	HPA:0471471	0.000884146	3.05348	803	25	10	10976	P0DMV8,P04406,P06733,P62736,P63267,P60709,P63261,P68133,P11021,P40926
HPA	colon; enterocytes - Microvilli[â‰¥Medium]	HPA:0131322	0.00101235	2.99467	208	25	6	10976	P68032,P62736,P63267,P60709,P63261,P68133
HPA	skin 2; fibrohistiocytic cells[â‰¥Low]	HPA:0471441	0.00101277	2.99449	1022	25	11	10976	P0DMV8,P04406,P06733,P62736,P63267,P60709,P63261,P68133,Q16851,P11021,P40926
HPA	skin 2; endothelial cells[â‰¥Medium]	HPA:0470202	0.00112966	2.94705	638	25	9	10976	P0DMV8,P04406,P06733,P62736,P63267,P60709,P63261,P68133,P11021
HPA	skin 2; fibrohistiocytic cells[â‰¥Medium]	HPA:0471442	0.0012421	2.90584	834	25	10	10976	P0DMV8,P04406,P06733,P62736,P63267,P60709,P63261,P68133,P11021,P40926
HPA	appendix; non-germinal center cells[â‰¥Low]	HPA:0030441	0.00126695	2.89724	336	25	7	10976	P68032,P62736,P63267,P60709,P63261,P68133,P11021
HPA	colon; enterocytes - Microvilli[â‰¥Low]	HPA:0131321	0.00147215	2.83205	222	25	6	10976	P68032,P62736,P63267,P60709,P63261,P68133
HPA	skin 2; langerhans cells[â‰¥Medium]	HPA:0471462	0.00154596	2.8108	663	25	9	10976	P04406,P06733,P62736,P63267,P60709,P63261,P68133,P11021,P40926
HPA	skin 1; fibrohistiocytic cells[â‰¥Low]	HPA:0461441	0.00208731	2.68041	884	25	10	10976	P0DMV8,P04406,P06733,P62736,P63267,P60709,P63261,P68133,P11021,P40926
HPA	small intestine; enterocytes - Microvilli[â‰¥Medium]	HPA:0481322	0.00214009	2.66957	237	25	6	10976	P68032,P62736,P63267,P60709,P63261,P68133
HPA	skin 2; endothelial cells[â‰¥Low]	HPA:0470201	0.00219444	2.65868	889	25	10	10976	P0DMV8,P04406,P06733,P62736,P63267,P60709,P63261,P68133,P11021,P40926
HPA	small intestine; enterocytes - Microvilli[â‰¥Low]	HPA:0481321	0.00439424	2.35712	269	25	6	10976	P68032,P62736,P63267,P60709,P63261,P68133
HPA	smooth muscle; smooth muscle cells[High]	HPA:0490693	0.00777249	2.10944	616	25	8	10976	P17066,P68032,P62736,P63267,P60709,P63261,P68133,P36406
CORUM	P2X7 receptor signalling complex	CORUM:725	0.0032934	2.48236	12	13	3	3627	P0DMV8,P11142,P60709
CORUM	CTGF/Hcs24-actin(beta/gamma) complex	CORUM:2254	0.015048	1.82252	3	13	2	3627	P60709,P63261
CORUM	ARF1-ARL1-PKD2-ARFIP2 complex	CORUM:7483	0.0300351	1.52237	4	13	2	3627	P84077,P40616
CORUM	HMGB1-HMGB2-HSC70-ERP60-GAPDH complex	CORUM:280	0.0499573	1.3014	5	13	2	3627	P11142,P04406
HP	Transient ischemic attack	HP:0002326	0.0108749	1.96358	54	12	4	4508	P68032,P62736,P60709,P63261
HP	Abnormal peristalsis	HP:0030914	0.0276666	1.55804	22	12	3	4508	P62736,P63267,P60709
